# Supplementary material for: SMARCAL1 ubiquitylation controls its association with RPA-coated ssDNA and promotes replication fork stability
Source: PLoS Biol. 2024 Mar 19;22(3):e3002552. doi: 10.1371/journal.pbio.3002552 (PMC10950228; doi:10.1371/journal.pbio.3002552)
Supplement: S1 Table — (XLSX) [file pbio.3002552.s010.xlsx]

## Sheet: Sheet1
Table S1. List of Significantly Enriched Proteins in RFWD3/FANCW C315A Pulldown
Proteins	MS/MS count	MS/MS count	MS/MS count	MS/MS count	MS/MS count	MS/MS count	Fold Change C315 vs C315A/I639K
	GFP HU 1	GFP HU 2	C315A HU 1	C315A HU 2	C315A/I639K HU 1	C315A/I639K HU 2
RFWD3/FANCW	1	1	159	124	106	99	1.1
BRCA2	0	0	23	13	0	0	15.26
BLM	0	0	17	17	0	0	14.63
WRN	0	0	14	14	0	0	12.22
ETAA1	0	0	17	21	1	0	11.01
ZNF644	0	0	16	8	0	0	10.48
RPA1	1	0	20	16	0	1	10.1
TRAF4	0	0	12	13	1	0	7.45
RAD50	0	0	7	7	0	0	6.61
DNAJC13	0	0	8	6	0	0	6.58
MED12	0	1	10	4	0	0	6.51
RPA3	0	0	7	6	0	0	6.19
RPA2	0	2	18	16	1	2	5.78
MAEA	0	0	4	7	0	0	5.46
FANCM	0	0	7	4	0	0	5.36
FBXL3	0	0	7	8	1	0	4.75
NSMCE4A	0	0	5	4	0	0	4.59
GTF2H2C	0	0	5	4	0	0	4.59
PIAS1	0	0	5	4	0	0	4.59
ARMC9	0	0	6	3	0	0	4.56
ZNF460	0	0	8	6	0	1	4.32
ATR	0	0	5	3	0	0	4.17
TONSL	0	0	5	3	0	0	4.17
FANCI	0	0	5	3	0	0	4.17
HJURP	0	0	5	3	0	0	4.17
SUGP2	0	0	10	7	2	0	3.96
CTR9	0	0	6	6	1	0	3.92
DDX54	1	0	9	8	1	1	3.89
CCAR2/DBC1	0	0	11	11	1	2	3.89
RPF2	0	0	4	3	0	0	3.79
WDR26	0	0	4	3	0	0	3.79
CDKN2A	0	0	4	3	0	0	3.79
NOL10	0	0	4	3	0	0	3.79
PEX1	0	0	4	3	0	0	3.79
DHX40	1	1	5	2	0	0	3.75
ANKRD52	0	0	5	2	0	0	3.75
ANKRD17	0	0	6	5	1	0	3.64
DSN1	0	0	6	5	1	0	3.64
NFXL1	0	0	5	6	0	1	3.57
POM121C	0	0	9	6	2	0	3.55
MCM10	0	0	12	12	2	2	3.54
USP9X	3	3	13	10	4	0	3.48
KIF2C	0	0	2	4	0	0	3.44
SMARCAL1	0	0	2	4	0	0	3.44
BRCA1	0	0	3	3	0	0	3.4
KLHL13	0	0	3	3	0	0	3.4
WDHD1	0	0	3	3	0	0	3.4
TOP3B	0	0	3	3	0	0	3.4
YY1	0	0	3	3	0	0	3.4
ZNF629	0	0	3	3	0	0	3.4
RMI1	0	0	3	3	0	0	3.4
HELLS	0	0	5	5	1	0	3.38
DHX57	0	0	5	5	1	0	3.38
RACGAP1	0	0	4	2	0	0	3.37
POLR1E	0	0	4	2	0	0	3.37
PPAN	0	0	4	2	0	0	3.37
RNF20	0	0	6	4	1	0	3.36
GTF3C4	0	0	9	5	2	0	3.34
BCOR	0	0	8	2	1	0	3.31
PYGB	1	0	7	7	1	1	3.3
TSPYL1	0	0	5	4	1	0	3.1
KEAP1	0	0	5	4	1	0	3.1
STAU1	0	0	5	4	1	0	3.1
DNTTIP2/TDIF2	0	0	5	4	1	0	3.1
RNF40	0	1	28	23	5	7	3.03
DDX51	0	0	2	3	0	0	3.02
MSI1	0	0	2	3	0	0	3.02
FANCD2	0	0	2	3	0	0	3.02
CDCA8/BOREA	0	0	2	3	0	0	3.02
GYS1	1	0	2	3	0	0	3.02
TOP3A	0	0	2	3	0	0	3.02
RBM34	0	0	2	3	0	0	3.02
FAM92A	0	0	2	3	0	0	3.02
PCGF6	0	0	2	3	0	0	3.02
VWA9	0	0	2	3	0	0	3.02
PRR14L	0	0	2	3	0	0	3.02
Proteins found enriched at normal or HU-stalled replication forks 1,2
1 Dungrawala, H. et al. The Replication Checkpoint Prevents Two Types of Fork Collapse without Regulating Replisome Stability. Mol. Cell 59, 1-13 (2015).
2 Wessel, S.R. et al. Functional Analysis of the Replication Fork Proteome Identifies BET Proteins as PCNA Regulators. Cell Rep. 28, 3497-3509 (2019).
