# Supplementary material for: SMARCAL1 ubiquitylation controls its association with RPA-coated ssDNA and promotes replication fork stability
Source: PLoS Biol. 2024 Mar 19;22(3):e3002552. doi: 10.1371/journal.pbio.3002552 (PMC10950228; doi:10.1371/journal.pbio.3002552)
Supplement: S2 Table — (XLSX) [file pbio.3002552.s011.xlsx]

## Sheet: Sheet1
Table S2. Antibodies used in this study.
Antibody	WB	IF	FACS	Source	Catalog No.
	(dilution)	(dilution)	(dilution)
Mouse anti-RPA32	1 :1000	1 :200	-	Santa Cruz	sc-56770
Mouse anti-RPA32	-	-	1 :100	Abcam	ab2175
Rabbit anti-RPA70	1 :1000	-	-	Bethyl	A300-241A
Rabbit anti-RPA70	1 :1000	1 :200	-	Cell Signaling	2267S
Rabbit anti-RFWD3	1 :1000	-	-	Bethyl	A301-397A
Rabbit anti-RFWD3	1 :1000	-	-	Novus Biological	NB100-68207
Mouse anti-SMARCAL1	1 :1000	-	1 :100	Santa Cruz	sc-376377
Mouse anti-SMARCAL1	-	1 :50	-	Santa Cruz	sc-166209
Rabbit anti-SMARCAL1	1 :1000	-	-	Cell Signaling	44717S
Mouse anti-HA	1 :1000	1 :200	-	Santa Cruz	sc-7392
Mouse anti-Flag	1 :1000	1 :200	-	Cell Signaling	8146S
Rabbit anti-Flag	1 :1000	1 :200	-	Cell Signaling	14793S
Rabbit anti-GAPDH	1 :5000	-	-	Cell Signaling	5174S
Rabbit anti-Histone H3	1 :50000	-	-	Abcam	ab1791
Mouse anti-Tubulin	1 :1000	-	-	Santa Cruz	sc-8035
Mouse anti-MUS81	1 :1000	-	-	Abcam	ab14387
Rabbit anti-ZRANB3	1 :1000	-	-	Sigma-Aldrich	HPA035234
Rabbit anti-HLTF	1 :1000	-	-	Abcam	ab17984
Rabbit anti-Exo1	1 :1000	-	-	Bethyl	A302-639A
Rabbit anti-CHK1 pS345	1 :1000	-	-	Cell Signaling	2348S
Rabbit anti-CDC25a	1 :1000	-	-	Bethyl	A300-075A
Mouse anti-p97/VCP	1 :1000	-	-	Santa Cruz	sc-133212
Mouse anti-UBC9	1 :1000	-	-	Santa Cruz	sc-271057
Rabbit anti-H2A.X pS139	-	1 :200	1 :200	Cell Signaling	9718S
Rat anti-BrdU (CldU)	-	1 :400	-	Abcam	ab6326
Mouse anti-BrdU (IdU)	-	1 :25	-	BD Bioscience	347580
Goat anti-rat Alexa Fluor 594	-	1 :100	-	Invitrogen	A-11007
Goat anti-rat Alexa Fluor 488	-	1 :100	-	Invitrogen	A-11006
Sheep Anti-mouse Cy3	-	1 :100-1 :250	-	Sigma-Aldrich	C2181
Goat anti-mouse AlexaFluor 488	-	1 :50	-	Cell Signaling	4408S
Goat anti-mouse Alexa Fluor 647	-	-	1 :1000	Cell Signaling	4410S
Goat anti-rabbit Alexa Fluor 647	-	1 :50	1 :1000	Cell Signaling	4414S
