# Supplementary material for: SMARCAL1 ubiquitylation controls its association with RPA-coated ssDNA and promotes replication fork stability
Source: PLoS Biol. 2024 Mar 19;22(3):e3002552. doi: 10.1371/journal.pbio.3002552 (PMC10950228; doi:10.1371/journal.pbio.3002552)
Supplement: S3 Table — (XLSX) [file pbio.3002552.s012.xlsx]

## Sheet: Sheet1
Table S3. Oligonucleotides used in this study.
Name	Sequence
RFWD3-5-ATTB	GGGGACAAGTTTGTACAAAAAAGCAGGCTCCACCATGGCTCATGAAGCAATGGAATAT
RFWD3-3-ATTB	GGGGACCACTTTGTACAAGAAAGCTGGGTTCACTCCCACTTATAGATGTGGAC
RFWD3-C315A-FOR	CGCTGTGGGCATCTCTTTGGGTATAGGGCCATTTCC
RFWD3-C315A-REV	TACTTGTCCTTTAAGCCACGTGGAAATGGCCCTATA
RFWD3-I639K-FOR	TGTGCTGCCCTTGGAGCCAGGGGGCTGCAAAGACTT
RFWD3-I639K-REV	GCCGGGAGCTGTTCTCTGTCTGAAAGTCTTTGCAGC
SMARCAL1-delta30-FOR	GGGGACAAGTTTGTACAAAAAAGCAGGCTCCACCGAACAGCATCAGAGGACTAGCTCG
SMARCAL1-delta30-REV	GGGGACCACTTTGTACAAGAAAGCTGGGTCTACAGGGGAGACGTAAAGCTGTC
JYM4619SMARCAL1FWD	(KpnI) ATTGGTACCATTCCTTGCCTCTTACAGAGGAGCAGAGG
JYM4620SMARCAL1REV	(NotI) ATTGCGGCCGCCAGGGGAGACGTAAAGCTG
JYM4621RFWD3FWD	(SalI) ATTGTCGACGCTCATGAAGCAATGGAATATGATGTTCA
JYM4622RFWD3REV	(NotI) ATTGCGGCCGCCTCCCACTTATAGATGTGG
SMARCAL1K50RFOR	TCCATTGCTGGCAACCCATTCCAGGCCAGGCAAGGC
SMARCAL1K50RREV	CCTTGGGAAATTTTGGGATGGGCCTTGCCTGGCCTG
SMARCAL1K431RFOR	GAGGCAGACCTTTCTGAAGTGGACCCCAGGCTCGTG
SMARCAL1K431REV	CTGAAAGGGCATCAGATTAGACACGAGCCTGGGGTC
K6RFOR	GCAGCGGATATCATGCAGATTTTCGTGAGAACCCTT
K6RREV	GAGGGTGATGGTTTTCCCCGTAAGGGTTCTCACGAA
K48RFOR	GATCAGCAGAGACTGATCTTTGCTGGCAGACAGCTG
K48RREV	AGACAAAGTACGTCCATCTTCCAGCTGTCTGCCAGC
K63RFOR	CGTACTTTGTCTGACTACAAT ATTCAAAGAGAGTCT
K63RREV	TCTCAACACAAGATGAAGAGTAGACTCTCTTTGAAT
RFWD3 seq1	GTCAGGTCAACAGACAGTTG
RFWD3 seq3	TTCTCATTGGCCCTACACTG
SMARCAL1 seq2	TAAGAAATGTTCTGCCCCGA
RFWD3 Crispr FW	GGCTCATGAAGCAATGGAAT
RFWD3 Crispr REV	ACCTGGCACTGTCTGTCCTC
Gap1A-3B	TGCAGCTGGCACGACAGGTTTTAATGAATCGGCCAACGCGCGGGGAGAGGCGGTTTGCGTATTGGGCGCT-Biotin
90TOP*	CGTGACTTGATGTTAACCCTAACCCTAAGATATCGGGTATTCAGAGTGTGAGGATACGCATAGGCAGATGCAACGTGTCTATCACCTGAA
90BOT5Cy3	(Cy3)-TTCAGGTGATAGACACGTTGCATCTGCCTATGCGTATCCTCACACTCTGATAACCCGATATCTTAGGGTTAGGGTTAACATCAAGTCACG
50 BOT	TTCAGGTGATAGACACGTTGCATCTGCCTATGCGTATCCTCACACTCTGA
20TOP3Cy5	CAACGTGTCTATCACCTGAA-(Cy5)
