# Supplementary material for: SMARCAL1 ubiquitylation controls its association with RPA-coated ssDNA and promotes replication fork stability
Source: PLoS Biol. 2024 Mar 19;22(3):e3002552. doi: 10.1371/journal.pbio.3002552 (PMC10950228; doi:10.1371/journal.pbio.3002552)
Supplement: S4 Table — (XLSX) [file pbio.3002552.s013.xlsx]

## Sheet: Sheet1
Table S4. siRNAs used in this study.
Name	Sequence	Reference
RFWD3 3’UTR	AGGAUGUGAGUGGGCAUCAAGCAUU	Thermo Fisher/Life Technologies
RFWD3 #1	GGCACAGUGACAUUGUCGUCCUUUA	Thermo Fisher/Life Technologies
SMARCAL1 5’UTR	UUUCACAGAGAAAUGCUUAUGCAGG	Thermo Fisher/Life Technologies
SMARCAL1 S6	GGCUCUCACUGGAAUCUCU[dT][dT]	Thermo Fisher/Life Technologies
p97/VCP	GCAUGUGGGUGCUGACUUA	Thermo Fisher/Life Technologies
UBC9	CCGAUGGCACGAUGAACCUCAUGAA	Thermo Fisher/Life Technologies
UBC13	UAAACUUGAACUAUUCCUUCCAGAA	Thermo Fisher/Life Technologies
MUS81 #1	CAGCCCUGGUGGAUCGAUA (dT)(dT)	Ambion
MUS81 #2	CAUUAAGUGUGGGCGUCUA	Dharmacon
BRCA2 #1	CCGAUUACCUGUGUACCCU	Sigma-Aldrich
BRCA2 #2	GAACUAGCAAGACUAGGAA	Sigma-Aldrich
BRCA2 #3	CUGUAUACGUAUGGCGUUU	Sigma-Aldrich
BRCA2 #4	CUGUGUACCCUUUCGCACA	Sigma-Aldrich
MRE11	CUCACAACCUGGAAGCUCA	Sigma-Aldrich
HLTF	GGAAUUUUAGCUGAUGAUATT	Thermo Fisher/Life Technologies
ZRANB3	CAAGAGAUAUCAUCGAUUAtt	Thermo Fisher/Life Technologies
SLX4	CATCCAAACTGAACGAAGATT	Ambion
