# Supplementary material for: SMARCAL1 ubiquitylation controls its association with RPA-coated ssDNA and promotes replication fork stability
Source: PLoS Biol. 2024 Mar 19;22(3):e3002552. doi: 10.1371/journal.pbio.3002552 (PMC10950228; doi:10.1371/journal.pbio.3002552)
Supplement: S1 Data — (XLSX) [file pbio.3002552.s015.xlsx]

## Sheet: 1E
	Data supporting figure 1E
	% Colocalizing stripes SMARCAL1/RFWD3				Data representation and statistics:
	WT	I639K	C315A	C315A-I639K	Data represent the mean with SEM of 2 to 3 biological replicates.
N=1	30	0	70	9
N=2	20	0	40	0
N=3	5	0	79

## Sheet: 5E
	Data supporting figure 5E
	SMARCAL1/RPA70 colocalizing foci/nucleus																		Data representation and statistics:
	Untreated									1.5J/m2 UV-C									Data represent the mean number of foci of 3 biological replicates. Statistical analysis was performed using one-way Anova followed by Bonferroni's multiple comparison test
	sgCtl			RFWD3 KO#1			RFWD3 KO#2			sgCtl			RFWD3 KO#1			RFWD3 KO#2
	N=1	N=2	N=3	N=1	N=2	N=3	N=1	N=2	N=3	N=1	N=2	N=3	N=1	N=2	N=3	N=1	N=2	N=3
	7	1	1	4	4	4	7	8	3	5	13	6	26	5	16	161	6	4
	0	3	3	1	12	3	9	1	5	6	5	3	11	3	1	25	1	14
	10	1	7	24	9	0	12	7	1	11	3	24	14	3	3	70	15	52
	4	1	10	23	23	0	8	22	0	20	8	5	9	8	70	99	3	10
	1	4	0	5	9	5	17	2	4	22	8	4	30	18	0	13	3	116
	0	5	2	20	4	4	15	4	5	29	143	10	7	9	24	5	4	20
	9	1	4	5	9	6	8	6	16	12	9	3	8	1	0	28	10	6
	15	4	0	22	2	1	17	34	23	3	10	11	1	21	11	7	35	49
	6	8	1	19	22	5	6	6	5	7	2	11	7	5	18	11	2	108
	6	2	0	28	65	13	4	20	9	15	19	25	24	9	21	83	0	41
	7	0	3	15	5	8	10	8	3	15	6	3	3	3	0	21	3	60
	12	0	4	9	8	9	13	2	11	96	8	6	4	12	26	84	1	14
	8	2	2	7	1	4	8	10	4	29	5	5	2	4	34	4	3	24
	14	10	2	20	35	10	11	44	0	38	10	0	3	4	34	73	18	7
	13	4	4	4	31	3	5	17	6	93	13	3	39	10	5	15	4	0
	6	1	4	5	13	9	5	14	0	66	16	2	4	13	2	7	7	18
	9	5	1	15	2	1	3	12	6	7	10	7	0	12	33	6	10	29
	0	9	6	7	5	9	8	13	0	2	9	6	0	19	62	21	3	11
	11	10	6	21	10	5	7	31	17	4	7	5	4	12	31	16	0	8
	14	5	3	3	8	6	2	18	0	4	3	5	5	10	15	15	25	17
	1	0	0	13	23	8	2	21	11	7	9	22	9	50	41	18	2	8
	9	1	2	5	5	2	10	0	7	35	36	9	11	67	50	154	1	7
	14	8	0	13	15	5	13	3	0	5	4	41	4	29	68	8	2	34
	22	1	8	10	2	4	5	15	6	6	6	20	0	74	5	1	9	24
	10	0	1	3	4	10	10	41	8	2	23	13	0	39	51	85	25	20
	8	0	4	18	1	0	8	18	0	26	26	11	111	7	36	4	4	52
	7	7	1	27	24	17	7	35	1	7	17	20	21	18	2	7	7	5
	3	0	2	8	4	1	11	31	9	11	9	4	81	33	15	12	7	53
	5	6	2	29	2	1	3	17	4	40	0	15	59	3	0	54	4	2
	4	0	3	13	2	0	12	17	5	4	13	9	21	2	2	24	7	7
	7	0	8	4	17	12	1	3	1	7	12	26	20	17	19	1	34	27
	16	0	2	3	43	13	2	5	2	6	9	5	3	5	1	50	10	3
	0	1	6	12	31	0	7	7	0	34	8	12	11	77	0	2	2	5
	12	0	1	11	20	0	4	22	21	15	12	31	117	40	28	9	10	9
	12	1	1	7	0	0	10	12	5	11	7	2	13	9	27	22	9	6
	3	1	0	0	15	1	7	90	9	3	14	4	0	4	4	51	50	3
	10	5	3	6	16	11	9	19	11	25	23	13	17	24	5	5	63	39
	4	0	1	6	4	0	6	10	8	11	10	4	0	9	52	18	8	3
	4	2	3	2	13	5	10	4	26	26	13	9	28	19	100	13	1	10
	10	3	6	6	1	4	18	21	5	38	9	6	6	9	2	159	27	2
	13	19	6	3	23	12	13	13	3	92	3	39	13	61	4	46	19	0
	7	0	3	9	0	2	5	17	3	4	16	7	109	0	29	31	26	8
	8	4	7	0	6	20	0	2	1	35	5	6	13	10	8	10	5	15
	11	1	2	6	0	2	4	9	10	5	5	0	3	33	5	7	58	2
	13	4	7	9	4	2	19	2	6	0	4	19	10	60	28	14	3	3
	29	3	8	6	1	15	2	1	17	56	10	7	11	4	1	75	7	55
	12	1	1	3	3	10	7	9	7	18	2	15	102	19	2	2	6	5
	13	0		20	6	1	6	19		0	5	7	14	6	10	8	24	7
	12	2		11	2	8	7	5		21	8	6	36	59	90	22	3	1
	7	2		3	0	4	4	6		6	10	0	1	15	48	39	7	37
	5	2		2	4	3	9	5		16	9	1	2	26	42	3	4	117
	6	0		13	1	7	18	23		11	20	34	6	31	0	27	88	6
	6	3		2	2	2	5	2		44	20	19	34	6	0	47	11	20
	19	3		3	0	5	5	45		37	3	10	21	64	3	18	14	34
	1	11		1	2	0	10	6		43	18	10	113	0	53	96	39	20
	0	1		10	2	0	12	43		2	42	5	14	97	5	7	3	8
	0	4		10	5	5	7	5		5	6		41	38	6	107	7	15
	0	1		7	19	1	16	29		21	5		19	35	0	35	3
	4	2		0	17	17	7	36		12	5		108	4	0	74	29
	0	0		6	3	10	9	1		6	10		18	7	5	46	1
	6	5		0	9	6	8	10		14	20		84	6	5	108	7
	10	0		1	0	5	10	32		83	6		4	9	0	9	8
	0	3		5	39	7	0	15		5	15		4	0		10	51
	5	0		0	3	2	4	30		21	24		15	22		7	49
	0	3		3	14	7	5	23		117	13		4	3		51	6
	3	16		4	2	10	4	2		3	7		77	3		6	105
	0	2		6	4	16	5	8		8	7		20	3		8	11
	7	0		2	4	10	9	7		57	8		9	2		73	7
	8	0		3	2	3	1	33		10	11		25	95		16	105
	3	18		10	2	4	1	13		2	4		69	22		123	6
	0	5		32	4	4	14	12		1	5		4	16		19	33
	13	1		1	3	3	6	33		15	5		11	4		79	20
	6	0		7	1	0	15	6		7	2		207	3		16	14
	7	1		9	5	3	5	10		10	11		7	52		5	59
	4	0		2	4		10	9		16	10		180	1		178	1
	2	2		13	7		6	14		17	4		8	15		111	134
	7	6		10	1		4	25		6	4		17	0		5	51
	4	1		2	9		8	6		10	9		100	77		45	71
	9	3		4	7		6	7		10	5		15	0		6	1
	1	3		3	8		10	20		16	10		9	1		164	18
	14	0		2	1		1	22		7	1		155	59		11	6
	10	0			0		1	8		21	9		76	47		8	50
	2	9			4		1	6		20	14		86	15		12	23
	11	1			8		2	19		7	3		3	2		9	0
	12	1			2		5	29		66	9		12	0		9	22
	17	5			2		15	6		10	5		6	1		8	4
	9	1			6		12	9		2	4		86	10		14	19
	7	1			1		14	16		10	4		94	8		58	37
	20	6			0		7	5		12	5		0	1		18	4
	5	3			4		23	16		16	15		32	3		8	20
	4	1			0		9	20		7	2		0	22		7	21
	16	0			4		17	8		8	22		144	23		19	25
	16	0			0		12	7		8	32		3	5		39	0
	12	0			0		7	14		3	8		107	3		2	44
	11	0			0		9	20		6	5		9	2		4	27
	12	6			0		0	19		21	11		138	3		19	45
	20	1			11		1	9		2	5		98	1		141	34
	1	8			0		7	4		4	36		0	31		21	6
	0	0			1		5	20		13	7			13		8	92
	6	4			2		0	13		14	5			6		89	94
	1	4			1		7	40		70	4			62		11	21
	4	9			2		7	12		4	18			145		4	25
	5	6			2			30		17	4			24		42	54
	9	3			8			14		76	2			1		21	30
	7	2			0			24		2	5			3		111	2
	3	5			4			13		0	30			7		3	8
	13	22			5			5		1	14			8		2	12
	17	8			3			24		18	5			6		11	6
	12	2			4			6			12			5			17
	6	0			7			19			7			1			53
	10	1			3			9			8			0			9
	2	7			7			8			13			4			1
	10	20			14			0			3			2			4
	2	2			7			11			2			0			30
	6	0			12			9			3			0			32
	21	14			4			0			2			2			40
	3	1			2			3			5			36			7
	6	10			9			0			11			28			8
	11	10			9			5			14			5			14
	3	3			17			11			5			6			0
	11	2			8			19			12			4			0
	8	2			0			14			8			5			9
	6	10			4			10			2			44			9
	3	5			0			2			19			8			19
	8	1			4			4			3			1			7
	2	1			1			11			3			2			3
	3	1			3			20			1			42			9
		4			6			18			16			4			4
		1			3			13			13			7			2
		4			12			5			5			6			1
		0			13			1			9			9			0
		0			14			26			7			53			6
		0			21			6			2			7			3
		0			17			36			21			12			1
		1			18			13			26			9			1
		0			8			2			11			25			11
		1			39			5			9			21			1
		0			42			11			8			12			3
		0			22			7			7			0			4
		1			15			10			24			25			4
		0			10			3			6			29			3
		0			9			8			7			21			9
		0			11			14			7			1			6
		0			8			14			15			2			7
		0			21			1			14			9			0
		0			22			11			12			40			2
		1			4			9			12			8			1
		0			41			9			27			51
		0			20			2			10			13
		0			2			2			18			5
		1			8			4			9			27
		1			42			4			30			114
		1			9			3			22			6
		1			2			0			8			20
		1			3						23			46
		0			5						2			8
		0			22						14			12
		2			36						9			61
		0			4						16			14
		0			5						3			37
		1			14						10			7
		0			8						5			7
		1									34			18
		1									0			12
		0									5			7
		0									7			45
		0									7			5
		0									8			82
		0									20			2
		0									9			2
		0												2
		0
		0
		0
		0
		1
		2
		0
		0
		0
		1
		0
		0
		0
		0
		0
		1

## Sheet: 6C
	Data supporting figure 6C
	Western Blot quantification of RPA32 interaction with SMARCAL1. Each replicate was normalized on SMARCAL1 WT condition
	WT	K27R	N33-Ub	dN30	Data representation and statistics:
N=1	100	105.797	35.729	6.02447	Data represent the mean with SEM of 3 biological replicates.
N=2	100	130.817	37.2233	3.17777
N=3	100	110.414	62.9654	4.4512

## Sheet: 6D
	Data supporting figure 6D
	Percentage of cells with SMARCAL1 recruitment on chromatin
	WT	K27R	N33-Ub	dN30	Data representation and statistics:
N=1	27.7239	40.3204	22.1246	16.7867	Data represent the mean with SEM of 3 biological replicates. Statistical analysis was performed using one-way Anova followed by Holm-Šídák's multiple comparisons test
N=2	39.2886	45.0387	27.7372	15.5487
N=3	30.0671	45.6153	19.591	5.98058

## Sheet: 6F
	Data supporting figure 6F
	% of γH2A.X+ cells in Flag+ cells
	WT	K27R	N33-Ub	Data representation and statistics:
N=1	28.5311	40.0463	17.5824	Data represent the mean with SEM of 4 biological replicates. Statistical analysis was performed using one-way Anova followed by Tukey's multiple comparisons test
N=2	29.75	39.2625	14.7368
N=3	30.4196	47.3934	15.8798
N=4	26.5082	42.6195	17.2131

## Sheet: 6G
	Data supporting figure 6G
	γH2A.X/Flag integrated intensity in Flag+ cells												Data representation and statistics:
	WT				K27R				N33-Ub				Data represent the 5-95 percentile of 4 biological replicates. Statistical analysis was performed using one-way Anova followed by Tukey's multiple comparisons test
	N=1	N=2	N=3	N=4	N=1	N=2	N=3	N=4	N=1	N=2	N=3	N=4
	0.216101	0.446177	0.115354	0.79088	0.425405	1.72058	2.08907	1.27442	0.0520607	0.0533681	0.156	0.138261
	0.14422	1.51555	0.314544	0.202585	0.318841	0.134039	1.41282	0.67408	0.0724323	0.0803703	0.112229	0.113617
	0.200449	0.183445	1.49196	1.70706	0.0974036	0.379224	0.544394	0.136162	0.0746673	0.106118	0.0776204	0.435951
	0.260896	0.238348	0.130083	0.219861	0.107251	6.40648	0.369224	0.117806	0.0730847	0.0842155	0.130602	0.134151
	0.271207	0.147655	0.20594	0.245398	0.499597	1.60025	0.231247	3.87017	0.0652532	0.0983396	0.464932	0.280247
	0.414494	0.226475	0.135856	0.107907	0.613284	0.120893	0.212776	0.711959	0.0773589	0.0665296	0.183235	0.23584
	0.133011	0.291207	0.243041	0.367251	0.622509	0.0906769	0.320086	0.351939	0.109842	0.351729	0.173812	0.133911
	0.183308	0.241293	0.139139	0.397422	0.929614	0.1783	2.72859	3.57175	0.0613315	0.155818	0.235468	0.128485
	0.0923912	0.19656	4.00969	0.382832	0.0786889	0.107944	0.125677	0.478182	0.0857369	2.192	0.0890519	0.0742553
	0.0981842	0.214717	0.269298	0.0841449	0.766202	0.131016	0.596644	1.60176	0.111678	0.0991146	0.118231	0.281989
	0.392405	1.03983	0.439813	0.219003	0.410316	0.15517	0.367197	1.04823	0.526815	0.050244	0.376351	0.324031
	0.164906	0.437381	0.201777	0.0844408	0.124501	0.179129	0.298844	0.0929044	0.172806	0.118707	0.19764	0.0643016
	0.228739	0.224508	0.159851	0.579382	0.0701212	0.084612	0.17764	0.318737	0.0729497	0.0692755	0.115045	0.0787864
	0.284104	0.194705	0.332178	0.119426	0.267565	1.81334	0.17367	1.34517	0.367516	0.0709781	0.171648	0.0483867
	0.186616	0.183809	0.172913	0.111936	0.140274	0.124762	0.738704	0.22729	0.0902342	0.0554534	0.121948	0.383176
	0.230112	0.113986	1.37127	0.168531	0.149613	0.134409	0.668118	0.285967	0.439949	0.0840842	0.164446	0.049771
	0.162435	0.455992	0.130049	1.02346	0.629099	1.32923	0.2834	0.112611	0.121705	0.0849079	0.160462	0.101478
	0.110155	0.669176	0.224828	0.658429	0.135566	0.444334	0.617922	0.847634	0.175997	0.0485309	0.081961	0.053087
	0.0974347	0.190824	0.867779	0.31041	0.0943774	0.130224	0.140603	1.00581	0.0523603	0.140938	0.0584106	0.0632782
	0.202981	0.184537	1.34182	0.146236	0.171315	0.0986721	0.0980882	0.213012	0.0955369	1.06121	0.120615	0.10739
	0.121039	0.113941	0.187855	0.375494	0.119847	0.103501	0.139737	0.234894	0.0653475	0.0502853	0.113205	0.512912
	0.155249	0.118158	0.366876	0.0940313	0.137153	0.10407	0.128282	0.54463	0.0910214	0.45409	0.901424	0.169579
	0.101483	0.130469	0.756507	0.247307	0.132539	0.144546	0.334107	0.77811	0.07687	0.693411	0.12473	0.478235
	0.330576	0.839943	0.764486	0.11799	0.246681	0.297373	0.904483	2.08484	0.125265	0.0661713	0.110378	8.67538
	0.29456	0.0818581	0.148952	0.249889	0.103509	0.113498	0.151605	0.674813	0.0969453	0.0562524	0.447756	3.17284
	0.26074	0.0719269	0.978258	0.255523	0.0989145	0.0671306	0.169425	1.252	0.211129	0.0397521	0.0719397	0.168069
	0.0869534	0.105212	0.31909	0.336004	0.291058	0.102353	1.70357	0.695357	0.0777586	0.0408755	0.138392	0.370003
	0.214007	0.555608	0.25835	0.230793	0.10616	0.177928	0.157735	0.314642	0.413825	0.0645909	0.156054	0.888893
	0.311179	3.07096	2.95623	0.498146	0.236513	0.135061	0.911323	0.899493	0.157456	0.0509068	0.104267	0.584154
	0.111353	0.128906	0.920295	0.574109	0.0874786	0.152648	1.85658	0.460284	0.150972	0.0724365	0.0764	0.0471481
	0.139811	0.220734	0.192901	0.115807	0.313786	0.742613	0.743416	0.314774	0.0826196	0.256054	0.76702	0.0744011
	0.116084	0.0718879	0.198501	0.222001	0.369699	0.0629273	0.34054	0.777797	0.124281	0.399928	0.218145	0.276411
	1.284	0.125929	1.37128	0.144185	0.224755	0.240756	0.985772	0.768033	0.0564029	0.259471	0.330425	1.08894
	1.04622	1.73783	0.188097	0.497414	0.671364	0.0593805	1.52391	2.29276	0.0664209	0.128891	0.321621	0.040402
	0.132081	0.07443	0.169711	0.287167	0.672248	3.65905	0.681595	1.01872	0.179356	0.0956241	0.397588	0.0650544
	0.566108	0.0694245	0.167017	0.0908198	0.151265	0.142541	2.20474	0.597157	0.0559543	0.137995	0.0724798	0.0530173
	0.325271	0.102472	0.412707	0.0748024	0.288191	0.410743	0.134323	0.549104	0.141698	0.0586999	0.0758795	0.1279
	0.165309	0.140827	0.311898	0.832185	0.236496	0.206211	0.842578	0.153387	0.0652131	0.123346	0.52917	0.172698
	0.115679	1.01255	0.256408	0.33893	0.195822	0.100872	1.57899	1.28774	0.109558	0.0678852	0.096863	0.117773
	0.46053	0.517274	0.266116	0.253871	0.110864	0.147123	0.788061	0.451412	0.0578536	1.41739	0.500985	0.15646
	0.194537	0.408631	0.767418	0.147587	0.10359	1.09117	3.46803	0.139229	0.187708	0.237121	0.112813	0.281089
	0.221303	0.658624	0.400143	0.509234	0.125357	0.219127	0.130905	1.88444	0.148403	0.144639	0.38383	0.169521
	0.1289	0.12609	0.973728	0.15802	0.0983992	0.470703	1.22088	0.123418	0.0670306	0.112659	1.4642	0.283142
	0.0882816	0.136635	0.162995	0.0946059	0.194776	0.649059	2.95007	3.31578	0.0887768	0.0736546	0.108885	0.666937
	0.109659	0.143172	0.214538	0.133768	0.198237	0.1525	0.694472	0.157585	0.0842174	0.0554725	0.236138	0.673591
	0.0866853	0.825325	0.19485	0.135499	0.336934	0.160721	0.333602	1.58065	0.160184	0.055621	0.0948836	0.411032
	0.0970181	0.0648967	0.398579	0.257119	0.25371	0.536159	0.230828	1.35224	0.209761	0.092162	0.0565215	0.0809256
	0.129059	0.253655	0.612198	0.0838301	0.693362	0.658731	2.3286	0.490867	0.128687	0.058226	0.095527	0.0599127
	0.118447	0.0735987	0.186657	0.0840021	0.863342	1.82264	0.634904	0.193109	0.0682958	0.126699	0.747553	0.277657
	0.103919	0.102888	0.734451	0.722903	0.859718	0.116753	0.881972	0.13893	0.0734041	0.12423	0.0886398	0.299968
	0.101455	1.59217	3.23647	0.207904	0.136565	0.197938	0.468944	0.589226	0.155221	0.0588064	0.0999982	0.0868749
	0.0870897	1.38651	0.201987	0.253237	0.113518	0.655781	2.74654	0.439658	0.0807	0.146402	0.438359	0.0558844
	0.192763	0.300458	0.124106	0.115045	0.253428	1.56272	2.21349	0.266046	0.0875863	0.129459	0.933243	0.0587562
	0.279002	0.147185	0.157488	0.109552	0.093771	0.0766352	0.186833	3.22349	0.140799	0.0838225	0.125468	0.332208
	0.239098	0.111432	1.33354	0.147831	0.188758	0.0916183	1.5758	0.345495	0.0819838	0.481251	0.142731	0.0732435
	0.206922	1.17821	0.389473	1.65386	0.166765	0.983946	0.659452	0.353272	0.11585	0.270787	0.127278	0.0708692
	0.2807	0.88357	0.419751	0.053661	0.155456	0.330325	0.159004	4.91916	0.0881786	0.116221	0.766263	0.0607485
	0.163672	0.13926	0.171709	0.103127	0.160434	0.102519	1.08641	1.5122	0.248063	1.34162	0.942772	0.0639126
	0.300534	0.462744	1.55776	0.256115	0.194786	0.15848	0.889672	1.75216	0.0619077	0.148813	0.692633	0.281017
	0.0894534	0.125603	0.175256	0.282925	0.177267	0.427318	0.415024	0.343646	0.0832094	0.707772	0.426028	0.0720977
	0.22439	0.194945	0.42937	0.906645	0.270605	0.253107	1.76791	2.92058	0.0748531	0.0767918	0.357935	0.388172
	0.375692	0.40467	1.533	1.71035	0.530088	0.416778	0.241021	0.33266	0.0979431	0.061155	0.307719	0.401098
	0.250359	0.974915	0.493514	0.0975335	0.119757	0.0630446	0.229459	0.355724	0.101937	0.0401974	0.394352	0.235916
	0.200239	0.118851	1.3629	0.636826	0.126763	0.182544	1.53744	6.68359	0.102049	0.0417586	0.154994	0.0391834
	0.246337	0.0938753	0.203506	0.173742	0.216096	0.0875366	1.22449	9.80595	0.0767011	0.116784	0.10523	0.109411
	0.107312	0.102765	0.192648	0.232078	0.195317	4.01823	0.629513	0.188716	0.0734417	0.0762236	0.133712	0.280325
	0.1838	0.0903897	0.159997	0.0912045	0.776001	0.0887619	1.03883	0.129868	0.126393	0.0431114	0.143874	0.710429
	0.170335	0.117599	1.32938	0.177834	0.300926	1.41204	0.186713	0.102263	0.127848	0.0835972	0.126749	0.1274
	0.137695	1.32065	0.243361	0.291717	0.149247	0.0671571	0.649277	0.297938	0.0790921	0.0619129	1.02436	0.530004
	0.107388	0.22832	0.568458	0.101582	0.276904	0.836417	2.03876	0.683492	0.0526786	0.0833817	0.117456	0.134749
	0.0984927	0.177204	0.911528	0.32237	0.215825	1.75	4.07131	0.192515	0.0810982	0.0597243	0.130137	0.0657243
	0.249968	0.272962	0.132028	0.316979	0.159406	0.135629	0.145906	0.179231	0.0707885	0.250893	0.614835	0.30704
	0.136169	3.72505	0.674768	0.114624	0.326079	0.217651	0.390626	0.400604	0.138754	0.0581085	0.133315	0.0626635
	0.141739	2.25701	1.29929	0.0843545	0.121276	0.229762	1.9746	3.67508	0.130257	0.056197	0.0934478	0.0464112
	0.156405	0.0917967	0.173902	0.244499	0.163109	0.210103	0.9588	0.963816	0.112246	2.34046	2.49352	0.0446245
	0.341593	0.0861957	2.99539	0.411755	0.38527	0.347588	0.362856	1.18909	0.0841815	0.058582	0.195887	0.0752701
	0.139702	0.0967507	0.125361	0.239701	1.22263	1.34482	1.87722	0.662255	0.131019	0.0489503	0.677024	0.119018
	0.735052	0.0983936	1.04321	0.119798	0.111509	0.191559	2.19545	1.00365	0.263991	0.0488229	0.372176	0.396404
	0.0782727	0.15867	0.154249	0.633621	0.21018	0.0832466	0.232746	2.48566	0.0674364	0.0845907	0.0892477	0.0569128
	0.115685	0.621148	0.278167	0.179433	0.180276	0.141366	0.4897	0.156425	0.0649262	0.124299	0.121754	0.687517
	0.0967089	0.101333	1.16638	0.172378	0.176695	0.121589	0.902493	0.18387	0.0699148	0.083428	0.342835	0.049362
	0.149895	0.0799468	0.303854	0.124144	0.252219	0.158001	1.62229	0.692286	0.448539	0.201165	0.155474	0.138403
	0.142111	0.0850228	0.229585	0.449579	0.151178	0.971322	0.385556	0.428769	0.0779158	0.044199	0.192017	0.32987
	0.144348	0.102552	0.316631	0.157867	0.274392	0.0840641	1.86929	0.793914	0.0769737	0.0588927	0.142656	0.149854
	0.0848621	1.60115	0.122209	0.199004	0.196849	0.0627225	0.490859	0.88918	0.155991	0.0733125	0.0917745	0.291201
	0.241002	0.105908	0.125688	0.196911	0.396543	0.0842793	0.899314	0.727433	0.292188	0.0662683	0.0878007	0.0793416
	0.749378	1.83947	0.220281	0.151877	0.788397	4.78118	2.1637	2.62473	0.0954181	0.0575291	0.248754	0.971887
	0.75844	0.3243	0.769501	0.417371	0.127907	0.0741449	1.06362	4.86503	0.0719611	0.155138	0.240966	0.0961712
	0.0933409	0.128573	0.800796	1.87751	0.0985847	0.135513	1.90425	0.579063	0.178664	0.151773	0.121819	0.0549816
	0.281041	0.0946475	0.115515	0.663563	0.130515	2.28777	0.121199	0.324098	0.0674754	0.0461946	0.0952215	0.0935693
	0.148278	0.140495	0.10892	0.110545	0.215205	0.097435	3.02661	0.548707	0.0665389	0.202381	0.0849403	0.0717707
	0.111156	0.151857	0.129978	0.117258	0.192755	0.0778415	0.502964	0.186812	0.0699817	0.186295	0.796813	0.057555
	0.0875577	0.0863994	0.489266	0.105239	0.105691	0.179641	0.361018	0.847724	0.0626556	0.0671426	0.153906	0.500746
	0.0863011	0.520883	0.208481	0.100192	0.142514	0.185356	0.295098	0.18185	0.124048	0.077273	0.0973385	0.0512583
	0.0816131	0.345728	0.188443	0.474621	0.153284	0.054594	0.853728	0.154911	0.103918	0.0931143	0.663452	0.0481677
	0.704734	0.501401	1.77119	0.14578	0.160313	0.153645	2.31478	2.45875	0.0630626	0.384422	0.184323	0.0543619
	0.223766	0.316723	0.150341	0.180105	0.169031	0.0654393	1.81893	0.194614	0.0659914	0.045636	0.336715	0.226072
	0.112176	2.48963	0.191429	0.216926	0.297367	0.068493	2.10792	0.188573	0.0648922	0.10161	0.114631	0.0550649
	0.126545	0.220937	0.297435	0.102541	0.101311	0.0793704	6.08667	0.267063	0.0877154	0.0939652	1.10449	0.13242
	0.207233	0.23003	0.224219	0.23469	0.348141	0.0774633	0.142942	1.15924	0.0971973	0.0695742	0.0743615	0.076982
	0.212954	0.296393	0.0998718	0.381173	0.205858	0.0868402	1.07057	0.521681	0.0800754	0.149429	0.164769	0.0470881
	0.414612	1.2533	1.1604	0.122837	0.108256	0.0958736	0.498565	2.59424	0.0661837	0.127641	0.157568	0.380168
	0.0758896	1.03824	1.66171	0.40015	0.490244	1.4737	0.261892	2.38569	0.183932	0.112992	0.140233	0.0775792
	0.0709369	0.249821	0.114087	0.118203	0.0812834	0.286696	0.738508	0.448624	0.0838414	0.0567655	0.0978915	0.192379
	0.178508	0.22952	0.227082	0.145763	0.338431	0.993737	0.818049	0.177996	0.52633	0.133941	0.0817407	0.194562
	0.190926	0.273809	0.290959	0.180128	0.360261	1.81544	0.408822	0.21805	0.0907572	0.179065	0.081021	0.186369
	0.166058	0.126914	0.849741	0.111205	0.250157	0.135063	0.128202	5.27213	0.139834	0.0572683	0.111671	0.0713994
	0.0780097	0.17001	0.228791	0.128975	0.105667	0.419301	0.115119	1.31501	0.20422	0.242213	0.090859	0.419054
	0.337141	1.84649	0.14386	0.553295	0.14399	0.0929128	1.64845	0.162011	0.0473709	0.0551739	0.288551	1.20063
	0.120667	0.0584307	0.302421	0.36904	0.13312	0.0995383	1.17617	0.588347	0.0844794	0.0485297	0.281679	1.01595
	0.138025	0.104121	0.655766	0.167484	0.30515	0.537588	2.13645	0.461531	0.0730504	0.0706784	0.0811708	0.0832814
	0.153907	0.161526	0.191201	0.194447	0.190357	0.065927	1.20196	0.649983	0.150106	0.0442558	0.0780994	0.0672638
	0.124539	0.157977	0.175737	0.330776	0.0974373	0.0737495	0.122577	0.192985	0.0690463	0.482448	0.107111	0.947718
	1.48816	1.07221	0.333048	0.241698	0.0999342	0.083993	0.176325	2.06447	0.0741113	0.337386	0.0699013	0.10827
	0.216982	0.148458	0.500276	0.260775	0.295968	0.0776238	0.144354	0.23914	0.057531	0.0676925	0.167064	0.066373
	0.416948	0.113994	0.450651	0.159917	0.0666412	2.19838	0.207341	0.564621	0.170145	0.265198	0.104557	0.0580217
	1.40905	0.123341	0.14426	0.458578	0.069332	0.556555	1.98368	0.164937	0.132518	0.100989	0.0765293	0.311202
	0.281461	0.135563	1.0473	0.121612	0.122891	0.998211	4.88191	0.180094	0.208326	0.0744108	0.760414	0.0697394
	0.173477	0.200346	0.100981	0.0951845	0.070688	0.308681	1.73651	0.885654	0.178677	0.0739758	0.433937	0.0740731
	0.39089	0.136038	1.14162	0.60349	0.0885755	0.233565	2.36232	1.04662	0.0712003	0.0624	0.102096	0.348944
	0.217304	0.0904712	0.142757	0.10444	0.268592	0.141627	10.0011	0.224737	0.0758004	0.0633159	0.115427	0.113783
	0.187806	0.385328	0.1063	1.15775	0.228162	1.22415	6.63269	1.95084	0.0969637	0.42094	0.348299	0.0894435
	0.631278	0.123943	0.838002	0.105482	0.111258	0.0803029	1.58623	0.472337	0.0997328	0.0733224	0.0841855
	0.145507	0.124115	0.739032	0.10059	0.220601	0.153433	1.59987	0.150855	0.126437	0.0872809	0.0723193
	0.24116	0.075585	1.51941	0.0878734	0.21715	0.0947041	0.107882	0.255883	0.080076	0.0435863	0.10207
	0.152778	1.17023	0.217259	0.124445	0.178016	0.172451	0.730396	0.362145	0.311331	0.0704044	0.10917
	0.545825	0.854823	0.618836	0.0674746	0.128539	0.237804	0.122577	1.9086	0.0502977	0.0800963	0.474726
	0.177882	1.18449	0.139894	2.16534	0.135299	3.62121	2.19793	0.179247	0.0687198	0.0560279	0.104992
	0.211675	1.02523	0.141667	0.152271	0.164894	0.129558	0.151297	0.242327	0.30623	0.0785412	0.182581
	0.140457	0.398687	1.81264	0.127342	0.178611	0.158837	0.131015	1.46018	0.0609173	0.0587495	0.0853615
	0.162654	0.176741	0.475225	1.07357	0.06385	2.73366	0.275423	3.1054	0.0711853	0.0816542	0.132309
	0.142468	0.142792	0.205005	0.23523	0.219413	0.0532719	5.63268	1.29506	0.0606656	0.601832	0.235096
	0.166499	0.171191	1.39457	0.252512	0.149067	0.0820049	0.30966	6.86775	0.215486	0.0882509	0.382415
	0.255386	0.099321	1.01789	0.517871	0.33276	0.0765951	0.375536	0.192777	0.0606012	0.672405	0.118436
	0.106929	0.140437	0.995341	0.153614	0.219276	1.22166	0.31764	0.232211	0.172417	0.117273	0.252601
	0.21748	1.50756	0.88779	0.0925961	0.34526	0.444517	5.77053	2.59479	0.14515	0.100872	0.686793
	0.155494	1.04807	0.524185	0.19904	0.173878	0.117739	0.233209	0.126571	0.142815	0.0904223	0.094282
	0.143729	0.179749	0.144281	1.37613	0.0936661	0.950098	0.958041	0.305006	0.057168	0.12807	0.111479
	0.178158	0.304825	0.118509	0.12288	0.274661	3.89474	0.44323	0.155628	0.120321	0.0417982	0.0885818
	0.491644	0.0923298	0.160006	0.686946	0.126836	2.64811	0.324435	0.129697	0.0824131	0.14973	0.148226
	0.163712	0.224021	0.131983	0.119609	0.104977	1.08161	1.72067	0.162427	0.075592	0.804177	0.146975
	0.117154	0.103784	1.16727	0.584424	0.0821289	0.174211	4.75385	2.30669	0.170978	0.0521233	0.0793051
	0.0882349	0.148049	0.460766	0.122145	0.322335	2.11357	0.0900856	0.359703	0.0784368	0.0510111	0.583685
	0.257768	0.128454	0.547958	0.56143	0.160691	1.71267	1.21316	0.239498	0.146656	0.847574	0.0979619
	0.0767483	0.219825	0.764402	1.74707	0.329569	0.122761	2.72418	0.294074	0.069046	0.0704204	0.0791957
	0.139083	0.0923156	0.764298	1.00342	0.109255	0.0906396	0.333859	0.376688	0.0601198	0.0657465	0.177528
	0.275467	2.25291	1.04694	0.148463	0.145202	0.126328	0.27646	0.221895	0.196306	0.0498463	0.120491
	0.388368	0.79775	0.193816	0.896445	0.341961	0.231543	0.305605	0.335244	0.0798199	0.0492857	0.236028
	0.271811	0.0800904	0.19247	0.312004	0.872008	1.53374	0.197847	0.235603	0.0908022	0.0650043	0.169414
	0.108187	0.232757	1.0954	0.152275	0.322462	0.478487	0.269451	0.372467	0.0823694	0.0421939	0.932983
	0.159146	0.179348	1.02652	0.362221	0.23825	0.223431	0.17311	0.230053	0.0545852	1.46438	1.14136
	0.146358	0.159507	2.5373	0.568185	0.293071	1.96348	0.208003	2.59403	0.045782	0.0593364	0.0633124
	0.176902	1.42348	1.45165	0.464514	0.232734	0.0875193	2.71189	0.161613	0.0850568	0.0376421	0.16118
	0.203734	0.0960094	0.192603	0.969675	0.291478	0.778661	2.12508	1.76568	0.0803018	0.172253	0.0802533
	0.106671	0.29834	0.360464	0.0766703	0.0944308	0.079068	1.70696	0.138805	0.109566	0.059799	0.0761865
	0.108225	0.10816	0.418768	0.089404	0.240267	0.0463039	0.374693	0.16754	0.0677035	0.0809209	0.0778029
	0.106714	0.413521	0.212734	0.581362	0.173094	1.34513	1.54159	0.403586	0.0907537	0.0535643	1.7318
	0.0815851	0.654592	0.908932	0.204025	0.293492	1.92762	0.800733	0.164667	0.470252	0.0784576	0.111613
	0.10872	0.156026	1.41555	0.340303	0.218824	2.28833	1.08125	0.174057	0.354099	0.172902	0.105319
	0.113213	0.321813	0.136219	0.101996	0.1039	2.97297	1.54333	0.191742	0.0630082	0.063956	0.972306
	0.330409	0.117773	0.387354	0.131477	0.151667	0.257273	0.191977	0.492014	0.0861733	0.0485581	0.154129
	0.0775707	0.247942	0.111785	0.138736	0.147007	0.160036	2.84935	0.229575	0.0780514	0.132961	0.122354
	0.103925	0.131541	0.565053	0.214647	0.159023	0.114893	0.116866	0.39889	0.42353	0.0590221	0.124568
	0.186276	0.233481	0.146816	0.451104	0.0926572	0.175409	0.14095	1.76504	0.0942926	0.0569391	0.157208
	0.11381	0.194546	0.710553	0.353009	0.226599	1.29678	0.0923821	0.796175	0.0747479	0.121861	0.194855
	0.120637	0.25535	0.442531	0.0983056	0.113324	0.14249	0.27245	0.971501	0.115505	0.0738228	0.112567
	0.268996	0.121694	0.805841	0.153062	0.297689	0.112449	0.242089	0.179248	0.0823851	0.0748283	0.278922
	0.122178	0.877573	0.314149	0.391107	0.639544	0.0896743	0.328779	0.467239	0.0879632	0.0677231	0.537553
	0.106379	0.268842	0.0942984	0.183929	0.174242	0.312753	0.494386	0.127342	0.0725822	0.0421687	0.131961
	0.101215	0.199086	0.112286	0.125096	0.146268	0.178245	0.265828	0.459478	0.0972161	0.0595553	0.376013
	0.273739	0.179206	0.200457	0.52448	0.108918	0.0663559	0.159346	2.86307	0.0834866	0.0582337	0.0809545
	0.121595	0.183611	0.131846	0.141295	0.120393	0.0682634	0.173546	0.521329	0.0720498	0.0744672	0.105326
	0.108202	0.152566	0.271037	0.194092	0.149734	0.3733	0.240979	0.231893	0.0966425	0.570641	0.112894
	0.324376	0.233756	0.194231	0.140519	0.502318	0.330608	0.111792	2.21459	0.0887229	0.0602852	0.371438
	0.312206	0.209192	0.527373	0.166272	0.178624	0.330812	0.210224	0.149962	0.0902156	0.0539861	0.100224
	0.120664	0.217391	1.13325	0.601475	0.0852182	0.494602	2.01215	0.181485	0.0796591	0.463139	0.825177
	0.236389	0.121546	0.115983	0.102251	0.391568	0.115765	0.682966	0.178925	0.174498	0.0575305	0.0782851
	0.375101	2.29554	0.326681	19.4293	0.0996301	0.0989056	0.158028	0.285731	0.0737852	0.047129	0.295678
	0.119536	0.123888	0.344349	0.0750068	0.109677	2.23466	0.140854	0.629002	0.73742	0.0738792	0.287676
	0.0858443	1.81259	0.194896	0.505862	0.333043	0.130739	0.231146	1.22627	0.0549882	0.0379505	0.119819
	0.455001	0.45731	0.136192	0.264138	0.0928137	0.12642	1.57948	1.91402	0.0611483	0.0470496	0.183025
	0.428502	0.103719	1.3019	0.652534	0.119746	0.550787	0.31832	0.931446	0.159971	0.0568049	0.249385
	0.198487	0.142	0.424505	0.646324	0.129956	0.645535	1.36812	1.56623		0.0718299	0.0944449
	0.179168	0.329235	0.257986	0.184188	0.0921529	0.0765043	0.259928	0.278037		0.0652165	0.0977788
	0.204137	0.121801	0.164044	0.121816	0.273774	0.48251	2.07925	0.24573		0.092732	0.108605
	0.109615	0.28834	0.246334	0.543721	0.314042	0.083281	0.157774	0.22227		0.104944	0.0752246
	0.0898369	0.13679	0.571361	0.293453	0.282256	0.075228	0.250742	0.247358		0.138032	0.26179
	0.230798	1.59144	0.115913	0.152757	0.176826	0.088013	0.931997	0.609674		0.0721741	0.240302
	0.088099	0.133875	0.130832	0.104231	0.165489	0.117652	1.19269	0.250741		0.0625197	0.13735
	0.246921	0.110561	0.0747759	0.176952	0.312605	1.69613	0.124855	0.145278		0.0538274	0.284104
	0.168192	0.125458	0.322328	0.256901	0.16646	1.79617	2.00745	0.589898			0.145701
	0.165974	0.150437	0.269269	0.238366	0.171684	2.00296	0.494599	0.788946			0.148503
	0.122866	1.46985	0.527257	0.128193	0.203423	0.64773	0.256592	0.259904			0.152857
	0.133149	2.49624	0.30597	0.900851	0.175242	0.0699545	0.144965	0.140229			0.128686
	0.208023	0.105649	0.212676	0.211424	0.314963	0.367186	0.337324	0.297288			0.167322
	0.136526	0.131578	2.13106	0.20393	0.126272	4.24845	0.117546	0.166358			0.546684
	0.104178	0.114058	0.263618	0.0976695	0.233631	1.12514	0.11404	1.60032			0.128607
	0.151647	0.215906	0.193206	0.19284	0.279538	0.103257	0.499215	0.151703			0.888751
	0.137159	1.39933	0.504435	1.95307	0.148402	0.234611	0.30064	0.116877			0.884536
	0.0908252	6.12648	1.02702	0.442461	0.189468	0.37493	1.79816	0.233796			0.0847439
	0.100044	0.187066	1.30394	0.10261	0.111041	0.16134	0.351869	0.263144			0.286127
	0.16086	0.685537	0.171143	0.208549	0.358011	0.151493	2.10373	0.698011			0.201383
	0.294586	0.753111	0.836951	0.160912	0.0923601	1.83402	1.48881	0.246957			0.353314
	0.101302	3.23166	1.03	0.53556	0.101054	0.786756	0.397557	0.167595			0.214641
	0.176169	0.11969	0.141265	0.234184	0.123276	1.55297	0.555169	0.148414			0.182331
	0.119293	0.160262	0.114645	0.667439	0.140677	0.10451	0.421269	0.424739			0.385159
	0.114466	0.210809	0.111308	0.644814	0.246138	0.123939	0.196503	0.967442			0.0922933
	0.101383	0.155079	0.475119	0.307472	1.72599	1.02174	1.84858	0.228049			0.185591
	0.102178	0.155564	0.652414	0.319098	0.395177	0.351694	1.42901	0.486539			0.342665
	0.196595	0.32288	1.42922	0.124224	0.427456	0.15581	0.648212	1.73779			0.216572
	0.256495	0.103463	1.6302	0.127254	0.873238	0.124123	0.204886	0.497256			0.085364
	0.112608	0.403574	0.179897	0.329153	0.258012	0.101815	0.144672	0.201594			0.0638075
	0.155817	0.224055	1.05229	0.60579	0.412787	7.80311	0.959591	0.457654			0.0829429
	0.197897	1.68939	0.241862	0.228752	0.172526	0.0711062	2.42058	1.27132			0.104002
	0.219115	0.112589	0.431834	0.199375	0.23723	0.253469	0.356685	0.277285			0.145223
	0.126337	0.170301	0.244481	0.105138	0.120429	0.307548	3.5091	0.41613			0.202177
	0.27764	0.157753	0.300258	0.0985391	0.234084	5.31413	3.32943	0.207996			0.256585
	0.115611	0.123607	0.100387	0.78693	0.328273	1.38575	3.03673	2.45063			0.162756
	0.320336	0.269615	0.123612	0.745083	0.258111	3.09416	0.514298	0.222048			0.603911
	0.109344	0.114507	0.592067	0.678472	0.347759	0.83263	0.479598	0.665602			0.263294
	0.0945665	1.21992	0.612501	1.2168	0.311863	1.20661	0.156435	0.376609			0.0899676
	0.108327	0.665128	0.154079	0.25378	0.0959368	1.76747	1.21132	1.49562			0.332961
	0.110582	0.143991	0.164869	0.609481	0.199234	0.138157	0.414106	0.538409			0.08349
	0.140059	0.221657	0.474196	0.332395	0.104863	0.165147	0.562051	0.271548			0.0921532
	0.163729	0.140196	0.163485	0.167047	0.195678	1.16961	1.55438	0.156249			0.112989
	0.108468	1.85935	0.700115	1.17405	0.119639	0.143619	0.596073	0.61225			0.425723
	0.101779	0.189329	0.28084	1.71395	0.781774	0.172175	0.137903	0.119267			0.183448
	0.100662	0.175932	0.10014	0.0807267	0.785371	0.061388	1.19597	1.33505			0.153317
	0.656639	0.123938	0.127089	1.05246	1.17005	0.0946064	0.539996	0.0962012			0.202648
	4.703	0.919316	0.403344	0.0825005	1.17744	0.0792043	1.12631	0.549683			0.390447
	0.273011	0.122604	0.191883	0.730123	0.202046	0.696304	0.799296	0.585637			0.083572
	0.318638	0.138759	0.0996333	0.174621	0.171222	0.102229	1.60032	3.33385			0.565232
	0.142636	0.129166	0.804739	0.107977	0.554735	0.127279	1.23897	4.3403			0.48651
	0.1745	0.133281	0.116524	0.179546	0.48997	0.449903	1.29861	3.31595
	0.410978	0.979952	1.65262	0.243684	0.298305	1.49019	0.424332	0.276137
	0.276427	0.142294	0.291848	0.0886947	0.0928169	0.519707	1.0982	1.56221
	0.299291	0.142678	0.62329	0.0788956	0.0920797	1.62747	0.234065	0.293239
	0.269884	6.21762	0.301727	0.551071	0.396781	1.75357	0.346428	1.46388
	0.218115	0.121965	0.340587	0.0832248	0.392187	0.32811	1.01213	0.100976
	0.209901	0.112939	0.784845	1.8992	0.146416	1.69628	0.216023	0.107017
	0.183758	0.119832	0.142256	0.157976	0.140436	0.275735	0.241459	0.689018
	0.144054	0.11566	0.502053	0.128927	0.182655	0.58684	0.492976	0.501436
	0.125063	0.119431	0.320221	0.559695	0.0697639	0.0698101	0.340108	3.87741
	0.12037	0.278334	0.531458	0.443618	0.286219	2.06769	0.0869331	0.300043
	0.200026	0.967537	1.77658	0.368648	0.20105	0.261175	0.130717	0.549819
	0.130831	1.79453	0.265209	0.560236	0.178403	0.150301	0.588739	0.364631
	0.237296	3.17456	0.425232	0.382247	0.331659	0.619064	0.244349	1.38012
	0.262358	0.116866	0.401193	0.522149	0.158016	0.100769	0.0907643	0.546613
	0.200023	0.197511	0.113226	0.304901	0.257537	0.178813	0.376443	0.674922
	0.170862	0.111296	0.0782564	0.104757	0.247381	0.237899	2.2502	0.132691
	0.19082	0.1899	0.520368	0.097365	0.22273	0.204245	0.632894	0.514706
	0.13573	0.154129	0.129785	0.101143	0.589921	1.93492	0.249649	0.171977
	0.1274	0.130894	0.398416	0.498689	0.179245	0.0974324	0.458685	0.102069
	0.186791	0.172034	1.01252	0.230171	0.214838	0.125823	0.31205	0.584649
	0.170229	1.04078	0.878921	0.141083	0.130628	0.22229	0.159104	2.11167
	0.381159	0.111663	0.636332	0.145034	0.797355	0.180553	0.285112	0.135461
	0.0765952	1.61432	1.03049	0.557563	0.094795	1.31027	0.164968	0.649466
	0.184271	0.0966406	0.109631	0.8302	0.0897913	0.0762702	0.121602	1.28028
	0.0977003	0.143494	0.214263	0.0999699	0.101024	0.0815822	0.284543	6.68881
	0.32742	0.107853	1.53764	0.774946	0.586699	0.829273	0.31075	0.146266
	0.445247	0.165736	0.851487	0.813873	0.181032	3.36337	0.248024	0.650028
	0.747221	1.19916	0.185168	0.540601	0.18712	2.95532	0.629006	0.655551
	0.147601	0.669828	0.242015	0.509723	0.254243	0.20594	0.266729	2.11595
	0.133882	0.133587	0.231128	0.217569	0.127909	5.68465	2.06593	0.343623
	0.197342	0.0946134	0.512892	0.538003	0.154883	0.0870163	0.270538	0.337128
	0.160696	0.397052	0.296019	0.737905	0.10567	0.100063	0.279176	0.108949
	0.107812	0.81889	0.279081	0.834248	0.129018	0.0897881	3.69047	0.152511
	0.116504	0.174721	1.24482	0.481687	0.147537	0.192363	0.638395	0.144736
	0.161502	0.171557	0.34587	0.457822	0.18155	0.0597201	1.35067	0.164034
	0.0857203	0.167696	0.422871	0.383963	0.11119	0.28583	0.238642	0.365815
	0.159481	0.89165	0.363769	0.273366	0.154945	0.221071	0.507812	2.23305
	0.157351	0.194068	0.527596	0.741899	0.148064	0.0916466	0.401588	2.56462
	0.122039	0.10836	1.29823	0.0787678	0.0778236	0.134395	0.207742	0.195986
	0.190448	0.140741	0.191076	0.221707	0.0916779	0.434055	0.222571	0.204471
	0.0919507	0.14786	0.162302	0.0774989	0.244229	1.97736	0.216466	0.351733
	0.183318	0.348372	0.327928	0.309199	0.424415	2.38632	0.463125	0.29754
	0.122186	0.175295	1.56358	0.253947	0.165116	0.484449	0.56998	0.434505
	0.206804	1.74006	0.879865	0.0972163	0.0908389	0.141217	0.414701	3.36207
	0.219668	1.20271	0.689641	0.151167	0.117657	0.177827	0.43051	0.918711
	0.327524	0.821112	0.581453	0.195905	0.0923586	0.0839807	0.178933	1.22858
	0.259571	1.45888	0.110976	0.0960392	0.203677	0.31614	0.837359	1.72307
	0.242127	0.244296	0.652433	0.11008	0.185044	0.11491	0.145611	0.16581
	0.123009	0.107172	0.129329	0.349535	0.0645202	0.106419	0.258024	0.973564
	0.198846	0.13508	0.151141	0.438972	0.191298	1.74927	3.65697	0.185618
	0.0900649	0.125373	0.195879	0.60718	0.0998795	2.69435	1.39422	0.108899
	0.0925742	0.238075	0.650065	0.118419	0.15577	0.219864	0.0796374	0.0856232
	0.118879	0.108808	0.12614	0.119856	0.172704	0.106906	0.213366	0.555755
	0.0898372	0.109504	0.165579	0.527032	0.0754479	0.653489	0.101962	0.546164
	0.170808	0.0886447	0.132097	0.573514	0.091439	0.131429	1.25937	0.835816
	0.190187	0.471508	0.146789	0.313927	0.236747	0.276643	0.300378	0.386693
	0.0794745	0.297084	0.342014	0.815806	0.127839	0.0909052	0.607471	0.572741
	0.139788	0.212356	0.412487	0.846113	0.176213	0.115151	0.0858544	0.232071
	0.355495	0.0922827	0.119591	0.111808	0.0804434	0.120523	0.374216	1.48844
	0.0950669	1.32752	0.177651	0.110714	0.975094	5.30208	0.203331	0.156307
	0.117943	0.927905	0.307032	0.150983	0.193252	0.354628	0.0833204	1.09008
	0.0888654	0.282526	0.34386	0.146434	0.132055	0.0968317	0.569568	0.114644
	0.193931	0.0830656	0.557049	0.170925	0.13631	0.2414	6.25514	0.204444
	0.408057	0.136162	2.59935	0.146436	0.153829	0.117366	0.152881	0.122716
	0.09293	0.150157	0.484019	0.858776	0.131872	0.70047	0.857723	0.100987
	0.221169	0.146381	0.12687	0.393101	0.163868	0.829228	6.55789	0.13592
	0.120607	0.178751	0.191854	0.494581	0.203548	9.67029	1.85831	0.175218
	0.170191	0.092518	0.545297	0.441352	0.129267	0.108371	1.01667	0.409755
	0.123324	0.235724	0.13514	0.26214	0.108335	4.64992	0.685471	0.287458
	0.120305	0.247619	0.151103	0.1007	0.123025	4.90504	0.327617	0.675246
	0.329931	0.289932	0.138698	0.138605	0.125973	0.552297	0.691239	0.380632
	0.146589	0.403335	0.383473	0.296331	0.153817	1.33359	0.821738	0.242177
	0.228481	0.126598	0.257262	0.124981	0.219606	0.356311	1.35813	0.30246
	0.0851959	1.60074	0.168136	0.117913	0.0809338	0.669895	0.128957	0.545649
	0.12644	0.248778	0.0742576	0.12721	0.114857	0.098115	0.452822	0.481837
	0.21538	0.119993	0.328145	0.552028	0.231519	1.80135	3.10504	1.03371
	0.37527	1.16269	0.132191	0.52666	0.0626433	0.28308	0.757913	0.688632
	0.157062	0.271442	0.166761	0.164683	0.211507	1.90931	0.326148	0.0990742
	0.145263	0.159849	0.178497	4.3779	0.389032	1.61904	2.02887	0.503281
	0.147232	0.105692	0.451551	0.352026	0.131301	1.9572	1.7866	0.610091
	0.187216	0.12143	0.321265	0.199846	0.110881	0.0762342	0.10325	0.133242
	0.306373	1.09788	0.882046	0.404542	0.111162	0.0687184	0.450208	1.08181
	0.116306	0.45996	0.468936	0.323074	0.577274	0.291013	0.786034	0.104856
	0.191942	0.133271	0.291614	0.393089	0.156381	1.23907	0.472649	0.102414
	0.17213	0.109712	0.556743	0.115551	0.133987	0.167074	0.671971	0.106716
	0.0917291	0.21012	0.327356	0.213682	0.106139	0.579561	0.201997	6.7578
	0.168547	0.136546	0.272335	0.162252	0.114702	0.0955061	0.163614	0.0995635
	0.206059	0.13096	0.305566	0.0920317	0.270154	0.0693604	0.624184	0.517378
	0.502531	0.477651	0.236776	0.795665	0.284607	0.0816264	4.08414	0.27163
	0.135005	0.118663	0.355268	0.368557	0.196907	0.297401	0.152965	0.586558
	0.241839	0.262723	0.486719	0.971926	0.0720979	0.0886388	2.69366	0.169488
	0.0704684	0.174957	0.14001	1.92505	0.628596	0.107841	2.7003	4.09176
	0.150273	0.336494	0.864414	0.309864	0.0577039	0.155256	0.200003	0.0826664
	0.249477	0.264904	0.234347	0.257182	0.103911	0.066016	0.183342	2.10558
	0.139443	0.157301	1.15705	1.51749	0.0922773	6.01119	0.942963	0.482903
	0.12018	0.278494	0.103929	0.124668	0.063182	4.35771	0.452964	0.0943506
	0.113295	0.159534	0.141818	0.121818	0.232301	0.0699666	1.55079	0.565301
	0.160974	0.488614	0.154359	0.172826	0.820845	0.472934	0.442539	2.49535
	0.167463	0.801432	0.165167	3.00328	0.133369	0.0675338	1.05971	0.191067
	0.200939	0.282495	0.341759	0.46908	0.141415	0.0892478	0.214904	0.0600807
	0.760274	0.187282	0.311151	1.67802	0.185455	0.11371	1.09075	1.55772
	0.238849	0.164257	0.171006	1.33903	0.387115	0.0873994	2.50928	0.383465
	0.490873	0.192727	0.174212	1.0265	0.139063	0.0728635	0.822382	0.20245
	0.0610474	0.181447	0.27792	0.252487	0.272946	0.177887	1.11836	5.95809
	0.135386	0.268537	0.320176	0.477113	0.175111	0.259103	0.273537	2.31078
	0.257836	0.146591	0.0958361	0.100612	0.331861	4.4813	2.90538	0.27119
	0.634204	0.926955	0.100189	0.419188	0.132935	3.96304	7.18539	2.54264
	0.39887	0.162318	0.905776	0.7295	0.118231	1.59683	0.592045	0.24506
	0.219494	0.731673	0.0685469	0.499616	0.131375	0.0824656	0.329448	0.491607
	0.193215	0.14291	0.20373	0.110499	0.196809	0.0842261	0.0577754	0.952351
	0.132879	0.231834	0.202631	0.108372	0.193113	0.445817	3.54918	0.0714918
	0.258651	0.486245	0.262811	0.159988	0.321287	0.114783	0.224912	0.369431
	0.227401	0.25522	1.65303	0.125411	0.288266	0.0844747	0.0999109	0.16303
	0.112943	0.192025	1.35125	0.12948	1.40087	0.161346	1.02025	0.194986
	0.427403	0.379682	0.0974167	0.0835255	0.236484	4.21984	0.715354	11.6198
	0.163068	0.203629	0.157057	0.0635663	0.41543	0.0586385	1.10478	0.697825
	0.239424	0.313814	0.116796	0.0677546	0.30541	2.1929	0.143371	0.383563
	0.389071	0.351116	0.168553	0.384522	0.167332	0.0808089	0.138011	0.225187
	0.120139	0.165309	0.274974	0.199939	0.0951803	0.259476	0.31582	0.628145
	0.113872	0.185502	0.136966	0.181608	0.123191	0.361937	0.128031	0.377402
		0.434558	0.314322	0.293882	0.531226	1.23443	0.302578	0.475344
		0.375127	1.41449	0.475812	0.506544	7.62184	0.134395	0.0790743
		1.23529	0.471709	0.173355	0.141347	0.149398	0.477991	0.521695
		0.274995	0.243116	0.0665353	0.128482	0.0579369	1.14218	0.500022
		0.183918	0.186676	0.134825	0.313815	0.380403	0.119973	0.619933
		1.00848	0.384439	0.291228	0.104019	0.102237	1.85281	0.684487
		0.3298	0.170272	0.191596	0.238088	0.145904	2.5483	2.241
		1.44739	1.39775	1.63203	0.112564	4.06946	1.11343	1.04983
		0.110719	0.217246	0.0848094	0.166485	0.114982	1.42227	0.308031
		0.13361	1.29551	0.12536	0.16	0.0957961	0.639612	0.183597
		0.128061	1.86622	0.143779	0.218817	0.099212	1.19777	0.174164
		0.196873	0.168271	1.00004	0.159304	0.988406	0.430384	0.236819
		0.163449	1.09587	0.451155	0.178243	0.136779	0.986465	4.39375
		0.330627	0.261491	0.0967089	0.173883	2.0769	0.787733	0.104174
		0.447966	0.207407	0.242047	0.243775	0.0729272	0.214031	0.528819
		0.333813	2.06749	0.081105	0.223419	0.165617	0.61442	0.202547
		0.747332	0.236523	0.0777202	1.45772	0.205057	1.10032	0.554859
		0.211122	0.404087	0.0969735	0.302456	0.367225	1.18343	1.37119
		0.595938	0.162346	1.26308	0.119412	0.0812143	0.276149	0.931466
		0.171761	0.105925	0.486066	0.100756	2.21269	0.523573	0.452999
		0.327723	0.121999	0.371205	0.344401	0.0673447	1.70747	0.203794
		1.04554	0.142577	0.277276	0.327105	0.207317	1.67434	0.200718
		0.275969	0.11125	0.0832664	0.273807	0.160779	0.560561	0.192436
		0.87905	0.185542	0.14832	0.139647	0.150758	0.525716	0.272456
		0.133325	1.57362	0.0912899	0.123432	0.156488	0.441586	0.0901762
		0.2345	0.188205	4.52542	0.115704	0.624491	2.72364	0.0887485
		0.639059	0.0875319	0.250093	0.113558	1.08919	1.27707	0.089041
		0.517208	0.308696	0.152615	0.122787	0.63831	0.745061	0.0932975
		0.230679	0.343867	0.141369	0.14148	0.334267	0.137429	0.0822322
		0.19374	1.12748	0.142292	0.0879435	1.13535	4.13409	5.30367
		0.43382	0.906216	0.259878	0.100983	0.100213	0.144454	0.735619
		0.336753	0.121587	0.896612	0.0999148	0.105627	1.82886	0.0835898
		0.506967	0.611171	0.178398	0.108108	0.100018	0.724219	0.467443
		0.248928	0.39973	0.253256	0.107517	0.0689811	0.532509	0.381703
		0.169132	0.161678	0.312221	0.133786	1.59583	0.989756	1.74622
		0.18115	0.243886	0.13861	0.473853	0.0957215	1.02786	0.212153
		0.190934	0.229204	0.208785	1.2829	0.107839	0.470391	0.230489
		0.112163	0.954731	0.265727	0.345382	0.213719	0.280952	0.355622
		0.199863	0.333378	0.747036	0.174776	0.120659	1.90557	0.186199
		0.112407	0.151219	0.533762	0.107961	0.274659	0.189929	0.233142
		0.143382	1.245	0.291361	0.0988144	0.113581	0.43801	0.141331
		0.307116	0.474999	0.778455	0.784156	1.34117	0.116986	0.668912
		0.278816	0.140231	0.426851	0.0901404	3.06431	0.110379	0.513839
		0.153419	2.99153	0.206471	0.395051	0.0859636	1.58823	0.219216
		0.134479	1.14276	0.543787	0.0856702	0.0827117	0.132558	0.256168
		0.153935	0.337939	0.138236	1.02205	0.0683405	0.22751	0.209259
			0.210721	0.322753	0.10628	0.0912411	0.0771446	0.323789
			0.173064	0.277261	0.227272	0.0960757	5.07377	2.55468
			0.17351	0.130795	0.523594	0.111249	1.73849	0.54964
			0.120536	0.109443	0.166658	0.121145	3.36829	0.091451
			0.202356	0.131498	0.141638	0.09236	0.347999	4.09982
			0.431322	0.11224	1.04672	3.60658	1.8043	0.10356
			0.120673	0.40267	0.649496	1.9783	0.929461	0.365973
			0.69771	0.360142	0.110028	0.130289	3.78871	0.266465
			0.511616	0.250406	0.502576	0.0998754	0.371886	0.321821
			0.67713	0.512463	0.287137	1.53849	1.7996	3.17899
			0.200455	0.465287	0.254713	0.496341	0.651816	4.40883
			0.306134	0.10246	0.774478	1.45385	5.29133	0.424853
			0.197736	0.148487	0.0963733	0.665302	1.26596	0.243958
			0.64934	1.36197	0.110337	0.114373	1.81751	3.75281
			0.280367	0.250173	0.471254	0.167599	0.411	0.246747
			1.48679	0.498298	0.0876356	0.102346	1.53662	0.147691
			0.139427	0.577075	0.451901	0.0785963	0.525025	2.76132
			0.147994	0.227628	0.116181	0.874834	0.119954	3.87548
			0.0834589	1.74455	0.0924138	0.07805	0.187204	0.169429
			0.480789	0.403477	0.114241	0.148886	0.163861	4.52318
			0.745552	0.514986	0.277296	2.64177	0.422662	0.0948421
			0.118458	0.157099	0.880817	0.0802847	3.34158	0.158179
			0.0909966	0.167736	0.116115	0.155733	0.291999	0.146567
			0.186763	0.193543	0.111005	1.05661	1.22498	1.73527
			0.148829	1.25362	0.154894	0.365333	0.0986279	0.904785
			0.126917	1.06729	0.119934	2.47401	0.521694	0.365408
			0.948642	0.393715	0.170224	0.224655	3.87093	0.197716
			0.23056	0.129347	0.264726	3.41071	0.079532	0.360571
			0.539778	0.220001	0.191782	0.103711	4.68414	0.359658
			0.166719	0.247501	0.592064	0.128451	1.15316	1.20371
			0.164565	0.297244	0.111924	0.211166	0.18786	0.56387
			0.752501	0.969368	0.110235	0.163629	0.147724	3.88352
			0.391013	0.0731682		0.118622	1.31054	0.373133
			0.416951	0.988684		0.155934	0.262558	0.200869
			0.122673	0.0784974		4.37125	3.2539	0.212601
			0.105238	0.0665135		0.0980479	1.52055	0.762173
			1.95545	0.812437		0.0970999	0.200127	4.37123
			1.09525	0.288009		0.251369	0.268469	0.701847
			0.752643	0.362265		0.111689	0.134025	0.1633
			0.385814	0.133802		0.0906155	0.372274	0.241248
			0.254903	0.156678		0.0870174	0.161401	0.362131
			0.22935	0.851268		0.121604	1.34035	0.138884
			0.487415	0.259509		1.39077	1.39513	0.222876
			0.214718	0.197451		0.117437	0.182152	0.725596
			0.249878	0.483035		0.355147	0.14972	1.08064
			0.12132	0.516582		0.922957	2.14596	3.77757
			0.210291	0.46026		0.911015	0.463591	2.46696
			1.70533	0.435795		0.214057	4.61294	1.22228
			0.181925	1.15322		0.233415	0.93076	0.25962
			0.475313	0.413517		0.118929	0.201361	0.28126
			0.164365	0.163914		3.07164	0.621266	2.00259
			0.135396	1.20374		2.16527	0.745142	0.47299
			0.314485	0.174195		1.77292	2.1219	1.7653
			0.310041	0.134271		0.333893	2.35325	0.307163
			0.198807	0.212342		1.90453	0.290585	0.102146
			0.969912	0.0884283		0.09828	9.1944	0.825179
			0.210021	0.24379		0.455249	0.864617	0.165866
			2.01288	0.125		0.114513	0.138062	0.299067
			1.10558	0.274035		0.934553	2.84667	1.15988
			0.175868	0.292897		0.128891	1.00605	3.86861
			0.776731	0.618568		0.348616	0.95653	0.135078
			0.22225	0.293216			1.08065	1.539
			0.291211	1.40362			0.101485	2.51064
			0.321311	0.0912238			0.093916	2.5617
			0.527381	0.165554			0.290556	2.2548
			0.149018	0.0657344			1.87382	0.81433
			0.118876	0.180426			1.4938	0.159977
			0.2942	0.20479			0.0966961	0.432259
			0.320797	0.128305			0.526252	0.172915
			0.14759	0.687524			0.419108	0.335355
			0.145894	0.114665			1.80205	0.542983
			1.3209	1.09155			2.06057	1.40732
			0.264306	0.0816652			2.70677	0.938646
			1.21062	0.225279			1.64979	2.2476
			0.25554	0.455153			1.40461	0.587007
			1.08433	1.68854			1.61339	0.0825778
			0.354628	0.102685			0.312436	0.159423
			0.216003	0.573208			0.334338	0.150536
			0.115429	0.477842			0.868072	0.0843525
			0.816525	0.136966			3.40461	0.61245
			0.132171	0.944146			0.68135	0.73586
			0.165659	0.504699			1.05489
			1.79899	1.58463			0.113515
			0.0830013	0.212677			2.81103
			0.236218	0.247162			4.87347
			0.229522	0.286528			0.526858
			0.230729	0.649645			0.227811
			0.241156	0.195484			0.610522
			0.391105	0.102195			1.56954
			0.343333	0.0778202			0.2089
			0.178116	0.324778			0.199319
			0.51773	0.553233			1.11287
			0.158675	0.941319			1.76003
			0.154407	0.182393			0.309819
			0.124574	0.100058			0.181347
			0.16672	0.0898813			0.544964
			0.327105	0.194697			1.1323
			0.387862	0.137737			2.02765
			0.313538	0.100482			0.372128
			1.06846	0.818149			2.09195
			0.190498	0.403632			0.316635
			0.173739	0.192083			3.86722
			0.107962	0.089703			1.56105
			0.0857903	0.160524			6.53936
			0.977727	0.0717873			0.644738
			0.805413	0.0915806			2.77728
			0.265507	0.279698			1.4365
			0.230428	0.151849			0.521945
			0.298808	0.0843815			3.24301
			0.145764	0.195265			0.46001
			0.112138	0.122303			5.44485
			0.164533	0.0785535			0.957959
			0.678841	0.304214			1.7319
			0.100276	0.332828			1.55971
			0.163966	0.129954			2.64919
			0.179481	2.25123			0.204221
			2.30006	0.18896			1.11065
			0.239496	0.325595			2.44092
			0.142192	0.0782397			1.31928
			0.250049	0.351302			1.41854
			0.19421	1.48227			0.118429
			0.326335	0.32758			1.64974
			0.250936	0.0757761			0.105416
			0.157808	1.09556			0.276851
			0.361105	0.914777			0.509426
			0.128836	0.509785			0.11694
			0.294547	0.141314			0.131445
			0.302901	0.275776			0.274114
			1.1261	0.229917			0.246314
			0.15921	0.17215			0.12558
			0.310674	0.327519			0.800609
			2.01153	0.739503			3.91092
			0.182345	0.702527			3.42124
			0.197414	0.0712632			0.4239
			0.0787608	0.648788			0.400032
			0.290662	0.149761			2.20128
			1.03005	0.407939			0.105093
			1.71642	0.112203			0.278635
			0.14401	0.575144			0.197731
			0.0885344	0.115743			1.7131
			0.447996	0.36207			0.276143
			0.763016	1.2146			0.161872
			0.146801	0.26028			0.17319
			0.751896	0.441365			2.06218
			0.268298	0.102582			0.466595
			0.137133	0.81449			0.515124
			2.63745	0.155094			0.589255
			0.850318				0.155651
			0.234413				0.116609
			0.257516				0.191798
			0.373368				2.83946
			0.387578				0.39065
			0.191276				0.343855
			0.124697				2.61209
			2.83269				4.4872
			0.120267				3.30054
			0.194796				2.9374
			0.386484				0.386998
			0.582293				1.44192
			0.229845				0.906518
			0.981502				0.712569
			0.213276				1.81996
			0.388593				0.132305
			0.268138				2.46694
			0.575839				0.777573
			1.10881				0.343066
			0.904044				0.117758
			0.622937				0.247733
			0.269228				0.154826
			0.204585				0.101399
			0.224858				0.794913
			0.246831				0.1042
							0.14795
							0.101853
							0.393595
							0.416623
							0.104982
							0.367807
							0.199061
							0.88393
							1.98776
							0.442156
							0.372338
							0.797036
							4.59396
							1.31643
							0.963616
							0.975396
							2.55595
							0.242115
							0.191065
							0.227571
							0.222722
							0.120006
							1.4991
							0.147799
							0.276837
							0.145695
							0.927628
							0.571659
							0.433971
							0.443206
							0.346933
							0.389431
							0.746183
							3.37729
							1.03332
							2.12466
							1.39617
							0.433515
							0.371456
							0.0982068
							2.08981
							1.86719
							0.742374
							2.01278
							0.189218
							0.373158
							0.290737
							0.446166
							0.090886
							0.774471
							0.522154
							0.387903
							0.473825
							0.674956
							0.983398
							0.310373
							0.0954106
							0.390398
							0.148195
							0.301499
							0.468899

## Sheet: 6H
	Data supporting figure 6H
	γH2A.X/Flag integrated intensity in Flag+ cells
	WT siCtrl			WT siSLX4/siMUS81			K27R siCtrl			K27R siSLX4/siMUS81			N33-Ub siCtrl			N33-Ub siSLX4/siMUS81			Data representation and statistics:
	N=1	N=2	N=3	N=1	N=2	N=3	N=1	N=2	N=3	N=1	N=2	N=3	N=1	N=2	N=3	N=1	N=2	N=3	Data represent the 5-95 percentile of 4 biological replicates. Statistical analysis was performed using Kruskal-Wallis test followed by Dunn's multiple comparisons test
	0.0598233	0.359338	0.354207	0.0526752	0.0688891	0.129097	0.340206	0.0804099	0.383595	0.0802343	0.10544	0.0876477	0.340206	0.0237183	0.0166101	0.0802343	0.0948898	0.0322552
	0.0282441	0.341277	0.0820953	0.025934	0.0671207	0.059923	0.0339169	0.117481	0.399237	0.0427871	0.07879	0.0665208	0.0339169	0.0573622	0.0483878	0.0427871	0.518445	0.0292366
	0.058955	0.231869	0.0599091	0.0622826	0.0814001	0.0643529	0.0848695	0.0945252	0.0445586	0.144131	0.102222	0.0575185	0.0848695	0.0219449	0.0185134	0.144131	0.0388541	0.173569
	0.0674757	0.0822696	0.0895209	0.0669224	0.0812923	0.0622009	0.036741	0.0939861	0.0665441	0.549478	0.0894577	0.0534016	0.036741	0.0745592	0.368383	0.549478	0.0222278	0.0323679
	0.0663249	0.0336155	0.0662597	0.0293915	0.0966794	0.0876838	0.45265	0.192347	0.0516565	0.0660338	0.104072	0.0388182	0.45265	0.211657	0.0468561	0.0660338	0.0408713	0.0246302
	0.088622	0.138088	0.1072	0.0299477	0.0745409	0.0724201	0.268613	0.0537029	0.110793	0.0704593	0.0562831	0.176073	0.268613	0.0601951	0.231083	0.0704593	0.0240155	0.0177547
	0.025901	0.123328	0.0608985	0.027287	0.0664336	0.485626	0.187696	0.0415232	0.273682	0.0392249	0.0625303	0.239659	0.187696	0.0894465	0.0698174	0.0392249	0.0271209	0.416138
	0.0293796	0.0562537	0.0603031	0.043482	0.0893618	0.0731721	0.0846212	0.426863	0.36572	0.0770331	0.0758585	0.189091	0.0846212	0.0341094	0.231402	0.0770331	0.132819	0.0412377
	0.0240777	0.184565	0.0889211	0.043967	0.0896603	0.127988	0.199747	0.244759	0.084488	0.0862551	0.0719372	0.32053	0.199747	0.0629881	0.204139	0.0862551	0.0662096	0.0192457
	0.0269439	0.254273	0.0529085	0.0380339	0.0803836	0.0758648	0.0942117	0.197681	0.099994	0.0519352	0.0928451	0.144378	0.0942117	0.206537	0.0190222	0.0519352	0.0209881	0.0618824
	0.0357469	0.0801852	0.0965827	0.0450397	0.120977	0.206691	0.0956148	0.209412	0.665294	0.0630052	0.172225	0.0478823	0.0956148	0.0273996	0.0706973	0.0630052	0.0238111	0.0836971
	0.0213293	0.203893	0.138931	0.0507691	0.105889	0.180387	0.0840395	0.0437542	0.0795695	0.0350187	0.101191	0.201922	0.0840395	0.0680931	0.0319924	0.0350187	0.0244747	0.0500022
	0.0355094	0.0964217	0.143783	0.0799576	0.1408	0.480743	0.0731476	0.0370646	0.0877803	0.0426208	0.10515	0.0705006	0.0731476	0.0576736	0.0882977	0.0426208	0.0713394	0.0387382
	0.0511142	0.391576	0.125662	0.030831	0.107065	0.28624	0.0589627	0.130181	0.0595173	0.095952	0.07572	0.178312	0.0589627	0.170478	0.0545027	0.095952	0.176926	0.0831429
	0.027336	0.0486068	0.167859	0.0257373	0.0789064	0.278781	0.0709704	0.285306	0.143232	0.0789934	0.0603969	0.0525785	0.0709704	0.0794373	0.0285632	0.0789934	0.0187002	0.0767709
	0.0772394	1.2012	0.0955323	0.0742245	0.091884	0.0643855	0.039473	0.123745	0.097003	0.0654847	0.072062	0.968499	0.039473	0.0273829	0.208774	0.0654847	0.272613	0.0294405
	0.0473633	0.0474244	0.13093	0.0925743	0.105618	0.0760805	0.0300668	0.0473816	0.0513987	0.0356888	0.0585936	0.0496854	0.0300668	0.481533	0.0385996	0.0356888	0.0257985	0.0281251
	0.0712306	0.0578348	0.141644	0.207227	0.112656	0.135236	0.696658	0.328007	0.051528	0.0228622	0.155122	0.148688	0.696658	0.562726	6.66398	0.0228622	0.0213201	0.0262479
	0.0363311	0.121028	0.066701	0.0358054	0.0702639	0.0897629	0.473702	0.250891	0.164386	0.0359288	0.0778332	0.101033	0.473702	0.0816646	0.0254706	0.0359288	0.236684	0.0238353
	0.0293999	0.095665	0.145902	0.0474102	0.0817806	0.0612408	0.40598	0.245684	0.0683534	0.0776671	0.103025	0.0372716	0.40598	0.151751	0.0898147	0.0776671	0.0265377	0.154007
	0.042178	0.207098	0.0824685	0.0710663	0.182771	0.318921	0.0305183	0.244966	0.071741	0.0580673	0.0831728	0.0401357	0.0305183	0.191833	0.0234022	0.0580673	0.135521	0.0923592
	0.0360304	0.211508	0.427301	0.0276224	0.0911832	0.153712	0.0246678	0.222895	0.0564302	0.119023	0.0728648	0.0424781	0.0246678	0.319659	0.140603	0.119023	0.0290494	0.0794571
	0.0363565	0.089111	0.125707	0.292083	0.214661	0.168488	0.0417676	0.0877065	0.906061	0.0830587	0.112494	0.0607814	0.0417676	0.0208245	0.118915	0.0830587	0.0523034	0.0360287
	0.0483557	0.0793622	0.432122	0.0417055	0.126447	0.125248	0.0421641	0.116785	0.162421	0.0552013	0.0792319	0.0448872	0.0421641	0.0472562	0.156108	0.0552013	0.229294	0.105755
	0.686503	0.135487	0.139641	0.0634655	0.272995	0.117619	0.0415022	0.121684	0.53859	0.0455596	0.115139	0.0464103	0.0415022	0.0459142	0.021278	0.0455596	0.225542	0.10367
	0.0242003	0.377127	0.119305	0.0584462	0.093526	0.203545	0.15253	0.213056	0.0966209	0.0454812	0.103203	0.113543	0.15253	0.0331326	0.0191339	0.0454812	0.0180396	0.103301
	0.0945446	0.160249	0.520375	0.0422027	0.106253	0.138083	0.214319	0.072879	0.0428705	0.0993197	0.382731	0.17083	0.214319	0.0466943	0.0360389	0.0993197	0.0466226	0.0623415
	0.108242	0.166769	0.152825	0.0267753	0.263492	0.218588	0.0344845	0.0407537	0.036705	0.0664802	0.0904379	0.0344151	0.0344845	0.0494261	0.065909	0.0664802	0.0362394	0.498819
	0.035875	0.786466	0.155675	0.0542846	0.185866	0.0831023	0.0495188	0.0901775	0.108698	0.0689275	0.0996295	0.0481164	0.0495188	0.0241702	0.0168599	0.0689275	0.253132	0.0178155
	0.0563488	0.808512	0.0654985	0.0248341	0.0921755	0.0975249	0.042391	0.0597856	0.104162	0.0565432	0.152522	0.0473507	0.042391	0.0929353	0.0230422	0.0565432	0.0232886	0.0216512
	0.617064	0.0907362	0.10174	0.253912	0.104334	0.220677	0.0427669	0.167291	0.139613	0.0514213	0.800204	0.10741	0.0427669	0.463286	0.0229076	0.0514213	0.106161	0.143422
	0.0413338	0.103153	0.162316	0.0323736	0.143971	0.42892	0.0457197	0.661235	0.0450555	0.0415351	0.0765951	0.0322564	0.0457197	0.0429902	0.0562735	0.0415351	0.441918	0.0369087
	0.158589	0.0845531	0.0849143	0.110461	0.139768	0.0642529	0.161395	0.135405	0.0675457	0.083356	0.08241	0.0633354	0.161395	0.273489	2.56907	0.083356	0.103344	0.0379004
	0.0454338	0.0506926	0.413887	0.104762	0.42013	0.148604	0.112894	0.499243	0.153066	0.0395365	0.284424	0.445594	0.112894	0.078663	0.0241814	0.0395365	0.0311792	0.0184818
	0.0769054	0.310561	0.0397739	0.045295	0.148283	0.0842623	0.0861137	0.171278	0.184574	0.0855742	0.280362	0.0797214	0.0861137	0.263382	0.0269856	0.0855742	0.0230228	0.151377
	0.150044	0.259206	0.0709387	0.0317923	0.136705	0.283831	0.0286366	0.112809	0.0385909	0.185096	0.0818375	0.239004	0.0286366	0.0529287	0.0387809	0.185096	0.0250323	0.019785
	0.0651833	0.191276	0.0537152	0.0289649	0.13196	0.0771198	0.0368672	0.188682	0.664865	0.0379594	0.106457	0.0479552	0.0368672	0.317468	0.202252	0.0379594	0.0244646	0.0340367
	0.0420507	0.103121	0.0757078	0.0322386	0.0868277	0.608614	0.442348	0.0531012	0.45668	0.0357915	0.214808	0.0596391	0.442348	0.265793	0.0530936	0.0357915	0.0295709	0.0186541
	0.0344526	0.050947	0.299153	0.0244748	0.224156	0.140043	0.333909	0.152632	0.0651422	0.0669764	0.204453	0.0478353	0.333909	0.248732	0.0459772	0.0669764	0.170643	0.132323
	0.0367282	0.225953	0.248589	0.0474304	0.0801949	0.521263	0.0741014	0.134495	0.118365	0.0408841	0.0843061	0.0377211	0.0741014	0.119639	0.0339882	0.0408841	0.304479	0.143052
	0.0439927	0.0556364	0.0754512	0.0471084	0.136617	0.0729522	0.10601	0.0553211	0.0491255	0.0384351	0.0836376	0.0611146	0.10601	0.383456	0.0242622	0.0384351	0.0711403	0.195381
	0.0581267	0.0510549	0.0677775	0.0313766	0.11587	0.115215	0.329358	0.0401921	0.152048	0.0508314	0.106018	0.0459646	0.329358	0.072526	0.0300868	0.0508314	0.269959	0.158667
	0.108886	0.0462096	0.503178	0.0567078	0.0850581	0.189018	0.386663	0.443304	0.136489	0.0421497	0.130127	0.0405127	0.386663	0.0292433	0.0386125	0.0421497	0.0282136	0.0292975
	0.0789639	0.0540988	0.247002	0.296081	0.271075	0.273505	0.0401516	0.0386527	0.0525762	0.0514852	0.0738456	0.045006	0.0401516	0.0246031	0.0742129	0.0514852	0.101427	0.0167035
	0.0515842	0.106332	0.170712	0.0293911	0.0829526	0.0996566	0.456288	0.027725	0.145608	0.043593	0.068741	0.088456	0.456288	0.0241918	0.113066	0.043593	0.0269928	0.0261614
	0.0346409	0.0413061	1.78482	0.035886	0.111527	0.114171	0.0511945	0.565349	0.0709325	0.0371806	0.155597	0.0995447	0.0511945	0.0177583	0.113863	0.0371806	0.109591	0.0309613
	0.202303	0.106721	0.0818054	0.0280852	0.243177	0.605499	0.463513	0.0852077	0.0745407	0.107979	0.0658935	0.346191	0.463513	0.0213785	0.0237669	0.107979		0.0620506
	0.0324264	0.179445	0.10324	0.0795369	0.228561	0.0904056	0.0865985	0.0879024	0.198619	0.0356796	0.0860423	0.0895784	0.0865985	0.0427713	0.143582	0.0356796		0.0368982
	0.126943	0.095119	0.194837	0.0304911	0.117036	0.151084	0.0865003	0.275638	0.0917327	0.0745843	0.0654178	0.147433	0.0865003	0.333513	0.348811	0.0745843		0.0460949
	0.108573	0.195333	0.126429	0.0320918	0.226397	0.211733	0.481615	0.536827	0.243255	0.0955637	0.0543292	0.0781646	0.481615	0.0891806	0.0440116	0.0955637		0.0985474
	0.0749053	0.148983	0.226777	0.022727	0.171248	0.082525	0.129386	0.0324652	0.624842	0.0881143	0.121203	0.0842181	0.129386	0.36414	0.0181718	0.0881143		0.0160082
	0.0601276	0.0905942	0.136217	0.0813523	0.19815	0.111205	0.0849316	0.0587838	0.0564936	0.0581173	0.0843595	0.0708089	0.0849316	0.0431104	0.162227	0.0581173		0.0301942
	0.209708	0.0507194	0.126161	0.246132	0.152882	0.0825204	0.219611	0.0378195	0.303463	0.0701965	0.0969617	0.0730721	0.219611	0.021345	0.0990639	0.0701965		0.0184469
	0.144714	0.0379875	0.0844442	0.0336932	0.141277	0.0732378	0.0673712	0.287891	0.0550521	0.0666887	0.0959779	0.0894703	0.0673712	0.0406702	0.0189988	0.0666887		0.308185
	0.116153	0.0422836	0.0753566	0.269509	0.186766	0.245666	0.0439872	0.164072	0.0412285	0.175322	0.109796	0.208925	0.0439872	0.0301637	0.0784478	0.175322		0.100104
	0.15835	0.0628154	0.0650432	0.0271143	0.1974	0.0724102	0.0870179	0.106871	0.078075	0.109524	0.0989626	0.211414	0.0870179	0.0204578	0.112944	0.109524		0.0909819
	0.0702551	0.0926554	0.0420982	0.0262066	0.104482	0.159514	0.115543	0.254017	0.206413	0.0638229	0.106275	0.167903	0.115543	0.32826	0.278264	0.0638229		0.0603097
	0.580188	0.037896	0.148013	0.0248244	0.0752965	0.0687637	0.038275	0.269021	0.184677	0.0507526	0.0870624	0.0446361	0.038275	0.504282	0.875155	0.0507526		0.0840741
	0.0685393	0.114727	0.069884	0.0351822	0.0905516	0.102717	0.0475269	0.223061	0.954962	0.105324	0.0737504	0.0883952	0.0475269	0.0232006	0.119958	0.105324		0.202703
	0.348608	0.0592953	0.042808	0.191545	0.0995921	0.222843	0.379827	0.228246	0.370366	0.0969365	0.107599	0.064139	0.379827	0.0233858	0.0248937	0.0969365		0.263028
	0.570337	0.0935161	0.130562	0.0355114	0.216009	0.0745524	1.12836	0.0339529	0.10241	0.0553587	0.130813	0.0622297	1.12836	0.0193366	0.0516017	0.0553587		0.0184966
	0.044342	0.0580632	0.241232	0.0739742	0.115194	0.0628921	0.451873	0.101019	0.0669162	0.115326	1.30116	0.0595785	0.451873	0.174547	0.114532	0.115326		0.0168294
	0.112405	0.0609995	0.162343	0.222692	0.139538	0.0698894	0.19317	0.251397	0.0536821	0.0367462	0.248785	0.0707214	0.19317	0.0285036		0.0367462		0.0913575
	0.0821848	0.160059	0.420411	0.0316697	0.115304	0.0909244	0.0812309	0.170871	0.0737052	0.0632588	0.106091	0.049508	0.0812309	0.0193733		0.0632588		0.0515243
	0.0491684	0.0637223	0.102462	0.140833	0.0957785	0.102144	0.133266	0.0456143	0.0995806	0.17684	0.156738	0.161311	0.133266	0.0349131		0.17684		0.030672
	0.0812655	0.0777471	0.0612471	0.0774592	0.172033	0.770645	0.149207	0.0384006	0.104015	0.0522525	0.11413	0.0792526	0.149207	0.204041		0.0522525		0.0351282
	0.143079	0.0644986	0.121955	0.0499966	0.106467	0.0983694	0.205075	0.159742	0.0393198	0.0776586	0.0968136	0.0303009	0.205075	0.111441		0.0776586
	0.0775975	0.0527756	0.0846931	0.0318558	0.122937	0.109108	0.690465	0.192342	0.0488379	0.150182	0.222078	0.0675202	0.690465	0.109996		0.150182
	0.06174	0.113927	0.051412	0.634951	0.202397	0.111966	0.0343325	0.19078	0.0550043	0.375323	0.0635285	0.1225	0.0343325	0.0373319		0.375323
	0.148573	0.11711	0.167101	0.0395952	0.0604483	0.0836244	0.0403287	0.45511	0.0474399	0.0836978	0.921198	0.199316	0.0403287	0.0689626		0.0836978
	0.0643293	0.0889958	0.0534185	0.0432862	0.136887	0.11291	0.29853	0.0322938	0.30947	0.0351671	0.0875352	0.0400724	0.29853	0.314478		0.0351671
	0.0507247	0.0835505	1.45701	0.0329031	0.610871	0.0945693	0.290691	0.0917938	0.0970763	0.0587179	0.0963818	0.177025	0.290691	0.270022		0.0587179
	0.0439136	0.0584931	0.124467	0.153798	0.0549257	0.0917547	0.0698851	0.0630259	0.0514628	0.214988	0.132287	0.299274	0.0698851	0.114634		0.214988
	0.0666475	0.0652661	0.121542	0.519275	0.10865	0.219353	0.0496514	0.179973	0.0471347	0.221404	0.134995	0.0587791	0.0496514	0.0282778		0.221404
	0.238074	0.0821019	0.0681422	0.0743011	0.219439	0.21109	0.0332304	0.200388	0.304572	0.0616821	0.122942	0.0563394	0.0332304	0.0646189		0.0616821
	0.0510055	0.978736	0.0880856	0.053253	0.0517082	0.0973558	0.0918697	0.0578842	0.124012	0.388301	0.0982251	0.0540466	0.0918697	0.256968		0.388301
	0.0392409	0.0460109	0.117893	0.0519936	0.278659	0.127664	0.0260122	0.126405	0.122226	0.652822	0.0731263	0.1331	0.0260122			0.652822
	0.0476882	0.107885	0.129747	0.0497422	0.0926247	0.0582186	0.027247	0.11957	0.398074	0.563168	0.242186	0.0544024	0.027247			0.563168
	0.047383	0.0577604	0.040006	0.0604429	0.133391	0.0750732	0.0425555	0.123369	0.0443848	0.053575	0.0762331	0.0590454	0.0425555			0.053575
	0.0232893	0.169398	0.0516985	0.0775842	0.619795	0.0501963	0.0476513	0.0351478	0.0468353	0.0425241	0.250273	0.0418449	0.0476513			0.0425241
	0.0426384	0.0713405	0.0593425	0.0590623	0.0975288	0.0599768	0.0509484	1.36229	0.074113	0.246264	0.0805814	0.0588219	0.0509484			0.246264
	0.0606066	0.0421309	0.0712537	0.036031	0.12609	0.180902	0.0555537	0.193744	0.817295	0.56627	0.0790654	0.0360032	0.0555537			0.56627
	0.112125	0.0415138	0.0442368	0.0334028	0.126179	0.0378347	0.0259811	0.207981	0.167225	0.0481913	0.0669438	0.069123	0.0259811			0.0481913
	0.0342154	0.301895	0.13311	0.0547911	0.773866	0.0896035	0.0313136	0.250027	0.0833043	0.0463358	0.625097	0.0508027	0.0313136			0.0463358
	0.155074	0.0780048	0.17196	0.0448987	0.259742	0.222946	0.0330577	0.32093	0.16533	0.0449743	0.0785358	0.0546537	0.0330577			0.0449743
	0.0561338	0.0611796	0.0541914	0.0344632	0.183183	0.223178	0.0362417	0.45033	0.0827904	0.0585101	0.078929	0.587952	0.0362417			0.0585101
	0.0290099	0.0560156	0.0914944	0.0374389	0.201778	0.0819382	0.0741609	0.0872038	0.172471	0.0594675	0.392186	0.144674	0.0741609			0.0594675
	0.104167	0.0540438	0.0694879	0.0288935	0.187294	0.0610819	0.0899382	0.0366258	0.14951	0.0612469	0.171713	0.168541	0.0899382			0.0612469
	0.0285127	0.0577986	0.0431511	0.100931	0.251994	0.0608551	0.628954	0.0493242	0.0646966	0.0502279	0.0885588	0.160541	0.628954			0.0502279
	0.069808	0.0860632	0.205253	0.0422174	0.0751181	0.0625553	0.0544491	0.159996	0.539585	0.166107	0.0788675	0.0480588	0.0544491			0.166107
	0.0307204	0.0760159	0.122501	0.120646	0.0878899	0.0940798	0.0763822	0.0522636	0.0722583	0.079016	0.590747	0.271605	0.0763822			0.079016
	0.0312735	0.228582	0.0361704	0.0419793	0.0721042	0.100582	0.04909	0.159296	0.189489	0.0933965	0.101826	0.0670482	0.04909			0.0933965
	0.110961	0.139341	0.240276	0.0375822	0.126505	0.0843884	1.05029	0.0407226	0.0611864	0.0571226	0.132677	0.141269	1.05029			0.0571226
	0.0302768	0.0570561	0.324745	0.0303175	0.0746384	0.147231	0.0750031	0.0361525	0.051022	0.163254	0.164605	0.298753	0.0750031			0.163254
	0.0525747	0.0624927	0.0477314	0.0416288	0.0991923	0.0586546	0.0790749	0.314497	0.0338967	0.0774963	0.126285	0.226449	0.0790749			0.0774963
	0.0775586	0.191954	0.205896	0.073339	0.335781	0.0893851	0.0282794	0.289053	0.270845	0.0626011	0.0613655	0.0560675	0.0282794			0.0626011
	0.108535	0.185206	0.240528	0.0448852	0.186895	0.504176	0.0493415	0.173529	0.137765	0.136832	0.141404	0.061391	0.0493415			0.136832
	0.0469817	0.0391476	0.0802031	0.308313	0.267628	0.076118	0.184551	0.945271	0.0278563	0.0448366	0.167429	0.12976	0.184551			0.0448366
	0.0344427	0.0411958	0.525229	0.0480492	0.404851	0.0966515	0.0333348	0.0727275	0.0699915	0.0491111	0.0588726	0.262677	0.0333348			0.0491111
	0.0862884	0.0492574	0.0412567	0.0751697	0.119778	0.0675608	0.0995715	0.0362453	0.0697423	0.0657104	1.44434	0.0703489	0.0995715			0.0657104
	0.0564039	0.0927138	0.128318	0.0510301	0.191588	0.0650156	0.0617098	0.0764879	0.0788914	0.124939	0.221118	0.136116	0.0617098			0.124939
	0.0685741	0.153805	0.173113	0.0589902	0.107912	0.0969523	0.0415513	0.0718311	0.0684412	0.0476279	0.136691	0.0776503	0.0415513			0.0476279
	0.0367843	0.0651339	0.273514	0.0269135	0.121106	0.0861751	0.0427214	0.12191	0.101466	0.667256	0.0670175	0.179975	0.0427214			0.667256
	0.0656842	0.0608014	0.261624	0.0397906	0.132956	0.0546064	0.0907942	0.0469403	0.0811591	0.0494349	0.14532	0.129816	0.0907942			0.0494349
	0.123235	0.0608308	0.201476	0.0457177	0.0915059	0.133513	0.110986	0.207258	0.0651458	0.103663	0.0965092	0.0424721	0.110986			0.103663
	0.0326079	0.0956883	0.135688	0.0877243	0.0724099	0.376045	0.0796626	0.166478	0.050073	0.324236	0.0644709	0.107429	0.0796626			0.324236
	0.0369374	0.103511	0.147439	0.0512931	0.0565683	0.0730792	0.036593	0.032976	0.154824	0.0599055	0.102402	0.0640794	0.036593			0.0599055
	0.0270505	0.0854121	0.0477168	0.0350387	0.0680904	0.0743006	0.133129	0.0386491	0.0668828	0.0744953	0.197445	0.0750818	0.133129			0.0744953
	0.0723867	0.0428258	0.0604827	0.0328277	0.106742	0.133026	0.15676	0.279092	0.052567	0.0416426	0.202065	0.0441213	0.15676			0.0416426
	0.133327	0.0882397	0.135828	0.0489029	0.0762769	0.0788915	0.156111	0.443798	0.125351	0.0362536	0.106268	0.192591	0.156111			0.0362536
	0.033217	0.0686162	0.0795533	0.0427218	0.237072	0.0881225	0.134784	0.180765	0.0681726	0.040069	0.0677911	0.25337	0.134784			0.040069
	0.116027	0.640084	0.18553	0.0459427	0.165577	0.202073	0.39808	0.0812243	0.520295	0.0706451	0.0757545	0.0991817	0.39808			0.0706451
	0.0291608	0.465151	0.169473	0.120614	0.0575924	0.149503	0.0914457	0.0409716	0.139583	0.0324585	0.0885238	0.224643	0.0914457			0.0324585
	0.368723	0.0693357	0.215884	0.0505757	0.0730086	0.0618368	0.148041	0.22492	0.100468	0.0822521	0.0567047	0.0863552	0.148041			0.0822521
	0.250664	0.254553	0.0538891	0.0334124	0.0833783	0.068569	0.0972026	0.576764	0.171771	0.0428622	0.0856234	0.112088	0.0972026			0.0428622
	0.182736	0.0471158	0.0654463	0.0331892	0.100777	0.0874543	0.0610206	0.0875078	0.216807	0.0319882	0.177999	0.0451407	0.0610206			0.0319882
	0.716912	0.198863	0.0827567	0.102072	0.132773	0.0729579	0.0509436	0.0481741	0.0362863	0.0283507	0.074669	0.0489104	0.0509436			0.0283507
	0.096241	0.059673	0.0761214	0.0373754	0.0964883	0.0924763	0.101389	0.250835	0.187607	0.0522613	0.168611	0.0504814	0.101389			0.0522613
	0.104913	0.0580372	0.0428265	0.0516894	0.0560631	0.0746259	0.0838146	0.0263054	0.0657338	0.0460378	0.0707683	0.235986	0.0838146			0.0460378
	0.103117	0.084379	0.421125	0.064153	0.0480901	0.065985	0.0812358	0.0857135	0.164802	0.0296909	0.0632975	0.0866824	0.0812358			0.0296909
	0.243751	0.0507797	0.266323	0.0408404	0.0591962	0.0638331	0.236645	2.14301	0.0871902	0.0677633	0.0591378	0.0840468	0.236645			0.0677633
	0.306925	0.067084	0.0493083	0.0450794	0.1723	0.0573	0.454072	2.46431	0.193207	0.0609866	0.0466637	0.0815817	0.454072			0.0609866
	0.0418685	0.0436277	0.503473	0.199295	0.092391	0.268895	0.0630645	0.142875	0.0488248	0.257767	0.081866	0.0533737	0.0630645			0.257767
	0.269298	0.0503833	0.182664	0.0407408	0.0559562	0.142513	0.0572922	0.103017	0.0628171	0.116423	0.132147	0.0592926	0.0572922			0.116423
	0.262136	0.0766505	0.222398	0.0401781	0.0669732	0.0947371	0.0445163	0.0294757	0.122349	0.0416834	0.284952	0.175191	0.0445163			0.0416834
	0.044306	0.0583799	0.108089	0.0466962	0.0801302	0.184381	0.0394121	0.106861	0.220272	0.307713	0.0523004	0.0539492	0.0394121			0.307713
	0.0658323	0.0562938	0.154943	0.0442793	0.0792182	0.119223	4.12756	0.0567337	0.145124	0.0507451	0.0680095	0.0564128	4.12756			0.0507451
	0.070495	0.383821	0.101489	0.0306142	0.152122	0.0854961	0.141075	0.0656419	0.0693213	0.0407483	0.232092	0.124446	0.141075			0.0407483
	0.0446408	0.0934892	0.204728	0.0604695	0.0908448	0.336742	0.149842	0.247084	0.0325975	0.0394655	0.117565	0.0555074	0.149842			0.0394655
	0.0459769	0.732365	0.583505	0.0404109	0.070675	0.213898	0.107749	0.0565217	0.0938195	0.0342894	0.233721	0.0616049	0.107749			0.0342894
	0.0708611	0.217852	0.058821	0.0319746	0.0651009	0.0721715	0.0817236	0.0572263	0.241838	0.0357943	0.0690957	0.0481002	0.0817236			0.0357943
	0.155626	0.130038	0.0442459	0.061097	0.196843	0.0711155	0.0692782	0.0788945	0.0342817	0.0382582	0.0804469	0.0684699	0.0692782			0.0382582
	0.387926	0.12088	0.148911	0.0914646	0.0637112	0.182717	0.0607747	0.0662892	0.157931	0.0545272	0.0701439	0.21956	0.0607747			0.0545272
	0.107434	0.210938	0.10137	0.0372722	0.115277	0.0731336	0.166773	0.481801	0.309254	0.217835	0.182956	0.226209	0.166773			0.217835
	0.109227	0.0941317	0.0508098	0.13156	0.0702432	0.0713758	0.176896	0.037681	0.0622549	0.0255528	0.155178	0.446967	0.176896			0.0255528
	0.0511497	0.257648	0.13919	0.078854	0.39152	0.184395	0.0557911	0.892982	0.348676	0.122268	0.246271	0.0585788	0.0557911			0.122268
	0.0836358	0.0811328	0.106258	0.234263	0.0612982	0.177365	0.0487446	0.051937	0.0563917	0.0539056	0.314923	0.123141	0.0487446			0.0539056
	0.0643669	0.140733	0.0877282	0.0692891	0.0999036	0.0881647	0.626717	0.0855068	0.105272	0.0408033	0.133889	0.174957	0.626717			0.0408033
	0.104002	0.0893093	0.0619112	0.069203	0.0565177	0.0714234	0.285432	0.0379	0.195307	0.194136	0.123963	0.0525408	0.285432			0.194136
	0.278181	0.0490883	0.189736	0.0270451	0.0932203	0.112646	0.315513	0.0388651	0.0816612	0.183815	0.10624	0.124993	0.315513			0.183815
	0.0862997	0.0833551	0.22922	0.0357546	0.0603762	0.0795209	0.216189	0.0314494	0.126329	0.082843	0.101496	0.240703	0.216189			0.082843
	0.0571718	0.315216	0.184052	0.0248542	0.295698	0.106588	0.320995	0.0715777	0.704478	0.0356972	0.0874537	0.126301	0.320995			0.0356972
	0.0614809	0.121134	0.0380071	0.0316987	0.101416	0.50361	0.0988943	0.0513675	0.3586	0.0763206	0.210967	0.141397	0.0988943			0.0763206
	0.054864	0.0782828	0.206472	0.0379331	0.13806	0.064089	0.115022	0.195914	0.100535	0.0448834	0.228312	0.135996	0.115022			0.0448834
	0.0663349	0.0590851	0.0625303	0.0519407	0.26431	0.423139	0.224346	0.0681723	0.303105	0.616144	0.0817576	0.0738432	0.224346			0.616144
	0.0895781	0.0379215	0.151155	0.0450159	0.0892551	0.0576236	0.421502	0.124205	0.0970652	0.0324407	0.107131	0.608756	0.421502			0.0324407
	0.0488548	0.265681	0.0635094	0.0412623	0.143319	0.0506932	0.0664534	0.243861	0.163702	0.282076	0.180507	0.273442	0.0664534			0.282076
	0.121467	0.0555647	0.201341	0.039482	0.0582327	0.0737608	0.0665802	0.0400275	0.0926788	0.13815	0.0736929	0.0600309	0.0665802			0.13815
	0.0396261	0.188203	0.0612581	0.0304665	0.127359	0.228512	0.178893	0.497952	0.111162	0.0593883	0.057606	0.0359302	0.178893			0.0593883
	0.0896564	0.0896694	0.0415603	0.0597334	0.213357	0.0622329	0.143727	0.466283	0.158825	0.0433086	0.297175	0.162975	0.143727			0.0433086
	0.231815	0.0561989	0.123597	0.0371826	0.0542192	0.0694736	0.0436895	0.0278957	0.0479158	0.078783	0.0595982	0.0502854	0.0436895			0.078783
	0.130811	0.104928	0.198484	0.0906499	0.168202	0.0858109	0.0459334	0.226967	0.0979444	0.132	0.0910778	0.180971	0.0459334			0.132
	0.0439952	0.066793	0.237769	0.0420943	0.0557001	0.21707	0.29884	0.578613	0.0850926	0.0434006	0.0650003	0.155572	0.29884			0.0434006
	0.0404907	0.104118	0.173476	0.0626953	0.100586	0.106467	1.00214	0.0351258	0.108414	0.038431	0.162928	0.0935128	1.00214			0.038431
	0.11644	0.137756	0.0685082	0.164352	0.0660219	0.166139	0.316267	0.248058	0.102682	0.261411	0.135149	0.154126	0.316267			0.261411
	0.0529972	0.143702	0.0595063	0.0421153	0.054472	0.0829893	0.141579	0.156429	0.233449	0.344914	0.0800231	0.0326905	0.141579			0.344914
	0.0537078	0.146929	0.0815218	0.139462	0.0728293	0.182757	0.384873	0.0538307	0.377876	0.115253	0.0599947	0.0799983	0.384873			0.115253
	0.0760125	0.133273	0.102909	0.0462221	0.0498637	0.0784111	0.0433417	0.0703203	0.364238	0.0668455	0.0867001	0.0980359	0.0433417			0.0668455
	0.468196	0.212856	0.0676501	0.296101	0.059598	0.0555911	0.0556615	0.238526	0.295772	0.229125	0.0437319	0.104634	0.0556615			0.229125
	0.0516087	0.0811515	0.0494547	0.0470026	0.345195	0.0706989	0.286498	0.375665	0.099581	0.279029	0.0599887	0.139521	0.286498			0.279029
	0.033666	0.0931378	0.0638844	0.0478477	0.300596	0.647775	0.110013	0.0423946	0.382848	0.0535241	0.132366	0.278477	0.110013			0.0535241
	0.0335539	0.0593985	0.119177	0.584458	0.243049	0.333296	0.0463699	0.217839	0.106294	0.0676345	0.124387	0.0397319	0.0463699			0.0676345
	0.0332161	0.0904757	0.078226	0.269676	0.129789	0.324222	0.0738379	0.102542	0.0573848	0.431715	0.163172	0.0659045	0.0738379			0.431715
	0.0487979	0.0849636	0.0380041	0.0754216	0.0912536	0.0555983	0.0356903	0.0437082	0.348812	0.0529822	0.11454	0.041093	0.0356903			0.0529822
	0.0849094	0.060606	0.161526	0.0895959	0.0559794	0.0694289	0.0762125	0.277632	0.0623077	0.0437926	0.203363	0.054242	0.0762125			0.0437926
	0.0869835	0.0641407	0.315382	0.0328946	0.168547	0.239612	0.0513942	0.2354	0.0742262	0.382336	0.0597326	0.0782232	0.0513942			0.382336
	0.0983624	0.0751464	0.0464546	0.0412127	0.0917243	0.169647	0.198442	0.0320739	0.164212	0.0499714	0.149417	0.0658244	0.198442			0.0499714
	0.0748783	0.0696874	0.186886	0.036872	0.141835	0.139518	0.0430274	0.0411156	0.160595	0.0498452	0.0948448	0.188632	0.0430274			0.0498452
	0.0846251	0.442361	0.0649324	0.0530553	0.0777229	0.0729161	0.0195833	0.0423948	0.0527977	0.126139	0.115707	0.0580591	0.0195833			0.126139
	0.0495612	0.0959898	0.0567072	0.0514593	0.167397	0.127402	0.0878975	0.286454	0.0634505	0.103304	0.122748	0.0472448	0.0878975			0.103304
	0.0314499	0.15321	0.248109	0.0445878	0.0474472	0.268023	0.0475846	0.485238	0.0513176	0.0807136	0.176459	0.0636087	0.0475846			0.0807136
	0.0425839	0.189677	0.100895	0.12449	0.174733	0.0640221	0.0351026	0.0370361	0.275617	0.0441055	0.0886345	0.0442287	0.0351026			0.0441055
	0.0268927	0.0943988	0.0523336	0.0691901	0.0750129	0.0823446	0.0305469	0.177244	0.373396	0.163487	0.0723288	0.0464318	0.0305469			0.163487
	0.0719099	0.0475401	0.0501535	0.037403	0.0693075	0.0770766	0.0563781	0.0400353	0.11532	0.0368862	0.0540028	0.0396616	0.0563781			0.0368862
	0.0636091	0.0361779	1.61365	0.0384973	0.0728296	0.0768213	0.0801571	0.168805	0.0528843	0.0435652	0.443629	0.0492964	0.0801571			0.0435652
	0.0253372	0.115167	0.186964	0.0453469	0.0692448	0.0626574	0.0401249	0.048698	0.0517354	0.146493	0.249074	0.172975	0.0401249			0.146493
	0.184855	0.0811613	0.119806	0.0549759	0.087518	0.0539648	0.0355641	0.0528633	0.05144	0.0355465	0.652226	0.0701869	0.0355641			0.0355465
	0.273993	0.0656113	0.0658187	0.0888824	0.062426	0.0538352	0.0373515	0.0773555	0.122416	0.039606	0.6352	0.040814	0.0373515			0.039606
	0.152437	0.070848	0.0962309	0.136274	0.0814176	0.122486	0.0679283	0.0608201	0.116231	0.0632511	0.0905206	0.181061	0.0679283			0.0632511
	0.0712879	0.0728276	0.0867189	0.044472	0.134947	0.0799401	0.0394542	0.0320062	0.0386632	0.0867355	0.102882	0.0803652	0.0394542			0.0867355
	0.348815	0.116246	0.0465813	0.0406305	0.362313	0.054399	0.0659128	0.0458995	0.178513	0.0584257	0.0816092	0.0503573	0.0659128			0.0584257
	0.154755	0.0886848	0.249417	0.0607122	0.899251	0.0976226	0.0368597	0.053528	0.157989	0.0419934	0.1318	0.036986	0.0368597			0.0419934
	0.0987976	0.0818634	0.0486661	0.0560596	0.0818798	0.209647	0.764331	0.0993587	0.0606596	0.291108	0.0598754	0.0506037	0.764331			0.291108
	0.0986666	0.110415	0.0503684	0.0690439	0.112344	0.108947	0.0954342	0.409208	0.107507	0.0397495	0.0880681	0.052702	0.0954342			0.0397495
	0.13591	0.101774	0.161851	0.0354527	0.19261	0.0512038	0.0394853	0.0329823	0.0455202	0.0599021	0.0640479	0.164491	0.0394853			0.0599021
	0.0713076	0.0678188	0.16597	0.0795796	0.0574812	0.154132	0.215183	0.0341112	0.208016	0.0641796	0.130585	0.174175	0.215183			0.0641796
	0.0648706	0.0758501	0.264816	0.0572549	0.302001	0.0958464	0.351379	0.163063	0.0768589	0.067894	0.097963	0.0485089	0.351379			0.067894
	0.0464279	0.0816932	0.301327	0.0454564	0.0699412	0.0764287	0.0486248	0.0608554	0.0598026	0.0935352	0.0800469	0.279939	0.0486248			0.0935352
	0.0549467	0.0788176	0.0743251	0.125399	0.107198	0.0831039	0.0404667	0.217315	0.0699139	0.129774	0.195455	0.092091	0.0404667			0.129774
	0.0379603	0.419598	0.130165	0.0748226	0.0661913	0.122969	0.026708	0.442989	0.408321	0.183686	0.161582	0.0452535	0.026708			0.183686
	0.0458667	0.0701126	0.516219	0.0641138	0.149905	0.0642151	0.514414	0.197228	0.0692599	0.515417	0.0564985	0.110832	0.514414			0.515417
	0.0929647	0.0774644	0.0469622	0.186217	0.0597478	0.16139	0.309616	0.0408238	0.0451702	0.0402739	0.0663462	1.75947	0.309616			0.0402739
	0.0990002	0.0775965	0.110442	0.0795246	0.0492924	0.111513	0.0676143	0.0397648	0.0663767	0.053018	0.0789512	0.136693	0.0676143			0.053018
	0.0622804	0.175579	0.0722566	0.049875	0.277489	0.0700868	0.053929	0.0901539	0.0805436	0.0531794	0.0933993	0.0322057	0.053929			0.0531794
	0.035026	0.240307	0.120548	0.091395	0.0436584	0.144696	0.0466152	0.0737584	0.0659317	0.14595	0.0540734	0.188385	0.0466152			0.14595
	0.142495	0.0921723	0.0560686	0.100858	0.0468814	0.110389	0.0412116	0.409812	0.13815	0.544484	0.0554115	0.0624889	0.0412116			0.544484
	0.0688471	0.146838	0.0868775	0.039261	0.0855124	0.0574004	0.222767	0.316691	0.083061	0.0996851	0.427115	0.0520698	0.222767			0.0996851
	0.0328324	0.320262	0.354498	0.0356178	0.867229	0.0642198	0.0605383	0.143688	0.0878437	0.0476364	0.06629	0.0682092	0.0605383			0.0476364
	0.0418369	0.298768	0.109223	0.0371295	0.111143	0.0546044	0.190859	0.0761981	0.117492	0.113265	0.0694045	0.0494885	0.190859			0.113265
	0.0396072	0.192232	0.0719509	0.0455392	0.067691	0.126999	0.644568	0.0843485	0.442053	0.0534377	0.289128	0.0595952	0.644568			0.0534377
	0.0934085	0.127179	0.298816	0.053026	0.185728	0.0722888	0.0549481	0.0781566	0.0826589	0.0359073	0.100527	0.317041	0.0549481			0.0359073
	0.42198	0.107201	0.12373	0.0463847	0.0594299	0.178906	0.0324703	0.053455	0.326799	0.0310909	0.050239	0.212828	0.0324703			0.0310909
	0.0649038	0.147631	0.124119	0.0558843	0.05164	0.0628071	0.209061	0.554427	0.124093	0.0483218	0.0786022	0.106309	0.209061			0.0483218
	0.201887	0.111916	0.098194	0.172059	0.0542565	0.0614935	0.265942	0.14412	0.232496	0.0452775	0.124187	0.60923	0.265942			0.0452775
	0.0653606	0.18382	0.847762	0.0349119	0.0640281	0.0517149	0.0522441	0.129204	0.169094	0.135931	0.0898167	0.0593177	0.0522441			0.135931
	0.185365	0.0623237	0.737978	0.141139	0.0701504	0.0641778	0.0391705	0.0378291	0.149024	0.14345	0.0645806	0.041291	0.0391705			0.14345
	0.158591	0.0926898	0.196781	0.0502898	0.0609156	0.101978	0.206696	0.0340045	0.0951345	0.0320341	0.110814	0.0694278	0.206696			0.0320341
	0.154398	0.139513	0.0997025	0.0733629	0.194975	0.0495655	0.152101	0.054998	0.382084	0.160732	0.0987223	0.222993	0.152101			0.160732
	0.0409606	0.262684	0.183716	0.0764817	0.0974611	0.0481605	0.0454922	0.140725	0.0673856	0.0697059	0.0815879	0.0704841	0.0454922			0.0697059
	0.264627	0.145668	0.166738	0.0364416	0.195213	0.0599691	0.102601	0.0456846	0.0487912	0.067157	0.220097	0.0499106	0.102601			0.067157
	0.10443	0.0534824	0.138744	0.136869	0.0823816	0.0492131	0.0781528	0.0552638	0.152821	0.0403085	1.20058	0.160883	0.0781528			0.0403085
	0.0912564	0.0478063	0.235402	0.043692	0.0548316	0.153669	0.0976214	0.042202	0.0815291	0.049564	0.109698	0.385476	0.0976214			0.049564
	0.13273	0.0742232	0.120267	0.0314957	0.0691377	0.129047	0.127405	0.0517533	0.177868	0.0466887	0.0959313	0.0367131	0.127405			0.0466887
	0.0322388	0.109484	0.111794	0.0344343	0.0602038	0.0531717	0.0949015	0.210696	0.116578	0.0436008	0.291677	0.0361841	0.0949015			0.0436008
	0.0529019	0.0967529	0.198284	0.0302701	0.133545	0.0503689	0.0438025	0.142304	0.0720628	0.0410153	0.106667	0.0331824	0.0438025			0.0410153
	0.0308239	0.246048	0.0742516	0.0881949	0.0461927	0.122671	0.123135	0.0384011	0.0995603	0.0278825	0.0766318	0.0416641	0.123135			0.0278825
	0.0906982	0.0628142	0.239429	0.0320503	0.0800566	0.063758	0.0460851	0.536871	0.0670106	0.0717301	0.0427974	0.0311386	0.0460851			0.0717301
	0.0699246	0.2548	0.212688	0.0266804	0.0565766	0.119767	0.201125	0.556502	0.547101	0.0507176	0.159009	0.103495	0.201125			0.0507176
	0.209651	0.0790671	0.170692	0.052989	0.0602273	0.266377	0.159777	0.221417	0.080603	0.0836016	0.0343542	0.105657	0.159777			0.0836016
	0.136153	0.0614551	0.0858811	0.0670142	0.068078	0.0544791	0.0864461	0.063074	0.134456	0.0231922	0.162754	0.07232	0.0864461			0.0231922
	0.100019	0.0503708	0.541778	0.0293396	0.0634657	0.510985	0.0607083	0.137966	0.336053	0.0686311	0.0643511	0.205209	0.0607083			0.0686311
	0.0314199	0.160818	0.0655948	0.0416122	0.115935	0.0830072	0.414328	0.051361	0.071458	0.0432144	0.0996761	0.394695	0.414328			0.0432144
	0.0316171	0.0616629	0.156229	0.0313525	0.0924128	0.166531	0.123103	0.161921	0.139037	0.0418846	0.100842	0.035859	0.123103			0.0418846
	0.0355814	0.251241	0.352119	0.0343677	0.11364	0.0614631	0.0725325	0.0750322	0.196238	0.0896406	0.0576346	0.086584	0.0725325			0.0896406
	0.0345542	0.0563563	0.382472	0.161234	0.17864	0.0738029	0.0944506	0.0568668	0.0662209	0.060312	0.0449967	0.0345843	0.0944506			0.060312
	0.0527164	0.0864531	1.44386	0.072712	0.0910152	0.0578617	0.618026	0.0397343	0.280621	0.0364293	0.403181	0.0404295	0.618026			0.0364293
	0.0924315	0.195823	0.186657	0.0403383	0.083182	0.0530579	0.407247	0.265311	0.0786158	0.0235361	0.109552	0.140384	0.407247			0.0235361
	0.0856238	0.196996	0.0867136	0.0349318	0.217089	0.0474764	0.0699705	0.057236	0.458212	0.299991	0.0628175	0.190834	0.0699705			0.299991
	0.0675391	0.194061	0.17023	0.101125	0.0690053	0.0811359	0.0305486	0.142397	0.13972	0.0817926	0.0586436	0.102945	0.0305486			0.0817926
	0.355399	0.445367	0.0657592	0.256581	0.0593952	0.0585772	0.0309183	0.285238	0.0621208	0.0471776	0.269425	0.0836143	0.0309183			0.0471776
	0.0445122	0.0910824	0.479636	0.140755	0.228246	0.0511429	0.0490208	0.176871	0.101178	0.0401006	0.47735	0.0541528	0.0490208			0.0401006
	0.144508	0.157973	1.09379	0.0397522	0.568784	0.0912556	0.051244	0.153412	0.139518	0.0595144	0.0723425	0.0470784	0.051244			0.0595144
	0.0214293	0.0769327	0.207261	0.0442903	0.0726037	0.104009	0.0485073	0.368391	0.152992	0.0585265	0.0671817	0.0518789	0.0485073			0.0585265
	0.0383306	0.076261	0.13426	0.0673001	0.153849	0.0673327	0.0719205	0.113779	0.129569	0.0563914	0.0516702	0.320794	0.0719205			0.0563914
	0.0531402	0.0896768	0.229757	0.454205	0.109419	0.0565348	0.0538451	0.0523744	0.120394	0.162509	0.100964	0.0391726	0.0538451			0.162509
	0.0851395	0.0808631	0.263555	0.0484956	0.767152	0.0863097	0.0409871	0.0444185	0.228071	0.159274	0.0470021	0.167172	0.0409871			0.159274
	0.0382698	0.0637398	0.178865	0.0365292	0.209505	0.0666498	0.0432593	0.0308957	0.128268	0.163193	0.0636484	0.0741513	0.0432593			0.163193
	0.0227253	0.0485501	0.115196	0.0361685	0.0946816	0.0512395	0.154708	0.0406055	0.0410263	0.0443958	0.120777	0.0309021	0.154708			0.0443958
	0.0779086	0.0923144	0.274141	0.0329389	0.0800362	0.0639746	0.100668	0.145768	0.226388	0.0879433	0.156975	0.0494773	0.100668			0.0879433
	0.0504604	0.0540593	0.0858894	0.0725956	0.0623482	0.0972109	0.0977705	0.170639	2.95868	0.225164	0.292813	0.0920916	0.0977705			0.225164
	0.0459781	0.0877721	0.396601	0.0332539	0.111301	0.0997678	0.100824	0.134812	0.0644429	0.0843755	0.0947528	0.049513	0.100824			0.0843755
	0.149879	0.199967	0.124738	0.061667	0.411438	0.101522	0.0409347	0.0389437	0.158503	0.0917409	0.0936503	0.157795	0.0409347			0.0917409
	0.034251	0.180291	0.099433	0.0308068	0.102186	0.0519853	0.129923	0.0381252	0.052856	0.190308	0.0530542	0.145138	0.129923			0.190308
	0.0319558	0.15873	0.251503	0.0625948	0.0644836	0.0566777	0.218654	0.0466113	0.167281	0.10923	0.048804	0.121818	0.218654			0.10923
	0.227761	0.08036	0.075152	0.030796	0.0898836	0.0786147	0.0447958	0.0373232	0.147269	0.0429202	0.166683	0.0293816	0.0447958			0.0429202
	0.152549	0.137274	0.0725294	0.0279078	0.0861688	0.116229	0.0865705	0.0516172	0.194888	0.062352	0.0846109	0.0424198	0.0865705			0.062352
	0.109851	0.0787198	2.17684	0.0462705	0.0984406	0.381939	0.0914396	0.532954	0.0540307	0.0331943	0.483478	0.064176	0.0914396			0.0331943
	0.0453308	0.0761745	0.0878192	0.448881	0.222837	0.122829	0.106921	0.139744	0.0671023	0.403145	0.0602102	0.043285	0.106921			0.403145
	0.0790934	0.193324	0.0824348	0.0490177	0.108728	0.153694	0.0570164	0.0472532	0.0641938	0.120015	0.334907	0.381728	0.0570164			0.120015
	0.0260582	0.0514669	0.689113	0.0511276	0.117366	0.0604125	0.0560876	0.176749	0.231386	0.0954343	0.0681043	0.0390683	0.0560876			0.0954343
	0.0662911	0.148506	0.0897527	0.0464335	0.673361	1.24667	0.0590273	0.04128	0.0585727	0.0399368	0.066747	0.204764	0.0590273			0.0399368
	0.0272056	0.0791367	0.134247	0.0699469	0.0966483	0.0839551	0.208481	0.0407159	0.0768082	0.0367421	0.0735641	0.119779	0.208481			0.0367421
	0.0445172	0.0973848	0.0530217	0.0337215	0.0832559	0.399385	0.0598243	0.136141	0.385865	0.0342786	0.0698716	0.0651125	0.0598243			0.0342786
	0.0805818	0.0575091	0.418377	0.0976181	0.131903	0.101439	0.550062	0.0600388	0.264652	0.0325213	0.300568	0.117407	0.550062			0.0325213
	0.3615	0.464491	0.411372	0.0701151	0.0729208	0.0560283	0.0805501	0.966994	0.154028	0.0347884	0.0593904	0.268812	0.0805501			0.0347884
	0.312697	0.28004	0.382071	0.0605148	0.0525922	0.0553933	0.24734	0.1249	0.0438308	0.104841	0.0569015	0.179308	0.24734			0.104841
	0.0714818	0.0961147	0.0621476	0.0596514	0.0770712	0.0745481	0.0466071	0.046801	0.0972771	0.086519	0.0762895	0.0433413	0.0466071			0.086519
	0.165653	0.0629285	0.231271	0.0560479	0.0627127	0.0753922	0.193871	0.169523	0.142331	0.0343064	0.054897	0.0790322	0.193871			0.0343064
	0.151263	0.30817	0.0742933	0.0622353	0.0646678	0.0749721	0.0565078	0.0742977	0.0634594	0.0516086	0.134663	0.0786865	0.0565078			0.0516086
	0.0446296	0.110661	0.168457	0.0305737	0.495744	0.0569885	0.152935	0.172007	0.0397016	0.25266	0.0635686	0.23263	0.152935			0.25266
	0.0424549	0.0664779	0.105352	0.0284444	0.149378	0.0471616	0.035494	0.0573736	0.0310056	0.0394977	0.0884519	0.0333859	0.035494			0.0394977
	0.055888	0.200635	0.130603	0.0425207	0.138743	0.107869	0.0434694	0.0698833	0.0320997	0.0399522	0.0745005	0.0360885	0.0434694			0.0399522
	0.0392692	0.0544175	0.153296	0.0327584	0.0918809	0.149481	0.05132	0.082602	0.69175	0.0325313	0.156282	0.0784569	0.05132			0.0325313
	0.0501504	0.0836003	0.155403	0.034301	0.159275	0.458722	0.122587	0.094203	0.193775	0.0421471	0.0975072	0.0422312	0.122587			0.0421471
	0.0522038	0.0594397	0.185082	0.0349427	0.0515428	0.122077	0.0717364	0.136958	0.0591593	0.0674471	0.0711914	0.0481734	0.0717364			0.0674471
	0.101758	0.0352102	0.289953	0.0373677	0.221531	0.0535254	0.0664227	0.0973482	0.209048	0.0726477	0.178179	0.0370687	0.0664227			0.0726477
	0.264052	0.0765465	0.370954	0.0343238	0.09766	0.0552833	0.849011	0.099346	0.589983	0.0433422	0.098237	0.041479	0.849011			0.0433422
	0.0847341	0.0489565	0.0545664	0.125854	0.0970896	0.0454881	0.0634336	0.141717	0.0942641	0.0504488	0.0684496	0.0557534	0.0634336			0.0504488
	0.0451013	0.212423	0.318595	0.0535236	0.0601402	0.0666392	0.0663781	0.0683675	0.10669	0.0807549	0.056128	0.044677	0.0663781			0.0807549
	0.0379802	0.0571688	0.105926	0.0348639	0.262851	0.0649239	0.24277	0.191889	0.0968948	0.0448368	0.0600283	0.158944	0.24277			0.0448368
	0.0679645	0.188168	0.0919021	0.0731064	0.534335	0.0583211	0.0617427	0.0426405	0.0705048	0.0548673	0.0735814	0.311572	0.0617427			0.0548673
	0.0663704	0.44884	0.193695	0.0437249	0.167356	0.0573954	0.0383409	0.0373001	0.0488616	0.0839213	0.061222	0.045552	0.0383409			0.0839213
	0.0574808	0.046698	0.078394	0.0992083	0.16387	0.0532806	0.125634	0.146442	0.117395	0.0822004	0.0588257	0.0625159	0.125634			0.0822004
	0.0417778	0.320602	0.132016	0.0335828	0.0866365	0.0519242	0.150518	0.0924678	0.153289	0.0421599	0.083518	0.0521022	0.150518			0.0421599
	0.0455538	0.0398397	0.183349	0.0376685	0.922601	0.148357	0.0670444	0.0355278	0.112524	0.0484787	0.177413	0.048374	0.0670444			0.0484787
	0.0602049	0.086612	0.655765	0.0542562	0.0907571	0.192915	0.158245	0.0479127	0.783329	0.0434478	0.0480675	0.152645	0.158245			0.0434478
	0.12903	0.0547714	0.192702	0.0379767	0.0883536	0.255518	0.119071	0.0475939	0.0695612	0.0783269	0.0629513	0.0435909	0.119071			0.0783269
	0.0397776	0.195404	0.169051	0.0281392	0.168221	0.0711607	0.140011	0.193505	0.0234252	0.0693962	0.139817	0.0472745	0.140011			0.0693962
	0.046	0.0442718	0.355344	0.0559202	0.203175	0.229554	0.0505187	0.0402178	0.0459368	0.0407793	0.159278	0.0471708	0.0505187			0.0407793
	0.275723	0.164291	0.0921742	0.0595215	0.186759	0.066614	0.069984	0.0633246	0.133691	0.211499	0.116339	0.340645	0.069984			0.211499
	0.0973811	0.238786	0.0891584	0.0392148	0.197688	0.046544	0.0557198	0.0506626	0.32312	0.0590818	0.102704	0.0666552	0.0557198			0.0590818
	0.0468284	0.0575066	0.0734594	0.0854346	1.01246	0.0517263	0.0727881	0.12067	0.0432994	0.0543546	0.462473	0.0479462	0.0727881			0.0543546
	0.0860673	0.0609938	0.192387	0.0686861	0.112491	0.0608922	0.13048	0.536228	0.0319453	0.043543	0.0822562	0.0314481	0.13048			0.043543
	0.203325	0.101641	1.17961	0.0823193	0.109065	0.337766	0.143929	0.443188	0.346712	0.0400405	0.0637978	0.0506711	0.143929			0.0400405
	0.079795	0.174579	0.0685314	0.0719678	0.143804	0.160635	0.190054	0.339936	0.0404295	0.0478569	0.114998	0.0641156	0.190054			0.0478569
	0.0510495	0.286267	0.0493442	0.142346	0.0950805	1.14363	0.048346	0.0529835	0.0508777	0.0430463	0.0673438	0.044762	0.048346			0.0430463
	0.0568401	0.118678	0.406708	0.17864	0.111581	0.0600858	0.0486347	0.0803159	0.055679	0.354794	0.104434	0.0414027	0.0486347			0.354794
	0.0355584	0.0540293	0.0806739	0.0445162	0.123443	0.0537509	0.0483593	0.0877877	0.182666	0.0930357	0.11352	0.119031	0.0483593			0.0930357
	0.0567592	0.222232	0.269278	0.0439431	0.125469	0.344308	0.0705013	0.0813483	0.0570827	0.0340482	0.186466	0.0536544	0.0705013			0.0340482
	0.033576	0.169352	0.0984003	0.0685999	0.115613	0.18947	0.0801217	0.0897637	0.0609658	0.0439087	0.0807497	0.133166	0.0801217			0.0439087
	0.0379121	0.187748	0.0583605	0.122335	0.136241	0.0481336	0.0497773	0.119801	0.0794914	0.747381	0.0673477	0.0497884	0.0497773			0.747381
	0.0321262	0.0566893	0.0528934	0.0569546	0.110602	0.0501299	0.0418785	0.0982887	0.0953037	0.0493847	0.651858	0.0442455	0.0418785			0.0493847
	0.107004	0.154311	0.813179	0.0674412	0.094496	0.0550114	0.128114	0.0372893	0.167033	0.173937	0.095092	0.0670974	0.128114			0.173937
	0.0911392	0.081611	0.0767079	0.0600307	0.377723	0.12833	0.306597	1.24897	0.108225	0.348699	0.0651801	0.175438	0.306597			0.348699
	0.0400508	0.156923	0.117196	0.166677	0.0933179	0.235365	0.141418	0.0782805	0.172807	0.186818	0.0421102	0.0689911	0.141418			0.186818
	0.0954961	0.0737843	0.111462	0.0628188	0.119461	0.196047	0.0845771	0.0434738	0.0469415	0.327488	0.16349	0.0433813	0.0845771			0.327488
	0.280782	0.156997	0.133941	0.03706	0.0979261	0.130081	0.164359	0.718524	0.167787	0.0416726	0.0569564	0.497465	0.164359			0.0416726
	0.0373175	0.116446	0.0909672	0.0492479	0.100194	0.10389	0.315362	0.334615	0.045966	0.17828	0.0719538	0.0826533	0.315362			0.17828
	0.0472467	0.106798	0.0437939	0.0506463	0.113515	0.191256	1.19038	0.0392809	0.0648217	0.0492385	0.0453943	0.226938	1.19038			0.0492385
	0.130137	0.100814	0.0490106	0.0495921	0.114036	0.150973	0.154039	0.122076	0.177005	0.0503453	0.0828016	0.217135	0.154039			0.0503453
	0.153273	0.0532847	0.0405779	0.0442095	0.0569573	0.0769653	0.0347816	0.0955078	0.192928	0.337578	0.293083	0.0572177	0.0347816			0.337578
	0.0741541	0.0416896	0.0577806	0.044163	0.0659865	0.117074	0.0387478	0.110836	0.207443	0.314002	0.0997754	0.23968	0.0387478			0.314002
	0.0708002	0.0566031	0.145699	0.0412192	0.13926	0.0752078	0.0561526	0.0714968	0.0846265	0.113132	0.113293	0.0566793	0.0561526			0.113132
	0.138922	0.300012	0.124086	0.0475968	0.178366	0.0688109	0.056202	0.0485114	0.115544	0.0464422	0.16099	0.0781254	0.056202			0.0464422
	0.449953	0.144991	0.0747302	0.281845	0.0948695	0.236361	0.0729973	0.650503	0.109914	0.0719661	0.0804144	0.0561855	0.0729973			0.0719661
	0.0668923	0.0582222	0.220793	0.249363	0.0682007	0.288188	0.0235474	0.0404816	0.24496	0.208721	0.0803704	0.922294	0.0235474			0.208721
	0.0586714	0.0869072	0.12246	0.334123	0.0918722	0.072331	0.0328007	0.219233	0.348156	0.0610477	0.111367	0.081464	0.0328007			0.0610477
	0.0832734	0.0742394	0.0498226	0.0990073	0.0798331	0.122358	0.0743778	0.194463	0.420719	0.0349998	0.0619407	0.0360913	0.0743778			0.0349998
	0.136233	0.0550091	0.028375	0.0270658	0.0996171	0.0723935	0.133599	1.10343	0.0613035	0.0374932	0.085502	0.0579008	0.133599			0.0374932
	0.0367804	0.0900447	0.244735	0.0291579	0.201216	0.0793783	0.0636512	0.0918727	0.110934	0.0725548	0.253664	0.0397875	0.0636512			0.0725548
	0.0317017	0.127661	0.108109	0.167951	0.0455397	0.0812529	0.0190109	0.113271	0.095977	0.0488335	0.104131	0.0409269	0.0190109			0.0488335
	0.0736554	0.0946051	0.0674885	0.0551345	0.342668	0.109486	0.0770399	0.0890526	0.036889	0.27276	0.0921074	0.0398579	0.0770399			0.27276
	0.0372794	0.0941558	0.105676	0.0960938	0.0877187	0.071724	0.118694	0.0490092	0.376559	0.0572635	0.146765	0.218777	0.118694			0.0572635
	0.0359537	0.230948	0.166812	0.0990038	0.115431	0.0769413	0.187749	0.214254	1.05376	0.276145	0.0650597	0.070045	0.187749			0.276145
	0.0910246	0.151794	0.189286	0.0561152	0.0934779	0.136438	0.0309637	0.0452462	0.0860946	0.0504836	0.0682782	0.0886123	0.0309637			0.0504836
	0.06655	0.213007	0.107632	0.0449337	0.117867	0.0784758	0.156946	0.223373	0.120667	0.322655	0.103036	0.204635	0.156946			0.322655
	0.0968812	0.0477638	0.42979	0.0445591	0.0831928	0.103297	0.0213638	0.0423877	0.0865819	0.0526561	0.44007	0.302928	0.0213638			0.0526561
	0.0589714	0.170751	0.0469701	0.0566087	0.136766	0.100071	0.040675	0.191605	0.038976	0.0590331	0.325715	0.0410957	0.040675			0.0590331
	0.203546	0.066045	0.119736	0.0504036	0.399445	0.065872	0.0387216	0.0344169	0.53282	0.0591468	0.181037	0.0413301	0.0387216			0.0591468
	0.037198	0.0567107	0.0695566	0.0522679	0.0861163	0.232865	0.0298891	0.0860957	0.0489098	0.0799844	0.0654399	0.0540929	0.0298891			0.0799844
	0.043157	0.260586	0.0759876	0.171392	0.0966542	0.0831107	0.0445866	0.0874743	0.269192	0.108635	0.0629938	0.151014	0.0445866			0.108635
	0.0423865	0.039906	0.445041	0.050713	0.0741366	0.080283	0.143795	0.0769389	0.895178	0.080259	0.0950367	0.0779637	0.143795			0.080259
	0.379156	0.0367851	0.0516213	0.049593	0.131135	0.0809156	0.16382	0.0889293	0.2974	0.256944	0.145164	0.362286	0.16382			0.256944
	0.136268	0.0871775	0.178594	0.0748281	0.137828	0.0916728	0.0442626	0.174138	0.156827	0.082226	0.104483	0.106004	0.0442626			0.082226
	0.0695326	0.201778	0.0877493	0.166521	0.24091	0.0816102	0.0465224	0.180626	0.188624	0.0554788	0.0895891	0.108734	0.0465224			0.0554788
	0.0244783	0.220229	0.0561127	0.0371178	0.118023	0.0954113	0.0345045	0.18557	0.154646	0.0629985	0.0956596	0.202089	0.0345045			0.0629985
	0.468359	0.0765898	0.181249	0.0665452	0.200236	0.083493	0.0482274	0.0803319	0.390633	0.037267	0.083376	0.0689991	0.0482274			0.037267
	0.644862	0.102573	0.109873	0.0757335	0.246059	0.0616898	0.0290891	0.0725345	0.0788357	0.0660458	0.15291	0.9062	0.0290891			0.0660458
	0.0572695	0.0803819	0.0647119	0.210594	0.208205	0.512967	0.05819	0.112342	0.155545	0.0456937	0.106278	0.175547	0.05819			0.0456937
	0.0548687	0.211236	0.0526479	0.0352285	0.213746	0.19509	0.0629558	0.0904536	0.0280063	0.0382403	0.0741257	0.100156	0.0629558			0.0382403
	0.0337328	0.0428075	0.080149	0.121591	0.359817	0.0781662	0.0395758	0.327352	0.0437003	0.106809	0.428399	0.137513	0.0395758			0.106809
	0.056867	0.0754055	0.190575	0.33433	0.115536	0.0521142	0.152744	0.0746743	0.566713	0.100272	0.139357	0.11923	0.152744			0.100272
	0.0425269	0.166133	0.0919698	0.0395535	0.165326	0.146919	0.0463459	0.0882282	0.112448	0.52573	0.0752312	0.0581757	0.0463459			0.52573
	0.0797964	0.242534	0.127545	0.0445592	0.113881	0.171688	0.137594	0.116682	0.0681856	0.0684311	0.0785405	0.052189	0.137594			0.0684311
	0.033531	0.0770881	0.0650323	0.071708	0.177682	0.0557901	0.0490786	0.125669	0.0586183	0.0437811	0.169941	0.0884942	0.0490786			0.0437811
	0.0905583	0.0845977	0.0310499	0.0520889	0.167054	0.137713	0.0793633	0.109365	0.282179	0.0649572	0.075631	0.0725394	0.0793633			0.0649572
	0.542507	0.268098	0.032476	0.0449501	0.489567	0.0578267	0.170528	0.176248	0.0511824	0.216462	0.093341	0.310827	0.170528			0.216462
	0.15436	0.0540645	0.0572263	0.134012	0.106265	0.139158	0.0921249	0.0401903	0.298338	0.0627738	0.0986836	0.0726813	0.0921249			0.0627738
	0.148652	0.251398	0.0913596	0.0306249	0.113015	0.0864937	0.104504	0.0462443	0.0534423	0.051244	0.142028	0.0955159	0.104504			0.051244
	0.0878369	0.0825783	0.0726433	0.03371	0.431215	0.416903	0.084879	0.0612829	0.103274	0.0350277	0.0555365	0.0817604	0.084879			0.0350277
	0.0870062	0.0626311	0.167546	0.0873993	0.110047	0.0572285	0.0325248	0.0454015	0.240958	0.0713158	0.154289	0.0841434	0.0325248			0.0713158
	0.0354645	0.074858	0.0934053	0.0435653	0.17182	0.151388	0.0445128	0.052789	0.0719635	0.0534622	0.113292	0.057214	0.0445128			0.0534622
	0.0717238	0.102397	0.165933	0.046649	0.188122	0.0976841	0.237056	0.222764	0.760182	0.0421104	0.123006	0.0675553	0.237056			0.0421104
	0.0443842	0.264492	0.150746	0.0245494	0.143862	0.0700111	0.492203	0.0712585	0.263059	0.0469731	0.811964	0.0724705	0.492203			0.0469731
	0.0643488	0.0926198	0.261663	0.0362502	0.29297	0.10924	0.0988226	0.255609	0.392678	0.0522031	0.416551	0.354572	0.0988226			0.0522031
	0.0362634	0.0421651	0.173581	0.0533559	0.205435	0.0433115	0.523778	0.317147	0.139637	0.300943	0.101429	0.0532205	0.523778			0.300943
	0.0576671	0.104329	0.210232	0.0266616	0.20392	0.0832743	0.32883	0.206529	0.195668	0.192959	0.527202	0.303576	0.32883			0.192959
	0.105827	0.174979	0.0623046	0.0529095	0.196101	0.110762	0.0235368	0.0681183	0.11861	0.0672097	0.0831654	0.0929646	0.0235368			0.0672097
	0.22036	0.260758	0.254127	0.0426072	0.246451	0.323447	0.0678108	0.0528571	0.190373	0.0666075	0.147962	0.0584817	0.0678108			0.0666075
	0.0388117	0.567489	0.0406338	0.028529	0.162283	0.104152	0.0528987	0.0638791	0.270067	0.0620016	0.176245	0.079107	0.0528987			0.0620016
	0.0503891	0.327636	0.0763421	0.02993	0.157969	0.419989	0.12831	0.140799	0.423752	0.177149	0.0861831	0.180364	0.12831			0.177149
	0.278991	0.135456	0.0741667	0.0582494	0.223069	0.0773671	0.0608915	2.99823	0.0287873	0.0644099	0.067018	0.0913018	0.0608915			0.0644099
	0.0744746	0.336236	0.582516	0.260531	0.179824	0.516854	0.0915303	0.069969	0.0845655	0.0696699	0.0727293	0.108243	0.0915303			0.0696699
	0.0809985	0.0507328	0.0653452	0.0415597	0.443949	0.137914	0.115537	0.16071	0.0955762	0.0690837	0.0702176	0.0881978	0.115537			0.0690837
	0.240522	0.0828323	0.196993	0.0452774	0.168697	0.106056	0.13676	0.110871		0.0663795	0.0662047	0.154111	0.13676			0.0663795
	0.260869	0.0437923	0.0612962	0.14821	0.950077	0.128448	0.038604	0.0882494		0.0661901	0.0831302	0.0620016	0.038604			0.0661901
	0.0479343	0.0867207	0.157594	0.055504	0.10999	0.179575	0.102225	0.150497		0.0393889	0.100855	0.058464	0.102225			0.0393889
	0.028133	0.0410674	0.172105	0.0338429	0.296874	0.0652341	0.234633	0.581626		0.0389721	0.432462	0.0398356	0.234633			0.0389721
	0.0530156	0.067928	0.0490063	0.0358165	0.352771	0.181819	1.26735	0.370123		0.0619524	0.182675	0.0928306	1.26735			0.0619524
	0.0203997		0.057917	0.0324145	0.144479	0.133229	0.84702	0.0941296		0.0836568	0.326076	0.245733	0.84702			0.0836568
	0.0355737		0.0768177	0.0532735	0.109107	0.137796	0.131902	0.203435		0.0531427	0.1649	0.102832	0.131902			0.0531427
	0.0344918		0.0634528	0.105729	0.275614	0.0708279	0.0245588	1.21837		0.0497283	0.152869	0.163877	0.0245588			0.0497283
	0.218752		0.100831	0.0904938	0.142404	0.083704	0.0279191	0.0854145		0.329582	0.0686317	0.164143	0.0279191			0.329582
	0.0409498		0.133371	0.0268332	0.128253	0.0573288	0.134437	0.0832074		0.0726961	0.0717217	0.0740099	0.134437			0.0726961
	0.0876927		0.245057	0.0287704	0.184881	0.0665362	0.0477317	0.0860401		0.0798822	0.120353	0.0830967	0.0477317			0.0798822
	0.0407295		0.132102	0.0321272	0.144764	0.0580673	0.0579116	0.0645663		0.0727052	0.0588732	0.0743286	0.0579116			0.0727052
	0.13526		0.33325	0.0347562	0.171766	0.12766	0.0763892	0.105639		0.0406832	0.0939632	0.0526191	0.0763892			0.0406832
	0.142448		1.16372	0.0363168	0.128009	0.191088	0.387793	0.203108		0.371509	0.0584555	0.143684	0.387793			0.371509
	0.42132		0.390809	0.0444361	0.105577	0.0744998	0.0651299	0.0619256		0.459214	0.120849	0.0710134	0.0651299			0.459214
	0.0618073		0.143031	0.0416397	0.133317	0.0633436	0.31096	0.0833088		0.0523434	0.090175	0.0494011	0.31096			0.0523434
	0.045977		0.154	0.0245552	0.0952874	0.0572311	0.0452353	0.196068		0.0827978	0.0908684	0.165807	0.0452353			0.0827978
	0.0948757		0.224824	0.0411173	0.625105	0.140858	0.169996	0.0679819		0.0756815	0.19438	0.170034	0.169996			0.0756815
	0.0524524		0.0972758	0.219236	0.676897	0.0819637	0.118664	0.183606		0.098946	0.0741031	0.0488993	0.118664			0.098946
	0.0428761		0.180795	0.392935	0.699374	0.104329	0.0400834	0.17884		0.204301	0.203477	0.0375708	0.0400834			0.204301
	0.109585		0.131491	0.0311999	0.206319	0.0886294	0.146647	0.150622		0.0719436	0.141465	0.173419	0.146647			0.0719436
	0.0802265		0.066132	0.0417428	0.119865	0.0737945	0.0441838	0.159358		0.0888907	0.0958033	0.0510885	0.0441838			0.0888907
	0.180928		0.111492	0.0426832	0.132433	0.17666	0.0365791	0.101309		0.549453	0.592398	0.0699119	0.0365791			0.549453
	0.0606171		0.211905	0.0375402	0.113269	0.0649464	0.0922715	0.0517544		0.067407	0.16172	0.0538693	0.0922715			0.067407
	0.08266		0.113516	0.032579	0.0982052	0.0752622	0.230393	0.112386		0.0755539	0.0639452	0.0519388	0.230393			0.0755539
	0.0614035		0.153337	0.389419	0.128369	0.0640928	0.0240207	0.278528		0.0859386	0.127019	0.0756769	0.0240207			0.0859386
	0.027426		0.0398323	0.0785673	0.153266	0.044866	0.0844934	0.0503765		0.0641522	0.100267	0.0771923	0.0844934			0.0641522
	0.0760205		0.0456315	0.0410452	0.0802185	0.200044	0.108084	0.0905554		0.172301	0.147843	0.0716735	0.108084			0.172301
	0.0264229		0.165819	0.0438339	0.117941	0.113257	0.0916157	0.151684		0.596534	0.061923	0.0489664	0.0916157			0.596534
	0.0288588		0.0810674	0.0397453	0.140349	0.10372	0.0438965	0.394187		0.0814866	0.0782135	0.0681646	0.0438965			0.0814866
	0.0197078		0.69784	0.0362548	0.179952	0.100108	0.0694294	0.0835277		0.282746	0.331261	0.0404723	0.0694294			0.282746
	0.0273637		0.119368	0.0375878	0.0890257	0.178162	0.0414865	0.122562		0.0882747	0.255695	0.0682271	0.0414865			0.0882747
	0.0220226		0.102388	0.0505314	0.129769	0.105905	0.0854679	0.0501935		0.149322	0.101695	0.341274	0.0854679			0.149322
	0.070529		0.0823001	0.0437666	0.0974831	0.19253	0.0667588	0.0539678		0.0777904	0.123015	0.0818794	0.0667588			0.0777904
	0.0247588		0.10129	0.0651288	0.147537	0.0457551	0.0809598	0.0560511		0.159728	0.370822	0.072303	0.0809598			0.159728
	0.0304247		0.0667653	0.0419091	0.0928177	0.134933	0.109074	0.107199		1.10528	0.230265	0.0450006	0.109074			1.10528
	0.046568		0.0789631	0.107759	0.140703	0.372195	0.0404416	0.184034		0.0843591		0.218564	0.0404416			0.0843591
	0.160843		0.0380837	0.0378065	0.195941	0.0884818	0.145338	0.093159		0.0505783		0.0582557	0.145338			0.0505783
	0.289872		0.182589	0.0284954	0.189762	0.080454	0.0550971	0.0689103		0.0452117		0.21664	0.0550971			0.0452117
	0.0398581		0.076189	0.11738	0.189667	0.166736	0.0342323	0.0601353		0.0426166		0.0971072	0.0342323			0.0426166
	0.0285852		0.110057	0.0334592	0.108107	0.0787093	0.217186	0.0814923		0.0538255		0.0517025	0.217186			0.0538255
	0.0663478		0.104558	0.112028	0.145942	0.196466	0.378614	0.0584009		0.248861		0.0530811	0.378614			0.248861
	0.0526577		0.0727595	0.0563327	0.529369	0.0889787	0.0548195	0.0505796		0.0455354		0.0655643	0.0548195			0.0455354
	0.125832		0.22955	0.0482666	0.179037	0.175205	0.0617301	0.130466		0.0466017		0.0491215	0.0617301			0.0466017
	0.0844816		0.606225	0.0271168	0.123689	0.112979	0.0660249	0.0993996		0.0392111		0.040324	0.0660249			0.0392111
	0.0647869		0.0477001	0.0328718	0.128995	0.134502				0.75041		0.322654				0.75041
	0.0291413		0.0624036	0.0327161		0.607323				0.0551083		0.436779				0.0551083
	0.037536		0.233089	0.036072		0.0997089				0.0420972		0.0428772				0.0420972
	0.273582			0.131776		0.0741535				0.0739022		0.0505293				0.0739022
	0.0446102			0.109476		0.158241				0.115953		0.0739449				0.115953
	0.0412726			0.0651023		0.0478006				0.0464024		0.0619838				0.0464024
	0.0396617			0.0398577		0.153315				0.0548495		0.0655475				0.0548495
	0.243758			0.0387806		0.0605985				0.0923583		0.0601417				0.0923583
	0.149293			0.0363572		0.0800203				0.0655973		0.0610439				0.0655973
	0.14733			0.0632455		0.0784748				0.353636		0.0514768				0.353636
	0.0552838			0.117975		0.0893417				0.344296		0.0520327				0.344296
	0.0298111			0.0967523		0.0453693				0.109938		0.164457				0.109938
	0.0251618			0.22816		0.281123				0.0247738		0.0529706				0.0247738
	0.0515811			0.353832		0.0706999				0.337279		0.134003				0.337279
	0.184483			0.247372		0.0686789				0.0504101		0.416287				0.0504101
	0.0306946			0.0832955		0.117304				0.0785551		0.200451				0.0785551
	0.0649095			0.054369		0.0838041				0.265925		0.378474				0.265925
	0.0861384			0.0436918		0.079465				0.0281928		0.0390177				0.0281928
	0.215507			0.0568923		0.10416				0.184361		0.0528347				0.184361
	0.0924258			0.0631151		0.0877926				0.0441287		0.0890719				0.0441287
	0.023784			0.0547669		0.0805985				0.061146						0.061146
	0.0301939			0.050981		0.16837				0.0491791						0.0491791
	0.0402955			0.197144		0.308704				0.0450912						0.0450912
	0.285937			0.0588983		0.21115				0.073752						0.073752
	0.0253546			0.03853		0.0797418				0.0402854						0.0402854
	0.308997			0.0352048		0.065582				0.0642845						0.0642845
	0.0292902			0.0376604		0.0623447				0.0612887						0.0612887
	0.155493			0.0602264		0.0920609				0.0852142						0.0852142
	0.0475714			0.0464497		0.0961368				0.0488794						0.0488794
	0.429196			0.056168		0.0671103				0.302179						0.302179
	0.100891			0.0344479		0.0642891				0.304606						0.304606
	0.086237			0.0518068						0.0704152						0.0704152
	0.211889			0.0397658						0.0471132						0.0471132
	0.0323864			0.0686853						0.0401025						0.0401025
	0.137801			0.113883						0.0786727						0.0786727
	0.131661			0.0409042						0.0963035						0.0963035
	0.303791			0.0447779						0.277203						0.277203
	0.0593719			0.0430311						0.0832953						0.0832953
	0.0529486			0.14795						0.0464133						0.0464133
	0.0368792			0.0859905						0.0515689						0.0515689
	0.0574321			0.0217391						0.114941						0.114941
	0.0897179			0.0829742						0.037594						0.037594
	0.0550715			0.0368619						0.045609						0.045609
	0.0817827			0.0477216						0.0447884						0.0447884
	0.061081			0.025497
	0.0295561			0.033058
	0.0568344			0.0268454
	0.0544998			0.070792
	0.0606978			0.0253619
	0.050858			0.0201574
	0.0380691			0.039955
	0.0309275			0.0364657
	0.0244994			0.0509137
	0.0651032			0.0448477
	0.0666321			0.0333158
	0.0247465			0.066452
	0.0848147			0.0551512
	0.0900118			0.040869
	0.304821			0.0332947
	0.184865			0.130025
	0.0244647			0.0466683
	0.0471246			0.0584841
	0.0605524			0.0873418
	0.0332696			0.0349832
	0.0611184			0.0322696
	0.0678334			0.0422069
	0.0515265			0.0286546
	0.0920978			0.0313406
	0.0217117			0.0411969
	0.107185			0.041613
	0.148406			0.0219894
	0.0740929			0.0505125
	0.0807887			0.0485815
	0.173736			0.0344711
	0.0403974			0.0576666
	0.0460349			0.0796994
	0.57004			0.0281159
	0.0858247			0.0280847
	0.0998366			0.0298115
	0.0399519			0.0369532
	0.0580978			0.0649124
	0.0748054			0.0434755
	0.0418055			0.0450502
	0.221487			0.0341952
	0.0381183			0.19757
	0.107712			0.146462
	0.0409913			0.0554749
	0.0596778			0.049676
	0.0385923			0.0465858
	0.0219818			0.0504797
	0.0239262			0.0407499
	0.0960524			0.0383032
	0.0819145			0.56395
	0.0755513			0.0429405
	0.0190706			0.079471
	0.0416475			0.0297913
	0.112356			0.0432007
	0.0478019			0.0387803
	0.0248095			0.0408816
	0.0332017			0.0363013
	0.0995652			0.0430284
	0.0555213			0.0308642
	0.0780468			0.0417579
	0.0503537			0.0387319
	0.0444703			0.0314462
	0.0388833			0.0363398
	0.0425668			0.0467561
	0.063208			0.182946
	0.0982798			0.0718511
	0.0408774			0.0443218
	0.509132			0.178512
	0.468287			0.0442931
	0.103109			0.0574739
	0.0356353			0.042577
	0.042265			0.042028
	0.0381193			0.029331
				0.0958717
				0.0180811
				0.0808541
				0.0321639
				0.0268905
				0.0294576
				0.0255663
				0.0451301
				0.0276452
				0.0291256
				0.0293638
				0.0259998
				0.0239602

## Sheet: 7E
	Data supporting figure 7E
	% RPA - high (cells treated with 1J/m2)
	sgCtrl		RFWD3 KO #1		RFWD3 KO #2		Data representation and statistics:
	siCtrl	siSMARCAL1 #1	siCtrl	siSMARCAL1 #1	siCtrl	siSMARCAL1 #1	Data represent the mean with SEM of 5 to 7 biological replicates. Statistical analysis was performed using one-way Anova followed by Šídák's multiple comparisons test
N=1	1.4					4.03
N=2	0.79	1.05	11.5	4.92	15.3	8.48
N=3	1.93	0.46	5.44	3.82	4.6	2.64
N=4	0.25	0.29	13	4.25	10.9	2.34
N=5	0.62	0.27	8.61	2.8	8.02	2.53
N=6	0.43	0.64	9.71	5.81	7.15	3.63
N=7	0.75

## Sheet: 7F
	Data supporting figure 7F
	% γH2A.X - high (cells treated with 1J/m2)
	sgCtrl		RFWD3 KO #1		RFWD3 KO #2		Data representation and statistics:
	siCtrl	siSMARCAL1 #1	siCtrl	siSMARCAL1 #1	siCtrl	siSMARCAL1 #1	Data represent yhe mean with SEM of 4 to 8 biological replicates. Statistical analysis was performed using one-way Anova followed by Šídák's multiple comparisons test
N=1	16.4	6.5	40.2	22.4	34.4	18.6
N=2	19.2	4.31	31.4	18	28.8	18.8
N=3	11.8	22.1	37.5	27.2	36.9	26.7
N=4	8.24	7.68	21.2	13.1	27.9	25.3
N=5	3.57		24.1		31.2
N=6	4.18		32.9		50.9
N=7	12.2		29.5		43.5
N=8	12

## Sheet: 7H
	Data supporting figure 7H
	% RPA - high (cells treated with 1.5J/m2)
	sgCtrl		RFWD3 KO #1		RFWD3 KO #2		Data representation and statistics:
	siCtrl	siMUS81 #1	siCtrl	siMUS81 #1	siCtrl	siMUS81 #1	Data represent the mean with SEM of 3 to 6 biological replicates. Statistical analysis was performed using one-way Anova followed by Šídák's multiple comparisons test
N=1	0.75	0.48	8.69	2.19	9.15	3.29
N=2		1.4	11.6	3.27	12.5	7.35
N=3	0.79	0.19	10.2	3.93	13.8	4.25
N=4	1.15		10.7		13.6
N=5	1.16		12.2		16.5
N=6	0.31		11.4		14.6

[truncated: 15 more sheets: 7I, S3B, S3D, S7G, S8B, S8F, S8H, S8J, S8M, S8P, S9B, S9D, S9E, S9G, S9H]
