# Supplementary material for: SMARCAL1 ubiquitylation controls its association with RPA-coated ssDNA and promotes replication fork stability
Source: PLoS Biol. 2024 Mar 19;22(3):e3002552. doi: 10.1371/journal.pbio.3002552 (PMC10950228; doi:10.1371/journal.pbio.3002552)
Supplement: S2 Data — (XLSX) [file pbio.3002552.s016.xlsx]

## Sheet: proteinGroups
Protein IDs	Majority protein IDs	Peptide counts (all)	Peptide counts (razor+unique)	Peptide counts (unique)	Fasta headers	Number of proteins	Peptides	Razor + unique peptides	Unique peptides	Peptides GFP +HU A	Peptides GFP +HU B	Peptides C315A +HU A	Peptides C315A +HU B	Peptides C315A/I639K +HU A	Peptides C315A/I639K +HU B	Razor + unique peptides GFP +HU A	Razor + unique peptides GFP +HU B	Razor + unique peptides C315A +HU A	Razor + unique peptides C315A +HU B	Razor + unique peptides C315A/I639K +HU A	Razor + unique peptides C315A/I639K +HU B	Unique peptides GFP +HU A	Unique peptides GFP +HU B	Unique peptides C315A +HU A	Unique peptides C315A +HU B	Unique peptides C315A/I639K +HU A	Unique peptides C315A/I639K +HU B	Sequence coverage [%]	Unique + razor sequence coverage [%]	Unique sequence coverage [%]	Mol. weight [kDa]	Sequence length	Sequence lengths	Q-value	Score	Sequence coverage GFP +HU A [%]	Sequence coverage GFP +HU B [%]	Sequence coverage C315A +HU A [%]	Sequence coverage C315A +HU B [%]	Sequence coverage C315A/I639K +HU A [%]	Sequence coverage C315A/I639K +HU B [%]	Intensity	Intensity GFP +HU A	Intensity GFP +HU B	Intensity C315A +HU A	Intensity C315A +HU B	Intensity C315A/I639K +HU A	Intensity C315A/I639K +HU B	LFQ intensity +HU A
sp|Q13085|ACACA_HUMAN;sp|Q13085-2|ACACA_HUMAN;sp|Q13085-3|ACACA_HUMAN;tr|K7EII5|K7EII5_HUMAN;tr|K7EPF1|K7EPF1_HUMAN;tr|D3YTK0|D3YTK0_HUMAN;tr|A8MYL5|A8MYL5_HUMAN;tr|K7EJ22|K7EJ22_HUMAN	sp|Q13085|ACACA_HUMAN;sp|Q13085-2|ACACA_HUMAN;sp|Q13085-3|ACACA_HUMAN	293;287;286;17;6;6;5;4	293;287;286;17;6;6;5;4	2;0;0;0;0;2;0;2	sp|Q13085|ACACA_HUMAN Acetyl-CoA carboxylase 1 OS=Homo sapiens GN=ACACA PE=1 SV=2;sp|Q13085-2|ACACA_HUMAN Isoform 2 of Acetyl-CoA carboxylase 1 OS=Homo sapiens GN=ACACA;sp|Q13085-3|ACACA_HUMAN Isoform 3 of Acetyl-CoA carboxylase 1 OS=Homo sapiens GN=ACACA	8	293	293	2	223	251	185	224	200	217	223	251	185	224	200	217	1	1	1	2	2	2	92.3	92.3	0.8	265.55	2346	2346;2288;2268;94;52;77;42;112	0	323.31	86.1	90.4	81	85.4	82.3	83.8	NaN	NaN	216960000	NaN	129270000	133620000	NaN	195180000
sp|P78371|TCPB_HUMAN;tr|F5GWF6|F5GWF6_HUMAN;tr|F8VQ14|F8VQ14_HUMAN	sp|P78371|TCPB_HUMAN;tr|F5GWF6|F5GWF6_HUMAN;tr|F8VQ14|F8VQ14_HUMAN	74;64;58	74;64;58	8;8;8	sp|P78371|TCPB_HUMAN T-complex protein 1 subunit beta OS=Homo sapiens GN=CCT2 PE=1 SV=4;tr|F5GWF6|F5GWF6_HUMAN T-complex protein 1 subunit beta OS=Homo sapiens GN=CCT2 PE=2 SV=2;tr|F8VQ14|F8VQ14_HUMAN T-complex protein 1 subunit beta OS=Homo sapiens GN=CCT	3	74	74	8	12	18	51	63	56	65	12	18	51	63	56	65	1	1	5	8	6	7	94.6	94.6	13.3	57.488	535	535;530;416	0	323.31	32.7	46.7	85.8	90.8	86.4	92.7	NaN	446330	493220	NaN	43248000	41374000	NaN	445360
sp|Q6PCD5|RFWD3_HUMAN;tr|I3L2T2|I3L2T2_HUMAN	sp|Q6PCD5|RFWD3_HUMAN	75;5	75;5	75;5	sp|Q6PCD5|RFWD3_HUMAN E3 ubiquitin-protein ligase RFWD3 OS=Homo sapiens GN=RFWD3 PE=1 SV=3	2	75	75	75	1	1	60	67	57	60	1	1	60	67	57	60	1	1	60	67	57	60	64.3	64.3	64.3	85.093	774	774;151	0	323.31	1.3	1.3	62.5	63.7	59	59.6	591390000	8685.6	4857.6	103790000	81261000	59070000	59455000	0
sp|P08107|HSP71_HUMAN;tr|E7EP94|E7EP94_HUMAN;tr|Q5SP16|Q5SP16_HUMAN	sp|P08107|HSP71_HUMAN;tr|E7EP94|E7EP94_HUMAN;tr|Q5SP16|Q5SP16_HUMAN	81;65;56	81;65;56	6;3;0	sp|P08107|HSP71_HUMAN Heat shock 70 kDa protein 1A/1B OS=Homo sapiens GN=HSPA1A PE=1 SV=5;tr|E7EP94|E7EP94_HUMAN Heat shock 70 kDa protein 1A/1B OS=Homo sapiens GN=HSPA1A PE=3 SV=2;tr|Q5SP16|Q5SP16_HUMAN Heat shock 70 kDa protein 1A/1B OS=Homo sapiens GN=H	3	81	81	6	42	46	62	61	63	70	42	46	62	61	63	70	3	3	5	5	5	6	94.4	94.4	10.6	70.051	641	641;550;476	0	323.31	72.2	77.2	93.3	88	93.1	92.2	NaN	16934000	14494000	NaN	NaN	NaN	NaN	11759000
sp|P17987|TCPA_HUMAN;tr|E7EQR6|E7EQR6_HUMAN;tr|E7ERF2|E7ERF2_HUMAN;tr|F5H282|F5H282_HUMAN;tr|F5GZ03|F5GZ03_HUMAN;tr|F5H136|F5H136_HUMAN;tr|F5H676|F5H676_HUMAN;tr|F5H726|F5H726_HUMAN;tr|F5GZI8|F5GZI8_HUMAN;tr|F5GYL4|F5GYL4_HUMAN;tr|F5H7Y1|F5H7Y1_HUMAN	sp|P17987|TCPA_HUMAN;tr|E7EQR6|E7EQR6_HUMAN;tr|E7ERF2|E7ERF2_HUMAN;tr|F5H282|F5H282_HUMAN	81;59;55;49;24;17;15;12;11;5;3	81;59;55;49;24;17;15;12;11;5;3	81;59;55;49;24;17;15;12;11;5;3	sp|P17987|TCPA_HUMAN T-complex protein 1 subunit alpha OS=Homo sapiens GN=TCP1 PE=1 SV=1;tr|E7EQR6|E7EQR6_HUMAN T-complex protein 1 subunit alpha OS=Homo sapiens GN=TCP1 PE=2 SV=1;tr|E7ERF2|E7ERF2_HUMAN T-complex protein 1 subunit alpha OS=Homo sapiens GN=	11	81	81	81	11	14	47	63	49	66	11	14	47	63	49	66	11	14	47	63	49	66	96	96	96	60.343	556	556;401;433;332;221;136;111;91;100;65;59	0	323.31	30.2	43.7	84.9	92.3	84	91.4	NaN	338600	465990	NaN	NaN	NaN	36462000	353210
sp|P11498|PYC_HUMAN;tr|B4DN00|B4DN00_HUMAN;tr|E9PS68|E9PS68_HUMAN	sp|P11498|PYC_HUMAN	119;43;38	119;43;38	81;5;38	sp|P11498|PYC_HUMAN Pyruvate carboxylase, mitochondrial OS=Homo sapiens GN=PC PE=1 SV=2	3	119	119	81	94	91	74	83	82	86	94	91	74	83	82	86	64	62	49	56	52	54	83.5	83.5	53.4	129.63	1178	1178;529;298	0	323.31	79.4	79.8	71.3	77.6	77.5	77	NaN	NaN	73234000	39286000	40309000	47908000	37861000	70514000
sp|Q9BQE3|TBA1C_HUMAN;tr|F5H5D3|F5H5D3_HUMAN	sp|Q9BQE3|TBA1C_HUMAN;tr|F5H5D3|F5H5D3_HUMAN	47;46	47;46	3;3	sp|Q9BQE3|TBA1C_HUMAN Tubulin alpha-1C chain OS=Homo sapiens GN=TUBA1C PE=1 SV=1;tr|F5H5D3|F5H5D3_HUMAN Tubulin alpha-1C chain OS=Homo sapiens GN=TUBA1C PE=2 SV=1	2	47	47	3	24	26	39	40	37	42	24	26	39	40	37	42	2	2	3	3	3	3	82	82	12.7	49.895	449	449;519	0	323.31	68.6	69.7	81.3	81.3	80.8	82	NaN	11300000	9677500	NaN	NaN	NaN	44297000	10859000
sp|P68371|TBB4B_HUMAN;tr|M0R2D3|M0R2D3_HUMAN;tr|M0R2T4|M0R2T4_HUMAN	sp|P68371|TBB4B_HUMAN	47;13;3	47;13;3	3;0;0	sp|P68371|TBB4B_HUMAN Tubulin beta-4B chain OS=Homo sapiens GN=TUBB4B PE=1 SV=1	3	47	47	3	30	32	36	40	34	42	30	32	36	40	34	42	2	2	2	2	2	3	79.3	79.3	9.7	49.83	445	445;155;104	0	323.31	62	62.5	76.6	77.3	75.5	77.3	NaN	13654000	12750000	NaN	NaN	NaN	62496000	8599900
sp|P11142|HSP7C_HUMAN;tr|E9PKE3|E9PKE3_HUMAN;sp|P11142-2|HSP7C_HUMAN;tr|E9PNE6|E9PNE6_HUMAN;tr|E9PLF4|E9PLF4_HUMAN;tr|E9PQQ4|E9PQQ4_HUMAN;tr|E9PQK7|E9PQK7_HUMAN;tr|E9PK54|E9PK54_HUMAN;tr|E9PPY6|E9PPY6_HUMAN;tr|E9PS65|E9PS65_HUMAN;tr|E9PN25|E9PN25_HUMAN;tr|E9PI65|E9PI65_HUMAN	sp|P11142|HSP7C_HUMAN;tr|E9PKE3|E9PKE3_HUMAN;sp|P11142-2|HSP7C_HUMAN;tr|E9PNE6|E9PNE6_HUMAN	79;75;62;58;28;27;27;27;22;21;20;18	74;70;59;53;25;24;24;24;19;19;17;15	9;9;9;9;9;9;9;9;9;0;9;4	sp|P11142|HSP7C_HUMAN Heat shock cognate 71 kDa protein OS=Homo sapiens GN=HSPA8 PE=1 SV=1;tr|E9PKE3|E9PKE3_HUMAN Heat shock cognate 71 kDa protein OS=Homo sapiens GN=HSPA8 PE=2 SV=1;sp|P11142-2|HSP7C_HUMAN Isoform 2 of Heat shock cognate 71 kDa protein OS	12	79	74	9	38	42	48	55	56	62	36	40	45	51	53	57	8	9	8	9	8	9	94	94	11	70.897	646	646;627;493;500;187;171;178;184;137;223;132;168	0	323.31	61	64.7	76.2	80.3	80.3	77.4	NaN	16337000	15816000	NaN	32224000	37898000	NaN	13875000
CON__Streptavidin	CON__Streptavidin	11	11	11		1	11	11	11	11	11	10	9	10	10	11	11	10	9	10	10	11	11	10	9	10	10	50.6	50.6	50.6	16.622	160	160	0	323.31	50.6	50.6	50.6	49.4	50.6	49.4	NaN	30482000	NaN	17298000	16063000	25618000	NaN	20446000
sp|Q99832|TCPH_HUMAN;sp|Q99832-3|TCPH_HUMAN;tr|F5GZK5|F5GZK5_HUMAN;sp|Q99832-4|TCPH_HUMAN;tr|B7Z1C9|B7Z1C9_HUMAN;sp|Q99832-2|TCPH_HUMAN;tr|F8WAM2|F8WAM2_HUMAN;tr|F8WBP8|F8WBP8_HUMAN	sp|Q99832|TCPH_HUMAN;sp|Q99832-3|TCPH_HUMAN;tr|F5GZK5|F5GZK5_HUMAN;sp|Q99832-4|TCPH_HUMAN;tr|B7Z1C9|B7Z1C9_HUMAN;sp|Q99832-2|TCPH_HUMAN	71;66;58;58;52;43;13;5	71;66;58;58;52;43;13;5	71;66;58;58;52;43;13;5	sp|Q99832|TCPH_HUMAN T-complex protein 1 subunit eta OS=Homo sapiens GN=CCT7 PE=1 SV=2;sp|Q99832-3|TCPH_HUMAN Isoform 3 of T-complex protein 1 subunit eta OS=Homo sapiens GN=CCT7;tr|F5GZK5|F5GZK5_HUMAN T-complex protein 1 subunit eta OS=Homo sapiens GN=CCT	8	71	71	71	5	6	47	57	50	56	5	6	47	57	50	56	5	6	47	57	50	56	91.3	91.3	91.3	59.366	543	543;499;443;456;415;339;98;83	0	323.31	17.3	21.5	77.7	86	80.7	83.8	NaN	125240	129600	42720000	NaN	37099000	NaN	117100
sp|P40227|TCPZ_HUMAN;tr|B4DPJ8|B4DPJ8_HUMAN;sp|P40227-2|TCPZ_HUMAN	sp|P40227|TCPZ_HUMAN;tr|B4DPJ8|B4DPJ8_HUMAN;sp|P40227-2|TCPZ_HUMAN	62;57;56	62;57;56	54;51;49	sp|P40227|TCPZ_HUMAN T-complex protein 1 subunit zeta OS=Homo sapiens GN=CCT6A PE=1 SV=3;tr|B4DPJ8|B4DPJ8_HUMAN T-complex protein 1 subunit zeta OS=Homo sapiens GN=CCT6A PE=2 SV=1;sp|P40227-2|TCPZ_HUMAN Isoform 2 of T-complex protein 1 subunit zeta OS=Homo	3	62	62	54	8	7	45	46	46	46	8	7	45	46	46	46	8	7	41	41	41	40	89.1	89.1	85.9	58.024	531	531;500;486	0	323.31	24.5	21.5	80.8	85.5	81	77.8	NaN	106780	115730	46590000	NaN	NaN	31570000	99377
sp|P50990|TCPQ_HUMAN;tr|B4DEM7|B4DEM7_HUMAN;tr|B4DQH4|B4DQH4_HUMAN;tr|H7C4C8|H7C4C8_HUMAN;tr|H7C2U0|H7C2U0_HUMAN	sp|P50990|TCPQ_HUMAN;tr|B4DEM7|B4DEM7_HUMAN;tr|B4DQH4|B4DQH4_HUMAN	72;67;57;32;13	72;67;57;32;13	72;67;57;32;13	sp|P50990|TCPQ_HUMAN T-complex protein 1 subunit theta OS=Homo sapiens GN=CCT8 PE=1 SV=4;tr|B4DEM7|B4DEM7_HUMAN T-complex protein 1 subunit theta OS=Homo sapiens GN=CCT8 PE=2 SV=1;tr|B4DQH4|B4DQH4_HUMAN T-complex protein 1 subunit theta OS=Homo sapiens GN=	5	72	72	72	4	4	58	58	57	59	4	4	58	58	57	59	4	4	58	58	57	59	92.7	92.7	92.7	59.62	548	548;529;475;323;107	0	323.31	13.5	13.5	85.9	87.2	86.7	89.4	230210000	64676	84487	31820000	24419000	31202000	29174000	64497
sp|Q96RQ3|MCCA_HUMAN;tr|E9PHF7|E9PHF7_HUMAN;tr|E9PG35|E9PG35_HUMAN;tr|F5GYT8|F5GYT8_HUMAN;tr|G5E9X5|G5E9X5_HUMAN;tr|F8WDI3|F8WDI3_HUMAN;tr|F2Z3E2|F2Z3E2_HUMAN;tr|F8WF46|F8WF46_HUMAN;tr|F2Z2Z7|F2Z2Z7_HUMAN	sp|Q96RQ3|MCCA_HUMAN;tr|E9PHF7|E9PHF7_HUMAN;tr|E9PG35|E9PG35_HUMAN;tr|F5GYT8|F5GYT8_HUMAN;tr|G5E9X5|G5E9X5_HUMAN	73;66;59;47;44;5;1;1;1	73;66;59;47;44;5;1;1;1	73;66;59;47;44;5;1;1;1	sp|Q96RQ3|MCCA_HUMAN Methylcrotonoyl-CoA carboxylase subunit alpha, mitochondrial OS=Homo sapiens GN=MCCC1 PE=1 SV=3;tr|E9PHF7|E9PHF7_HUMAN Methylcrotonoyl-CoA carboxylase subunit alpha, mitochondrial OS=Homo sapiens GN=MCCC1 PE=2 SV=1;tr|E9PG35|E9PG35_HUM	9	73	73	73	63	65	48	53	54	60	63	65	48	53	54	60	63	65	48	53	54	60	80.8	80.8	80.8	80.472	725	725;616;598;426;434;112;47;56;61	0	323.31	74.9	73.5	71.4	70.2	74.1	73.9	NaN	53448000	46609000	23548000	NaN	33184000	NaN	41992000
sp|Q9HCC0|MCCB_HUMAN;sp|Q9HCC0-2|MCCB_HUMAN;tr|D6RDF7|D6RDF7_HUMAN;tr|D6RD67|D6RD67_HUMAN;tr|D6R9R1|D6R9R1_HUMAN	sp|Q9HCC0|MCCB_HUMAN;sp|Q9HCC0-2|MCCB_HUMAN;tr|D6RDF7|D6RDF7_HUMAN	65;60;34;32;29	65;60;34;32;29	65;60;34;32;29	sp|Q9HCC0|MCCB_HUMAN Methylcrotonoyl-CoA carboxylase beta chain, mitochondrial OS=Homo sapiens GN=MCCC2 PE=1 SV=1;sp|Q9HCC0-2|MCCB_HUMAN Isoform 2 of Methylcrotonoyl-CoA carboxylase beta chain, mitochondrial OS=Homo sapiens GN=MCCC2;tr|D6RDF7|D6RDF7_HUMAN	5	65	65	65	55	58	45	57	46	58	55	58	45	57	46	58	55	58	45	57	46	58	85.6	85.6	85.6	61.332	563	563;525;363;286;329	0	323.31	83.7	84	82.2	85.3	79.9	84.5	NaN	66005000	62937000	34605000	42223000	36367000	38077000	52089000
sp|P05165|PCCA_HUMAN;sp|P05165-2|PCCA_HUMAN;sp|P05165-3|PCCA_HUMAN;tr|Q5JTW6|Q5JTW6_HUMAN;tr|H0Y5U0|H0Y5U0_HUMAN;tr|H0Y4B9|H0Y4B9_HUMAN;tr|Q5JVH2|Q5JVH2_HUMAN;tr|H0Y798|H0Y798_HUMAN	sp|P05165|PCCA_HUMAN;sp|P05165-2|PCCA_HUMAN;sp|P05165-3|PCCA_HUMAN	88;85;80;16;14;6;5;4	88;85;80;16;14;6;5;4	88;85;80;16;14;6;5;4	sp|P05165|PCCA_HUMAN Propionyl-CoA carboxylase alpha chain, mitochondrial OS=Homo sapiens GN=PCCA PE=1 SV=4;sp|P05165-2|PCCA_HUMAN Isoform 2 of Propionyl-CoA carboxylase alpha chain, mitochondrial OS=Homo sapiens GN=PCCA;sp|P05165-3|PCCA_HUMAN Isoform 3 of	8	88	88	88	68	75	59	67	61	65	68	75	59	67	61	65	68	75	59	67	61	65	87.2	87.2	87.2	80.058	728	728;702;681;149;139;134;111;84	0	323.31	83.7	83.8	81.6	81.2	81.6	83.7	NaN	54024000	52046000	36176000	35322000	37183000	29981000	47329000
sp|P48643|TCPE_HUMAN;tr|B7ZAR1|B7ZAR1_HUMAN;tr|E9PCA1|E9PCA1_HUMAN;tr|E7ENZ3|E7ENZ3_HUMAN;tr|B4DYD8|B4DYD8_HUMAN;tr|D6RIZ7|D6RIZ7_HUMAN;tr|H0Y914|H0Y914_HUMAN	sp|P48643|TCPE_HUMAN;tr|B7ZAR1|B7ZAR1_HUMAN;tr|E9PCA1|E9PCA1_HUMAN;tr|E7ENZ3|E7ENZ3_HUMAN;tr|B4DYD8|B4DYD8_HUMAN	73;67;67;65;59;4;4	73;67;67;65;59;4;4	73;67;67;65;59;4;4	sp|P48643|TCPE_HUMAN T-complex protein 1 subunit epsilon OS=Homo sapiens GN=CCT5 PE=1 SV=1;tr|B7ZAR1|B7ZAR1_HUMAN T-complex protein 1 subunit epsilon OS=Homo sapiens GN=CCT5 PE=2 SV=1;tr|E9PCA1|E9PCA1_HUMAN T-complex protein 1 subunit epsilon OS=Homo sapie	7	73	73	73	5	7	52	55	48	59	5	7	52	55	48	59	5	7	52	55	48	59	94.5	94.5	94.5	59.67	541	541;503;520;486;448;44;62	0	323.31	23.1	30.9	88.2	91.7	84.7	91.5	NaN	113510	196130	NaN	34663000	33388000	NaN	132440
sp|P49368|TCPG_HUMAN;tr|B4DUR8|B4DUR8_HUMAN;tr|E9PRC8|E9PRC8_HUMAN;tr|Q5SZX6|Q5SZX6_HUMAN;tr|E9PQ35|E9PQ35_HUMAN;tr|E9PM09|E9PM09_HUMAN;tr|Q5SZX9|Q5SZX9_HUMAN	sp|P49368|TCPG_HUMAN;tr|B4DUR8|B4DUR8_HUMAN	67;61;26;23;14;14;12	67;61;26;23;14;14;12	4;3;4;4;0;1;4	sp|P49368|TCPG_HUMAN T-complex protein 1 subunit gamma OS=Homo sapiens GN=CCT3 PE=1 SV=4;tr|B4DUR8|B4DUR8_HUMAN T-complex protein 1 subunit gamma OS=Homo sapiens GN=CCT3 PE=2 SV=1	7	67	67	4	12	13	45	45	44	53	12	13	45	45	44	53	1	1	3	3	2	2	82	82	7.9	60.533	545	545;500;234;276;144;154;161	0	323.31	31.9	36.3	73.9	70.3	73.4	76.3	NaN	262990	286770	37690000	27819000	34481000	29942000	253860
sp|Q14204|DYHC1_HUMAN;tr|H0YJ21|H0YJ21_HUMAN	sp|Q14204|DYHC1_HUMAN	138;5	138;5	138;5	sp|Q14204|DYHC1_HUMAN Cytoplasmic dynein 1 heavy chain 1 OS=Homo sapiens GN=DYNC1H1 PE=1 SV=5	2	138	138	138	21	25	79	73	68	69	21	25	79	73	68	69	21	25	79	73	68	69	41.9	41.9	41.9	532.4	4646	4646;180	0	323.31	7.7	9.7	27.6	25.4	24.1	23.9	20939000	282630	328660	2815500	2356800	1818800	1637600	357710
sp|P78527|PRKDC_HUMAN;tr|E7EUY0|E7EUY0_HUMAN;sp|P78527-2|PRKDC_HUMAN;tr|H0YG84|H0YG84_HUMAN;tr|F5GX40|F5GX40_HUMAN	sp|P78527|PRKDC_HUMAN;tr|E7EUY0|E7EUY0_HUMAN;sp|P78527-2|PRKDC_HUMAN	135;132;132;4;2	135;132;132;4;2	135;132;132;4;2	sp|P78527|PRKDC_HUMAN DNA-dependent protein kinase catalytic subunit OS=Homo sapiens GN=PRKDC PE=1 SV=3;tr|E7EUY0|E7EUY0_HUMAN DNA-dependent protein kinase catalytic subunit OS=Homo sapiens GN=PRKDC PE=2 SV=1;sp|P78527-2|PRKDC_HUMAN Isoform 2 of DNA-depend	5	135	135	135	62	62	70	69	73	52	62	62	70	69	73	52	62	62	70	69	73	52	40.5	40.5	40.5	469.08	4128	4128;4096;4097;90;70	0	323.31	22.2	21	24.5	25.4	26.8	20.6	35036000	2702100	2328900	3513400	3395500	2790200	1633800	2074100
sp|P50991|TCPD_HUMAN;tr|B7Z9L0|B7Z9L0_HUMAN;sp|P50991-2|TCPD_HUMAN;tr|B7Z2F4|B7Z2F4_HUMAN	sp|P50991|TCPD_HUMAN;tr|B7Z9L0|B7Z9L0_HUMAN;sp|P50991-2|TCPD_HUMAN;tr|B7Z2F4|B7Z2F4_HUMAN	58;55;53;42	58;55;53;42	58;55;53;42	sp|P50991|TCPD_HUMAN T-complex protein 1 subunit delta OS=Homo sapiens GN=CCT4 PE=1 SV=4;tr|B7Z9L0|B7Z9L0_HUMAN T-complex protein 1 subunit delta OS=Homo sapiens GN=CCT4 PE=2 SV=1;sp|P50991-2|TCPD_HUMAN Isoform 2 of T-complex protein 1 subunit delta OS=Hom	4	58	58	58	9	11	31	48	35	45	9	11	31	48	35	45	9	11	31	48	35	45	92.9	92.9	92.9	57.924	539	539;483;509;389	0	323.31	31.9	37.1	72	92.4	80	87.4	NaN	265330	327880	30544000	36097000	NaN	25858000	250820
sp|P49327|FAS_HUMAN;tr|J3KTF0|J3KTF0_HUMAN	sp|P49327|FAS_HUMAN	93;1	93;1	93;1	sp|P49327|FAS_HUMAN Fatty acid synthase OS=Homo sapiens GN=FASN PE=1 SV=3	2	93	93	93	35	39	53	55	55	55	35	39	53	55	55	55	35	39	53	55	55	55	58.2	58.2	58.2	273.42	2511	2511;78	0	323.31	24.8	28.3	38.8	39.6	37.1	37.7	NaN	1358600	1282300	NaN	4230000	3671300	3280300	1368200
sp|P27708|PYR1_HUMAN;tr|F8VPD4|F8VPD4_HUMAN;tr|H7BZB3|H7BZB3_HUMAN;tr|H7C2E4|H7C2E4_HUMAN;tr|H7C3Z5|H7C3Z5_HUMAN	sp|P27708|PYR1_HUMAN;tr|F8VPD4|F8VPD4_HUMAN	82;81;10;10;4	82;81;10;10;4	81;80;10;10;4	sp|P27708|PYR1_HUMAN CAD protein OS=Homo sapiens GN=CAD PE=1 SV=3;tr|F8VPD4|F8VPD4_HUMAN DNA fragmentation factor subunit beta OS=Homo sapiens GN=CAD PE=2 SV=1	5	82	82	81	25	25	50	42	44	39	25	25	50	42	44	39	25	25	49	42	44	39	59.6	59.6	59.2	242.98	2225	2225;2162;280;293;269	0	323.31	19.7	20.2	37	35.1	37.6	33.8	NaN	1073600	977040	4681000	3917000	3113200	NaN	1104700
sp|Q7Z6Z7-3|HUWE1_HUMAN;sp|Q7Z6Z7|HUWE1_HUMAN;sp|Q7Z6Z7-2|HUWE1_HUMAN;tr|H0Y5W0|H0Y5W0_HUMAN;tr|Q5H962|Q5H962_HUMAN;tr|H0Y659|H0Y659_HUMAN;tr|Q5H963|Q5H963_HUMAN	sp|Q7Z6Z7-3|HUWE1_HUMAN;sp|Q7Z6Z7|HUWE1_HUMAN;sp|Q7Z6Z7-2|HUWE1_HUMAN;tr|H0Y5W0|H0Y5W0_HUMAN	73;73;72;55;28;16;1	73;73;72;55;28;16;1	71;71;70;55;26;16;1	sp|Q7Z6Z7-3|HUWE1_HUMAN Isoform 3 of E3 ubiquitin-protein ligase HUWE1 OS=Homo sapiens GN=HUWE1;sp|Q7Z6Z7|HUWE1_HUMAN E3 ubiquitin-protein ligase HUWE1 OS=Homo sapiens GN=HUWE1 PE=1 SV=3;sp|Q7Z6Z7-2|HUWE1_HUMAN Isoform 2 of E3 ubiquitin-protein ligase HUWE	7	73	73	71	0	1	54	39	50	32	0	1	54	39	50	32	0	1	53	39	49	32	28.8	28.8	28.2	481.01	4365	4365;4374;4358;3408;1672;1197;93	0	323.31	0	0.8	22.9	16.4	21.9	15.1	NaN	0	5888.3	2110500	1707900	NaN	865560	0
sp|O14654|IRS4_HUMAN	sp|O14654|IRS4_HUMAN	66	66	66	sp|O14654|IRS4_HUMAN Insulin receptor substrate 4 OS=Homo sapiens GN=IRS4 PE=1 SV=1	1	66	66	66	16	15	46	43	47	44	16	15	46	43	47	44	16	15	46	43	47	44	59.8	59.8	59.8	133.77	1257	1257	0	323.31	19.9	18.1	47.4	44.9	47.5	49.2	NaN	412910	316830	8457600	NaN	6034200	4193100	559970
sp|P13645|K1C10_HUMAN;CON__P13645;sp|Q7Z3Z0|K1C25_HUMAN;CON__Q7Z3Z0;sp|Q7Z3Y8|K1C27_HUMAN;CON__Q7Z3Y8;CON__Q148H6;sp|Q7Z3Y9|K1C26_HUMAN;CON__Q7Z3Y9	sp|P13645|K1C10_HUMAN;CON__P13645	45;45;2;2;2;2;2;1;1	45;45;2;2;2;2;2;1;1	33;33;0;0;0;0;0;0;0	sp|P13645|K1C10_HUMAN Keratin, type I cytoskeletal 10 OS=Homo sapiens GN=KRT10 PE=1 SV=6;	9	45	45	33	37	24	32	19	33	24	37	24	32	19	33	24	27	15	22	14	24	18	65.8	65.8	56.5	58.826	584	584;593;450;450;459;459;464;468;468	0	323.31	62	51.5	59.1	45.2	61.5	52.6	58784000	8630100	2837800	7385000	2472600	8312300	2442000	8257500
sp|P04264|K2C1_HUMAN;CON__P04264;CON__H-INV:HIT000016045;tr|F8VP67|F8VP67_HUMAN	sp|P04264|K2C1_HUMAN;CON__P04264	60;56;2;2	60;56;2;2	46;42;0;0	sp|P04264|K2C1_HUMAN Keratin, type II cytoskeletal 1 OS=Homo sapiens GN=KRT1 PE=1 SV=6;	4	60	60	46	47	30	38	25	44	29	47	30	38	25	44	29	35	24	30	19	31	25	74.4	74.4	66.9	66.038	644	644;644;99;113	0	323.31	69.9	51.4	61.2	48.1	60.4	51.7	NaN	NaN	5589900	13423000	5226200	12222000	5230700	20697000
sp|P31689|DNJA1_HUMAN;sp|P31689-2|DNJA1_HUMAN;tr|B7Z5C0|B7Z5C0_HUMAN	sp|P31689|DNJA1_HUMAN;sp|P31689-2|DNJA1_HUMAN;tr|B7Z5C0|B7Z5C0_HUMAN	40;31;24	40;31;24	40;31;24	sp|P31689|DNJA1_HUMAN DnaJ homolog subfamily A member 1 OS=Homo sapiens GN=DNAJA1 PE=1 SV=2;sp|P31689-2|DNJA1_HUMAN Isoform 2 of DnaJ homolog subfamily A member 1 OS=Homo sapiens GN=DNAJA1;tr|B7Z5C0|B7Z5C0_HUMAN DnaJ homolog subfamily A member 1 OS=Homo sa	3	40	40	40	12	11	33	32	32	34	12	11	33	32	32	34	12	11	33	32	32	34	81.6	81.6	81.6	44.868	397	397;331;240	0	323.31	56.7	44.6	79.1	81.6	77.6	79.1	73469000	574620	536220	10300000	7254000	10047000	7289100	912480
sp|P53621|COPA_HUMAN;sp|P53621-2|COPA_HUMAN	sp|P53621|COPA_HUMAN;sp|P53621-2|COPA_HUMAN	70;69	70;69	70;69	sp|P53621|COPA_HUMAN Coatomer subunit alpha OS=Homo sapiens GN=COPA PE=1 SV=2;sp|P53621-2|COPA_HUMAN Isoform 2 of Coatomer subunit alpha OS=Homo sapiens GN=COPA	2	70	70	70	10	6	46	42	29	36	10	6	46	42	29	36	10	6	46	42	29	36	68.6	68.6	68.6	138.34	1224	1224;1233	0	323.31	15.8	8.3	52	52	41.9	48.1	18312000	166090	121680	2849900	2400600	1389800	1260100	163700
sp|P05166|PCCB_HUMAN;tr|E9PDR0|E9PDR0_HUMAN;sp|P05166-2|PCCB_HUMAN;tr|E7EX59|E7EX59_HUMAN;tr|E7ETT1|E7ETT1_HUMAN;tr|E7ETT4|E7ETT4_HUMAN;tr|E9PEC3|E9PEC3_HUMAN;tr|F8WBI9|F8WBI9_HUMAN;tr|E7ENC1|E7ENC1_HUMAN;tr|H7C5C9|H7C5C9_HUMAN;tr|C9JVY9|C9JVY9_HUMAN;tr|C9JVW9|C9JVW9_HUMAN;tr|C9JAW3|C9JAW3_HUMAN	sp|P05166|PCCB_HUMAN;tr|E9PDR0|E9PDR0_HUMAN;sp|P05166-2|PCCB_HUMAN;tr|E7EX59|E7EX59_HUMAN;tr|E7ETT1|E7ETT1_HUMAN;tr|E7ETT4|E7ETT4_HUMAN;tr|E9PEC3|E9PEC3_HUMAN;tr|F8WBI9|F8WBI9_HUMAN	50;50;47;47;46;45;39;31;21;10;10;8;7	50;50;47;47;46;45;39;31;21;10;10;8;7	0;0;0;0;0;0;0;0;0;0;0;0;0	sp|P05166|PCCB_HUMAN Propionyl-CoA carboxylase beta chain, mitochondrial OS=Homo sapiens GN=PCCB PE=1 SV=3;tr|E9PDR0|E9PDR0_HUMAN Propionyl-CoA carboxylase beta chain, mitochondrial OS=Homo sapiens GN=PCCB PE=2 SV=1;sp|P05166-2|PCCB_HUMAN Isoform 2 of Prop	13	50	50	0	37	39	31	32	34	38	37	39	31	32	34	38	0	0	0	0	0	0	84.2	84.2	0	58.215	539	539;550;559;570;520;482;423;405;303;163;192;134;84	0	323.31	80.5	81.3	75.7	72.2	75.7	81.1	203420000	18502000	18563000	14994000	16708000	17065000	12709000	16517000
sp|O00763|ACACB_HUMAN;sp|O00763-2|ACACB_HUMAN;tr|F8W8T8|F8W8T8_HUMAN;tr|F6QQI9|F6QQI9_HUMAN;tr|H0YGH5|H0YGH5_HUMAN;tr|F5H3T2|F5H3T2_HUMAN;tr|F5H8F2|F5H8F2_HUMAN	sp|O00763|ACACB_HUMAN;sp|O00763-2|ACACB_HUMAN;tr|F8W8T8|F8W8T8_HUMAN	124;120;118;52;51;9;9	101;97;95;47;46;9;9	99;95;93;45;44;9;9	sp|O00763|ACACB_HUMAN Acetyl-CoA carboxylase 2 OS=Homo sapiens GN=ACACB PE=1 SV=3;sp|O00763-2|ACACB_HUMAN Isoform Short of Acetyl-CoA carboxylase 2 OS=Homo sapiens GN=ACACB;tr|F8W8T8|F8W8T8_HUMAN Acetyl-CoA carboxylase 2 OS=Homo sapiens GN=ACACB PE=2 SV=1	7	124	101	99	88	93	52	60	60	65	75	75	42	46	47	49	74	73	40	46	46	48	64.5	58.6	56.8	276.54	2458	2458;2388;2388;858;859;152;161	0	323.31	56.6	57.5	37.6	40.1	40.1	42.1	44524000	6172800	4731300	2621000	2133600	2419500	2094500	4518400
sp|P68363|TBA1B_HUMAN;tr|F8VVB9|F8VVB9_HUMAN;tr|F8VS66|F8VS66_HUMAN;tr|C9JDS9|C9JDS9_HUMAN;tr|C9K0S6|C9K0S6_HUMAN;tr|F8W0F6|F8W0F6_HUMAN;sp|Q9H853|TBA4B_HUMAN	sp|P68363|TBA1B_HUMAN	47;21;13;10;3;3;2	6;0;0;2;0;0;0	0;0;0;0;0;0;0	sp|P68363|TBA1B_HUMAN Tubulin alpha-1B chain OS=Homo sapiens GN=TUBA1B PE=1 SV=1	7	47	6	0	24	27	39	38	38	42	3	4	5	4	6	6	0	0	0	0	0	0	81.6	19.7	0	50.151	451	451;247;130;156;47;231;241	0	323.31	68.3	73.4	80.9	80.7	80.5	81.6	NaN	1150200	1945900	5275700	NaN	4943100	6575600	615930
sp|Q9NU22|MDN1_HUMAN;tr|Q5T795|Q5T795_HUMAN	sp|Q9NU22|MDN1_HUMAN	74;33	74;33	73;33	sp|Q9NU22|MDN1_HUMAN Midasin OS=Homo sapiens GN=MDN1 PE=1 SV=2	2	74	74	73	4	4	44	38	16	8	4	4	44	38	16	8	4	4	44	38	16	8	22.9	22.9	22.2	632.81	5596	5596;1181	0	323.31	1.4	1.3	14.5	11	5.5	2.7	NaN	72075	67446	1099100	764440	323320	154110	80779
sp|P08238|HS90B_HUMAN;sp|Q58FF7|H90B3_HUMAN;tr|Q5T9W8|Q5T9W8_HUMAN	sp|P08238|HS90B_HUMAN	51;16;11	51;16;11	34;9;4	sp|P08238|HS90B_HUMAN Heat shock protein HSP 90-beta OS=Homo sapiens GN=HSP90AB1 PE=1 SV=4	3	51	51	34	15	19	35	31	34	40	15	19	35	31	34	40	10	12	23	23	20	27	63.3	63.3	53.3	83.263	724	724;597;168	0	323.31	32.9	39.2	48.2	49.9	49.4	52.3	38392000	726540	942290	5351600	3531900	4221500	4217100	778620
sp|P35527|K1C9_HUMAN;CON__P35527;tr|K7EQQ3|K7EQQ3_HUMAN	sp|P35527|K1C9_HUMAN;CON__P35527;tr|K7EQQ3|K7EQQ3_HUMAN	43;43;28	43;43;28	43;43;28	sp|P35527|K1C9_HUMAN Keratin, type I cytoskeletal 9 OS=Homo sapiens GN=KRT9 PE=1 SV=3;;tr|K7EQQ3|K7EQQ3_HUMAN Keratin, type I cytoskeletal 9 OS=Homo sapiens GN=KRT9 PE=3 SV=1	3	43	43	43	35	19	33	9	30	16	35	19	33	9	30	16	35	19	33	9	30	16	69.3	69.3	69.3	62.064	623	623;623;390	0	323.31	60.5	50.2	64.5	28.3	61.6	47	NaN	NaN	1786000	6573500	862600	5542400	2533600	10549000
sp|Q92598-2|HS105_HUMAN;sp|Q92598|HS105_HUMAN;sp|Q92598-3|HS105_HUMAN;tr|B4DYH1|B4DYH1_HUMAN;tr|B4DY72|B4DY72_HUMAN;tr|R4GN69|R4GN69_HUMAN;tr|Q5TBM3|Q5TBM3_HUMAN	sp|Q92598-2|HS105_HUMAN;sp|Q92598|HS105_HUMAN;sp|Q92598-3|HS105_HUMAN;tr|B4DYH1|B4DYH1_HUMAN;tr|B4DY72|B4DY72_HUMAN	53;53;51;51;39;7;5	53;53;51;51;39;7;5	49;49;47;47;35;7;5	sp|Q92598-2|HS105_HUMAN Isoform Beta of Heat shock protein 105 kDa OS=Homo sapiens GN=HSPH1;sp|Q92598|HS105_HUMAN Heat shock protein 105 kDa OS=Homo sapiens GN=HSPH1 PE=1 SV=1;sp|Q92598-3|HS105_HUMAN Isoform 3 of Heat shock protein 105 kDa OS=Homo sapiens	7	53	53	49	13	13	37	29	34	26	13	13	37	29	34	26	12	12	35	27	31	25	71	71	67.9	92.115	814	814;858;817;860;677;115;115	0	323.31	25.9	27.6	57.1	46.8	52.6	50.2	20203000	397800	427430	2907100	1874700	2449600	1722100	421440
sp|O75643|U520_HUMAN;tr|B4E0P5|B4E0P5_HUMAN;tr|C9JAQ9|C9JAQ9_HUMAN;sp|O75643-2|U520_HUMAN	sp|O75643|U520_HUMAN	56;15;12;12	56;15;12;12	56;15;12;12	sp|O75643|U520_HUMAN U5 small nuclear ribonucleoprotein 200 kDa helicase OS=Homo sapiens GN=SNRNP200 PE=1 SV=2	4	56	56	56	8	6	43	30	24	24	8	6	43	30	24	24	8	6	43	30	24	24	42.1	42.1	42.1	244.5	2136	2136;595;625;625	0	323.31	6.2	4.6	34.8	23.2	20.2	20.5	8240800	87938	95965	1548500	1139000	689650	520680	96100
sp|Q6P2Q9|PRP8_HUMAN;tr|I3L0J9|I3L0J9_HUMAN;tr|I3L3Z8|I3L3Z8_HUMAN;tr|I3L1T8|I3L1T8_HUMAN	sp|Q6P2Q9|PRP8_HUMAN	61;21;8;1	61;21;8;1	61;21;8;1	sp|Q6P2Q9|PRP8_HUMAN Pre-mRNA-processing-splicing factor 8 OS=Homo sapiens GN=PRPF8 PE=1 SV=2	4	61	61	61	5	5	41	31	31	23	5	5	41	31	31	23	5	5	41	31	31	23	38.7	38.7	38.7	273.6	2335	2335;1013;250;116	0	323.31	4.3	3.9	29.7	22.4	21.5	16.1	9112900	80419	68228	1553300	1145000	908270	539700	79162
sp|P07814|SYEP_HUMAN	sp|P07814|SYEP_HUMAN	65	65	65	sp|P07814|SYEP_HUMAN Bifunctional glutamate/proline--tRNA ligase OS=Homo sapiens GN=EPRS PE=1 SV=5	1	65	65	65	19	19	39	38	34	37	19	19	39	38	34	37	19	19	39	38	34	37	57.2	57.2	57.2	170.59	1512	1512	0	323.31	23.9	23	40.3	40	35.6	41.7	NaN	478050	480860	1755200	1452800	960590	954550	580460
sp|P13639|EF2_HUMAN	sp|P13639|EF2_HUMAN	54	54	53	sp|P13639|EF2_HUMAN Elongation factor 2 OS=Homo sapiens GN=EEF2 PE=1 SV=4	1	54	54	53	31	29	30	33	36	37	31	29	30	33	36	37	31	29	30	33	36	37	69.8	69.8	68.6	95.337	858	858	0	323.31	50.1	49.7	52.7	54.2	56.3	54.8	NaN	1706200	NaN	3938100	3329000	3702900	3361900	1205600
sp|P52272|HNRPM_HUMAN;sp|P52272-2|HNRPM_HUMAN;tr|M0R019|M0R019_HUMAN;tr|M0R2T0|M0R2T0_HUMAN;tr|M0R0N3|M0R0N3_HUMAN;tr|M0QYQ7|M0QYQ7_HUMAN;tr|M0R0Y6|M0R0Y6_HUMAN;tr|M0R2I7|M0R2I7_HUMAN;tr|M0QY96|M0QY96_HUMAN;tr|M0QYL3|M0QYL3_HUMAN	sp|P52272|HNRPM_HUMAN;sp|P52272-2|HNRPM_HUMAN;tr|M0R019|M0R019_HUMAN;tr|M0R2T0|M0R2T0_HUMAN	50;49;27;25;22;18;10;10;7;3	50;49;27;25;22;18;10;10;7;3	32;31;19;18;15;12;10;5;5;0	sp|P52272|HNRPM_HUMAN Heterogeneous nuclear ribonucleoprotein M OS=Homo sapiens GN=HNRNPM PE=1 SV=3;sp|P52272-2|HNRPM_HUMAN Isoform 2 of Heterogeneous nuclear ribonucleoprotein M OS=Homo sapiens GN=HNRNPM;tr|M0R019|M0R019_HUMAN Heterogeneous nuclear ribonu	10	50	50	32	20	25	30	31	24	29	20	25	30	31	24	29	12	16	21	20	15	16	72.6	72.6	38.9	77.515	730	730;691;353;357;276;219;99;214;116;99	0	323.31	41.8	46.8	56.6	57.1	49.2	55.1	NaN	1659100	2268900	NaN	NaN	2637500	2680500	1505400
sp|P35908|K22E_HUMAN;CON__P35908v2	sp|P35908|K22E_HUMAN;CON__P35908v2	54;54	51;51	1;1	sp|P35908|K22E_HUMAN Keratin, type II cytoskeletal 2 epidermal OS=Homo sapiens GN=KRT2 PE=1 SV=2;	2	54	51	1	37	30	34	17	38	20	34	29	32	16	36	19	1	1	1	1	1	1	85.8	83.3	4.7	65.432	639	639;639	0	323.31	63.5	58.8	72.1	42.6	73.1	50.9	31824000	6025700	2306800	4026000	1404400	3602400	984770	5268400
sp|Q92616|GCN1L_HUMAN	sp|Q92616|GCN1L_HUMAN	53	53	53	sp|Q92616|GCN1L_HUMAN Translational activator GCN1 OS=Homo sapiens GN=GCN1L1 PE=1 SV=6	1	53	53	53	7	11	37	27	29	26	7	11	37	27	29	26	7	11	37	27	29	26	28.8	28.8	28.8	292.75	2671	2671	0	234.76	3.9	7.1	21.4	14.6	17.9	16.4	8366500	80262	150290	1329800	889010	806850	654910	85280
tr|J3KMW7|J3KMW7_HUMAN;sp|O95071|UBR5_HUMAN;tr|E7EMW7|E7EMW7_HUMAN;tr|E7ET84|E7ET84_HUMAN;tr|E5RFK7|E5RFK7_HUMAN;tr|H0YAV7|H0YAV7_HUMAN;tr|H0YBB4|H0YBB4_HUMAN	tr|J3KMW7|J3KMW7_HUMAN;sp|O95071|UBR5_HUMAN;tr|E7EMW7|E7EMW7_HUMAN	54;54;53;9;5;3;2	54;54;53;9;5;3;2	54;54;53;9;5;3;2	tr|J3KMW7|J3KMW7_HUMAN E3 ubiquitin-protein ligase UBR5 OS=Homo sapiens GN=UBR5 PE=4 SV=1;sp|O95071|UBR5_HUMAN E3 ubiquitin-protein ligase UBR5 OS=Homo sapiens GN=UBR5 PE=1 SV=2;tr|E7EMW7|E7EMW7_HUMAN E3 ubiquitin-protein ligase UBR5 OS=Homo sapiens GN=UBR	7	54	54	54	3	1	39	31	23	14	3	1	39	31	23	14	3	1	39	31	23	14	33.1	33.1	33.1	309.22	2798	2798;2799;2792;527;166;201;195	0	323.31	1.9	0.7	26.1	20.3	15.4	10.6	NaN	29002	12853	1760300	1153000	NaN	271950	31936
sp|Q9Y2X3|NOP58_HUMAN;tr|H7BZ72|H7BZ72_HUMAN;tr|F8WED0|F8WED0_HUMAN	sp|Q9Y2X3|NOP58_HUMAN	32;8;4	32;8;4	32;8;4	sp|Q9Y2X3|NOP58_HUMAN Nucleolar protein 58 OS=Homo sapiens GN=NOP58 PE=1 SV=1	3	32	32	32	9	6	22	23	19	19	9	6	22	23	19	19	9	6	22	23	19	19	62.6	62.6	62.6	59.578	529	529;187;68	0	323.31	26.8	17.8	53.7	50.7	46.7	47.3	24099000	276110	118330	3950500	3647200	1898800	1597000	314590
sp|P43243|MATR3_HUMAN;tr|A8MXP9|A8MXP9_HUMAN;tr|D6REM6|D6REM6_HUMAN;tr|D6R991|D6R991_HUMAN;tr|H0Y8T4|H0Y8T4_HUMAN;tr|B3KM87|B3KM87_HUMAN;sp|P43243-2|MATR3_HUMAN;tr|D6RBI2|D6RBI2_HUMAN;tr|D6RBK5|D6RBK5_HUMAN;tr|D6RE02|D6RE02_HUMAN;tr|D6RIA2|D6RIA2_HUMAN;tr|D6RAM9|D6RAM9_HUMAN;tr|D6RAY2|D6RAY2_HUMAN;tr|D6RCM3|D6RCM3_HUMAN;tr|D6REK4|D6REK4_HUMAN;tr|D6R8Z5|D6R8Z5_HUMAN;tr|D6RB45|D6RB45_HUMAN;tr|D6R9F…	sp|P43243|MATR3_HUMAN;tr|A8MXP9|A8MXP9_HUMAN;tr|D6REM6|D6REM6_HUMAN;tr|D6R991|D6R991_HUMAN	32;32;28;23;12;12;12;3;3;3;3;2;2;2;2;2;1;1;1	32;32;28;23;12;12;12;3;3;3;3;2;2;2;2;2;1;1;1	32;32;28;23;12;12;12;3;3;3;3;2;2;2;2;2;1;1;1	sp|P43243|MATR3_HUMAN Matrin-3 OS=Homo sapiens GN=MATR3 PE=1 SV=2;tr|A8MXP9|A8MXP9_HUMAN Matrin-3 OS=Homo sapiens GN=MATR3 PE=4 SV=1;tr|D6REM6|D6REM6_HUMAN Matrin-3 OS=Homo sapiens GN=MATR3 PE=2 SV=1;tr|D6R991|D6R991_HUMAN Matrin-3 (Fragment) OS=Homo sapie	19	32	32	32	11	9	24	18	16	11	11	9	24	18	16	11	11	9	24	18	16	11	49	49	49	94.622	847	847;895;794;433;334;509;559;109;121;125;172;81;86;99;100;107;47;78;87	0	323.31	24.1	20.4	41.1	37.3	35.5	28.1	18965000	823850	697080	2811800	2266100	1538900	1101700	687310
sp|P35579|MYH9_HUMAN;sp|P35579-2|MYH9_HUMAN;tr|Q5BKV1|Q5BKV1_HUMAN;tr|B1AH99|B1AH99_HUMAN;sp|Q7Z406|MYH14_HUMAN;sp|Q7Z406-6|MYH14_HUMAN;tr|F2Z2U8|F2Z2U8_HUMAN;tr|G8JLL9|G8JLL9_HUMAN;sp|Q7Z406-2|MYH14_HUMAN;tr|M0QY43|M0QY43_HUMAN;sp|Q7Z406-5|MYH14_HUMAN;sp|Q7Z406-4|MYH14_HUMAN	sp|P35579|MYH9_HUMAN;sp|P35579-2|MYH9_HUMAN	50;34;6;4;2;2;2;2;2;1;1;1	50;34;6;4;2;2;2;2;2;1;1;1	42;27;5;3;0;0;0;0;0;0;0;0	sp|P35579|MYH9_HUMAN Myosin-9 OS=Homo sapiens GN=MYH9 PE=1 SV=4;sp|P35579-2|MYH9_HUMAN Isoform 2 of Myosin-9 OS=Homo sapiens GN=MYH9	12	50	50	42	10	10	33	23	22	18	10	10	33	23	22	18	8	8	28	22	18	14	37.9	37.9	32.8	226.53	1960	1960;1382;218;103;1995;2003;2028;2036;2036;1003;1478;1779	0	274.53	7.4	9	25.9	19.3	17.9	16.1	NaN	160380	168500	907430	667200	458000	310500	275860
sp|Q9NR30|DDX21_HUMAN;sp|Q9NR30-2|DDX21_HUMAN	sp|Q9NR30|DDX21_HUMAN;sp|Q9NR30-2|DDX21_HUMAN	45;39	45;39	44;38	sp|Q9NR30|DDX21_HUMAN Nucleolar RNA helicase 2 OS=Homo sapiens GN=DDX21 PE=1 SV=5;sp|Q9NR30-2|DDX21_HUMAN Isoform 2 of Nucleolar RNA helicase 2 OS=Homo sapiens GN=DDX21	2	45	45	44	12	10	33	33	23	22	12	10	33	33	23	22	12	10	32	32	22	21	60.2	60.2	58.2	87.343	783	783;715	0	323.31	21.8	18.9	48.7	51.9	41.8	40.4	12295000	195460	153210	1988900	1713200	842050	668880	276670
sp|P10809|CH60_HUMAN;tr|E7EXB4|E7EXB4_HUMAN;tr|E7ESH4|E7ESH4_HUMAN;tr|B7Z712|B7Z712_HUMAN;tr|C9JL25|C9JL25_HUMAN;tr|C9JL19|C9JL19_HUMAN;tr|C9JCQ4|C9JCQ4_HUMAN;tr|C9J0S9|C9J0S9_HUMAN	sp|P10809|CH60_HUMAN	38;10;10;4;3;2;2;1	38;10;10;4;3;2;2;1	38;10;10;4;3;2;2;1	sp|P10809|CH60_HUMAN 60 kDa heat shock protein, mitochondrial OS=Homo sapiens GN=HSPD1 PE=1 SV=2	8	38	38	38	22	22	21	20	21	19	22	22	21	20	21	19	22	22	21	20	21	19	69.3	69.3	69.3	61.054	573	573;221;234;158;175;83;94;58	0	315.35	44.3	55	49.2	47.8	47.3	52.7	NaN	1691800	NaN	2395100	1863800	1689700	1570200	1348400
sp|Q00610-2|CLH1_HUMAN;sp|Q00610|CLH1_HUMAN;tr|J3KS13|J3KS13_HUMAN;tr|J3KSQ2|J3KSQ2_HUMAN;tr|K7EJJ5|K7EJJ5_HUMAN;tr|J3QL20|J3QL20_HUMAN	sp|Q00610-2|CLH1_HUMAN;sp|Q00610|CLH1_HUMAN	47;47;12;4;4;2	47;47;12;4;4;2	34;34;11;4;4;2	sp|Q00610-2|CLH1_HUMAN Isoform 2 of Clathrin heavy chain 1 OS=Homo sapiens GN=CLTC;sp|Q00610|CLH1_HUMAN Clathrin heavy chain 1 OS=Homo sapiens GN=CLTC PE=1 SV=5	6	47	47	34	11	10	32	27	31	22	11	10	32	27	31	22	9	9	24	20	24	15	38.1	38.1	29.5	187.89	1639	1639;1675;612;122;222;97	0	292.18	13.2	11.2	29.3	27.9	28.6	21.1	9930800	183780	171430	1447900	1257500	1009500	594730	223590
sp|P49411|EFTU_HUMAN;tr|H3BNU3|H3BNU3_HUMAN	sp|P49411|EFTU_HUMAN	31;3	31;3	31;3	sp|P49411|EFTU_HUMAN Elongation factor Tu, mitochondrial OS=Homo sapiens GN=TUFM PE=1 SV=2	2	31	31	31	23	22	25	22	25	22	23	22	25	22	25	22	23	22	25	22	25	22	73.9	73.9	73.9	49.541	452	452;101	0	323.31	61.9	57.1	67.9	54.4	63.1	54.4	NaN	1896400	1366000	3167100	2875200	2852700	NaN	1694200
sp|P08670|VIME_HUMAN;tr|B0YJC4|B0YJC4_HUMAN;tr|B0YJC5|B0YJC5_HUMAN;tr|Q5JVS8|Q5JVS8_HUMAN;tr|H7C5W5|H7C5W5_HUMAN;sp|P41219|PERI_HUMAN;sp|P41219-2|PERI_HUMAN;tr|F8W835|F8W835_HUMAN;sp|Q16352|AINX_HUMAN	sp|P08670|VIME_HUMAN;tr|B0YJC4|B0YJC4_HUMAN;tr|B0YJC5|B0YJC5_HUMAN	46;43;23;12;6;6;6;2;2	46;43;23;12;6;6;6;2;2	41;38;19;12;4;4;4;2;0	sp|P08670|VIME_HUMAN Vimentin OS=Homo sapiens GN=VIM PE=1 SV=4;tr|B0YJC4|B0YJC4_HUMAN Vimentin OS=Homo sapiens GN=VIM PE=3 SV=1;tr|B0YJC5|B0YJC5_HUMAN Vimentin OS=Homo sapiens GN=VIM PE=3 SV=1	9	46	46	41	20	24	28	25	24	28	20	24	28	25	24	28	18	22	25	22	22	26	84.3	84.3	80	53.651	466	466;431;228;173;200;470;471;207;499	0	323.31	57.5	72.1	68.9	73.8	67	76	23779000	1235400	986960	2485300	2193900	2614900	1856200	1240500
tr|Q5JP53|Q5JP53_HUMAN;sp|P07437|TBB5_HUMAN;tr|Q5ST81|Q5ST81_HUMAN;tr|I3L2F9|I3L2F9_HUMAN;sp|A6NNZ2|TBB8L_HUMAN;sp|A6NKZ8|YI016_HUMAN;sp|Q9H4B7|TBB1_HUMAN;CON__ENSEMBL:ENSBTAP00000025008	tr|Q5JP53|Q5JP53_HUMAN;sp|P07437|TBB5_HUMAN;tr|Q5ST81|Q5ST81_HUMAN	46;46;41;10;10;7;5;5	10;10;5;0;0;0;0;0	1;1;1;0;0;0;0;0	tr|Q5JP53|Q5JP53_HUMAN Tubulin beta chain OS=Homo sapiens GN=TUBB PE=3 SV=1;sp|P07437|TBB5_HUMAN Tubulin beta chain OS=Homo sapiens GN=TUBB PE=1 SV=2;tr|Q5ST81|Q5ST81_HUMAN Tubulin beta chain OS=Homo sapiens GN=TUBB PE=3 SV=1	8	46	10	1	30	31	35	41	33	42	7	6	8	10	8	10	1	1	1	1	1	1	78.4	24.4	3.5	47.766	426	426;444;372;410;444;372;451;536	0	323.31	70.2	70.7	75.6	76.3	74.4	76.3	136090000	5066200	3769800	14143000	13968000	18026000	18123000	3854600
sp|P09874|PARP1_HUMAN;tr|Q5VX84|Q5VX84_HUMAN;tr|Q5VX85|Q5VX85_HUMAN	sp|P09874|PARP1_HUMAN	39;5;5	39;5;5	39;5;5	sp|P09874|PARP1_HUMAN Poly [ADP-ribose] polymerase 1 OS=Homo sapiens GN=PARP1 PE=1 SV=4	3	39	39	39	22	20	28	22	18	21	22	20	28	22	18	21	22	20	28	22	18	21	51.4	51.4	51.4	113.08	1014	1014;108;155	0	268.96	36.8	33.5	37.8	35.4	31.7	34.5	8830400	692230	557390	1116300	953770	622520	661150	588060
sp|P11182|ODB2_HUMAN;tr|Q5VVL7|Q5VVL7_HUMAN	sp|P11182|ODB2_HUMAN;tr|Q5VVL7|Q5VVL7_HUMAN	35;19	35;19	34;19	sp|P11182|ODB2_HUMAN Lipoamide acyltransferase component of branched-chain alpha-keto acid dehydrogenase complex, mitochondrial OS=Homo sapiens GN=DBT PE=1 SV=3;tr|Q5VVL7|Q5VVL7_HUMAN Lipoamide acyltransferase component of branched-chain alpha-keto acid de	2	35	35	34	9	11	21	26	22	26	9	11	21	26	22	26	9	11	21	26	22	26	63.5	63.5	63.5	53.486	482	482;320	0	323.31	28.8	31.3	50.2	55.8	56.8	55.6	59806000	1228500	836580	6087200	5553700	7598000	6506400	1420800
sp|Q9Y230|RUVB2_HUMAN;tr|B3KQ59|B3KQ59_HUMAN;tr|M0R0Y3|M0R0Y3_HUMAN;tr|M0QXI6|M0QXI6_HUMAN;tr|M0R0Z0|M0R0Z0_HUMAN;tr|M0QXZ7|M0QXZ7_HUMAN	sp|Q9Y230|RUVB2_HUMAN;tr|B3KQ59|B3KQ59_HUMAN;tr|M0R0Y3|M0R0Y3_HUMAN	40;35;27;7;4;3	40;35;27;7;4;3	40;35;27;7;4;3	sp|Q9Y230|RUVB2_HUMAN RuvB-like 2 OS=Homo sapiens GN=RUVBL2 PE=1 SV=3;tr|B3KQ59|B3KQ59_HUMAN RuvB-like 2 OS=Homo sapiens GN=RUVBL2 PE=2 SV=1;tr|M0R0Y3|M0R0Y3_HUMAN RuvB-like 2 OS=Homo sapiens GN=RUVBL2 PE=4 SV=1	6	40	40	40	22	15	27	24	29	27	22	15	27	24	29	27	22	15	27	24	29	27	81.6	81.6	81.6	51.156	463	463;418;354;109;50;39	0	323.31	59.8	50.3	65.7	59.4	67	70.8	NaN	729520	348140	1524400	1275900	1457800	1109600	775130
sp|P39023|RL3_HUMAN;tr|G5E9G0|G5E9G0_HUMAN;tr|B5MCW2|B5MCW2_HUMAN;tr|H7C422|H7C422_HUMAN;tr|H7C3M2|H7C3M2_HUMAN;tr|F8WCR1|F8WCR1_HUMAN	sp|P39023|RL3_HUMAN;tr|G5E9G0|G5E9G0_HUMAN;tr|B5MCW2|B5MCW2_HUMAN;tr|H7C422|H7C422_HUMAN;tr|H7C3M2|H7C3M2_HUMAN	28;24;18;17;15;8	28;24;18;17;15;8	26;22;16;15;15;8	sp|P39023|RL3_HUMAN 60S ribosomal protein L3 OS=Homo sapiens GN=RPL3 PE=1 SV=2;tr|G5E9G0|G5E9G0_HUMAN 60S ribosomal protein L3 OS=Homo sapiens GN=RPL3 PE=2 SV=1;tr|B5MCW2|B5MCW2_HUMAN 60S ribosomal protein L3 (Fragment) OS=Homo sapiens GN=RPL3 PE=2 SV=1;tr	6	28	28	26	8	7	23	22	16	19	8	7	23	22	16	19	8	7	21	20	15	17	55.6	55.6	52.6	46.108	403	403;351;272;305;261;180	0	263.52	21.1	20.6	53.1	48.9	36.5	43.4	16641000	291050	324200	2877300	2880000	1093700	843700	371430
sp|Q9UL15|BAG5_HUMAN;sp|Q9UL15-2|BAG5_HUMAN;tr|G3V274|G3V274_HUMAN	sp|Q9UL15|BAG5_HUMAN;sp|Q9UL15-2|BAG5_HUMAN	37;36;14	37;36;14	37;36;14	sp|Q9UL15|BAG5_HUMAN BAG family molecular chaperone regulator 5 OS=Homo sapiens GN=BAG5 PE=1 SV=1;sp|Q9UL15-2|BAG5_HUMAN Isoform 2 of BAG family molecular chaperone regulator 5 OS=Homo sapiens GN=BAG5	3	37	37	37	0	0	27	21	29	24	0	0	27	21	29	24	0	0	27	21	29	24	83	83	83	51.199	447	447;488;211	0	323.31	0	0	69.6	56.4	77.2	70.5	14796000	0	0	2034400	991670	2721000	1244300	0
sp|O00567|NOP56_HUMAN;tr|H0YDU4|H0YDU4_HUMAN;tr|Q5JXT2|Q5JXT2_HUMAN;tr|H0Y653|H0Y653_HUMAN	sp|O00567|NOP56_HUMAN	35;13;13;12	35;13;13;12	35;13;13;12	sp|O00567|NOP56_HUMAN Nucleolar protein 56 OS=Homo sapiens GN=NOP56 PE=1 SV=4	4	35	35	35	3	1	27	24	19	17	3	1	27	24	19	17	3	1	27	24	19	17	74.1	74.1	74.1	66.049	594	594;252;281;219	0	323.31	11.8	2.2	63.3	58.2	49	47.5	11789000	22532	21374	1675600	1691300	936250	702220	17935
sp|Q16531|DDB1_HUMAN;tr|F5GY55|F5GY55_HUMAN;tr|B4DG00|B4DG00_HUMAN;tr|F5H0Y5|F5H0Y5_HUMAN;tr|F5H775|F5H775_HUMAN;tr|F5H581|F5H581_HUMAN;tr|F8WF81|F8WF81_HUMAN;tr|F5H2L3|F5H2L3_HUMAN;tr|F5GZ34|F5GZ34_HUMAN;tr|F5H6C5|F5H6C5_HUMAN;tr|F5H238|F5H238_HUMAN;tr|F5GYG8|F5GYG8_HUMAN;tr|F5GWI0|F5GWI0_HUMAN;tr|F5GZY8|F5GZY8_HUMAN;tr|F5H198|F5H198_HUMAN;tr|F5H4N9|F5H4N9_HUMAN	sp|Q16531|DDB1_HUMAN;tr|F5GY55|F5GY55_HUMAN;tr|B4DG00|B4DG00_HUMAN	34;28;18;8;7;7;6;6;6;6;5;4;4;4;4;1	34;28;18;8;7;7;6;6;6;6;5;4;4;4;4;1	34;28;18;8;7;7;6;6;6;6;5;4;4;4;4;1	sp|Q16531|DDB1_HUMAN DNA damage-binding protein 1 OS=Homo sapiens GN=DDB1 PE=1 SV=1;tr|F5GY55|F5GY55_HUMAN DNA damage-binding protein 1 OS=Homo sapiens GN=DDB1 PE=4 SV=1;tr|B4DG00|B4DG00_HUMAN DNA damage-binding protein 1 OS=Homo sapiens GN=DDB1 PE=2 SV=1	16	34	34	34	4	3	26	21	25	21	4	3	26	21	25	21	4	3	26	21	25	21	41	41	41	126.97	1140	1140;1092;451;204;240;267;127;165;187;272;303;109;139;146;162;254	0	323.31	6.5	6.3	33.4	26.6	30.8	29.1	10625000	74631	60451	1734900	1364500	1062100	783870	72369
sp|O00571|DDX3X_HUMAN;sp|O00571-2|DDX3X_HUMAN;tr|B4DXX7|B4DXX7_HUMAN;sp|O15523|DDX3Y_HUMAN;tr|B4E132|B4E132_HUMAN;tr|B4DLA0|B4DLA0_HUMAN;tr|B4E3C4|B4E3C4_HUMAN;tr|C9J081|C9J081_HUMAN;tr|C9J8G5|C9J8G5_HUMAN;tr|D6RCM4|D6RCM4_HUMAN;sp|Q9NQI0-3|DDX4_HUMAN;sp|Q9NQI0-2|DDX4_HUMAN;sp|Q9NQI0-4|DDX4_HUMAN;sp|Q9NQI0|DDX4_HUMAN;tr|H0Y960|H0Y960_HUMAN	sp|O00571|DDX3X_HUMAN;sp|O00571-2|DDX3X_HUMAN;tr|B4DXX7|B4DXX7_HUMAN;sp|O15523|DDX3Y_HUMAN	46;43;30;30;21;8;8;3;2;2;2;2;2;2;1	46;43;30;30;21;8;8;3;2;2;2;2;2;2;1	45;42;29;29;20;8;8;3;2;2;2;2;2;2;1	sp|O00571|DDX3X_HUMAN ATP-dependent RNA helicase DDX3X OS=Homo sapiens GN=DDX3X PE=1 SV=3;sp|O00571-2|DDX3X_HUMAN Isoform 2 of ATP-dependent RNA helicase DDX3X OS=Homo sapiens GN=DDX3X;tr|B4DXX7|B4DXX7_HUMAN Uncharacterized protein OS=Homo sapiens GN=DDX3Y	15	46	46	45	27	30	25	28	27	21	27	30	25	28	27	21	27	30	24	28	26	20	65.4	65.4	65.4	73.243	662	662;646;657;660;407;139;308;250;224;518;575;690;704;724;305	0	323.31	50.9	58.3	46.8	49.5	50.2	40.5	36837000	3098400	3483100	3174000	3762900	2481400	1647200	2826900
sp|P05141|ADT2_HUMAN;sp|Q9H0C2|ADT4_HUMAN	sp|P05141|ADT2_HUMAN	32;6	32;6	18;0	sp|P05141|ADT2_HUMAN ADP/ATP translocase 2 OS=Homo sapiens GN=SLC25A5 PE=1 SV=7	2	32	32	18	17	19	17	22	19	23	17	19	17	22	19	23	11	11	10	13	13	14	74.2	74.2	50.3	32.852	298	298;315	0	323.31	58.4	60.7	56.7	65.1	60.1	68.5	NaN	2412100	3283000	4726400	NaN	3591100	6778200	2062500
sp|P36578|RL4_HUMAN;tr|H3BM89|H3BM89_HUMAN;tr|H3BU31|H3BU31_HUMAN	sp|P36578|RL4_HUMAN;tr|H3BM89|H3BM89_HUMAN	34;21;16	34;21;16	18;18;3	sp|P36578|RL4_HUMAN 60S ribosomal protein L4 OS=Homo sapiens GN=RPL4 PE=1 SV=5;tr|H3BM89|H3BM89_HUMAN 60S ribosomal protein L4 OS=Homo sapiens GN=RPL4 PE=4 SV=1	3	34	34	18	10	14	24	27	23	23	10	14	24	27	23	23	3	5	13	15	13	11	51.5	51.5	25.5	47.697	427	427;333;171	0	260.74	26.9	33.5	50.8	51.1	44.5	48.7	44791000	808330	736970	5816600	6770100	3741600	2905200	941940
sp|P38646|GRP75_HUMAN;tr|D6RJI2|D6RJI2_HUMAN;tr|D6RA73|D6RA73_HUMAN;tr|H0Y8S0|H0Y8S0_HUMAN;tr|H0YBG6|H0YBG6_HUMAN	sp|P38646|GRP75_HUMAN	32;9;5;4;4	32;9;5;4;4	32;9;5;4;4	sp|P38646|GRP75_HUMAN Stress-70 protein, mitochondrial OS=Homo sapiens GN=HSPA9 PE=1 SV=2	5	32	32	32	25	21	22	18	18	21	25	21	22	18	18	21	25	21	22	18	18	21	61.3	61.3	61.3	73.68	679	679;95;62;102;163	0	315.33	53.3	52.6	43.3	45.2	39.5	45.2	NaN	3388300	2686800	NaN	1603300	1565600	1967300	2722400
sp|Q8NG31-2|CASC5_HUMAN;sp|Q8NG31|CASC5_HUMAN;sp|Q8NG31-4|CASC5_HUMAN;sp|Q8NG31-3|CASC5_HUMAN;tr|H0YCZ2|H0YCZ2_HUMAN;tr|H0YEY7|H0YEY7_HUMAN;tr|H0YN41|H0YN41_HUMAN;tr|E9PPJ1|E9PPJ1_HUMAN	sp|Q8NG31-2|CASC5_HUMAN;sp|Q8NG31|CASC5_HUMAN;sp|Q8NG31-4|CASC5_HUMAN;sp|Q8NG31-3|CASC5_HUMAN;tr|H0YCZ2|H0YCZ2_HUMAN	39;39;32;31;20;3;1;1	39;39;32;31;20;3;1;1	38;38;32;31;19;2;1;1	sp|Q8NG31-2|CASC5_HUMAN Isoform 2 of Protein CASC5 OS=Homo sapiens GN=CASC5;sp|Q8NG31|CASC5_HUMAN Protein CASC5 OS=Homo sapiens GN=CASC5 PE=1 SV=3;sp|Q8NG31-4|CASC5_HUMAN Isoform 4 of Protein CASC5 OS=Homo sapiens GN=CASC5;sp|Q8NG31-3|CASC5_HUMAN Isoform 3	8	39	39	38	0	0	27	21	9	6	0	0	27	21	9	6	0	0	27	21	9	6	28.5	28.5	28.1	262.63	2316	2316;2342;1833;1746;1361;193;80;113	0	155.21	0	0	19.7	15.7	7	5	3107500	0	0	794180	567450	124700	66527	0
tr|Q5HY54|Q5HY54_HUMAN;sp|P21333-2|FLNA_HUMAN;sp|P21333|FLNA_HUMAN;tr|F8WE98|F8WE98_HUMAN;tr|E9PHF0|E9PHF0_HUMAN;tr|H0Y5F3|H0Y5F3_HUMAN;tr|H7C2E7|H7C2E7_HUMAN;tr|H0Y5C6|H0Y5C6_HUMAN	tr|Q5HY54|Q5HY54_HUMAN;sp|P21333-2|FLNA_HUMAN;sp|P21333|FLNA_HUMAN	61;61;61;19;10;2;1;1	61;61;61;19;10;2;1;1	58;58;58;16;10;2;1;1	tr|Q5HY54|Q5HY54_HUMAN Filamin-A OS=Homo sapiens GN=FLNA PE=2 SV=1;sp|P21333-2|FLNA_HUMAN Isoform 2 of Filamin-A OS=Homo sapiens GN=FLNA;sp|P21333|FLNA_HUMAN Filamin-A OS=Homo sapiens GN=FLNA PE=1 SV=4	8	61	61	58	36	29	29	23	31	24	36	29	29	23	31	24	35	27	29	23	31	23	34.2	34.2	33.4	276.55	2607	2607;2639;2647;604;780;232;90;281	0	323.31	22.2	18.5	19.4	16.5	21.1	16.3	11626000	1314500	750970	1062900	673090	961730	432050	1127800
sp|Q14103-3|HNRPD_HUMAN;sp|Q14103|HNRPD_HUMAN;tr|H0Y8G5|H0Y8G5_HUMAN;tr|H0YA96|H0YA96_HUMAN;tr|D6RAF8|D6RAF8_HUMAN;tr|F5H6R6|F5H6R6_HUMAN;tr|D6RD83|D6RD83_HUMAN	sp|Q14103-3|HNRPD_HUMAN;sp|Q14103|HNRPD_HUMAN;tr|H0Y8G5|H0Y8G5_HUMAN;tr|H0YA96|H0YA96_HUMAN;tr|D6RAF8|D6RAF8_HUMAN;tr|F5H6R6|F5H6R6_HUMAN	32;32;31;30;24;17;10	32;32;31;30;24;17;10	2;2;1;0;2;0;2	sp|Q14103-3|HNRPD_HUMAN Isoform 3 of Heterogeneous nuclear ribonucleoprotein D0 OS=Homo sapiens GN=HNRNPD;sp|Q14103|HNRPD_HUMAN Heterogeneous nuclear ribonucleoprotein D0 OS=Homo sapiens GN=HNRNPD PE=1 SV=1;tr|H0Y8G5|H0Y8G5_HUMAN Heterogeneous nuclear ribo	7	32	32	2	27	25	21	20	21	17	27	25	21	20	21	17	2	2	2	2	2	1	58.8	58.8	10.1	32.834	306	306;355;261;210;221;201;92	0	323.31	52.9	58.2	52.3	50.7	48	43.5	69689000	10280000	6910300	5635800	3315900	6508300	2386900	7864700
sp|Q9Y2L1|RRP44_HUMAN;sp|Q9Y2L1-2|RRP44_HUMAN;tr|G3V1J5|G3V1J5_HUMAN;tr|F2Z2C0|F2Z2C0_HUMAN	sp|Q9Y2L1|RRP44_HUMAN;sp|Q9Y2L1-2|RRP44_HUMAN;tr|G3V1J5|G3V1J5_HUMAN;tr|F2Z2C0|F2Z2C0_HUMAN	47;42;41;24	47;42;41;24	47;42;41;24	sp|Q9Y2L1|RRP44_HUMAN Exosome complex exonuclease RRP44 OS=Homo sapiens GN=DIS3 PE=1 SV=2;sp|Q9Y2L1-2|RRP44_HUMAN Isoform 2 of Exosome complex exonuclease RRP44 OS=Homo sapiens GN=DIS3;tr|G3V1J5|G3V1J5_HUMAN Exosome complex exonuclease RRP44 OS=Homo sapien	4	47	47	47	9	7	24	28	23	22	9	7	24	28	23	22	9	7	24	28	23	22	61.1	61.1	61.1	109	958	958;928;796;559	0	323.31	15.1	14.8	38.8	45.4	33	38.2	NaN	149180	130340	1281300	1833600	809760	850790	165590
sp|P22087|FBRL_HUMAN;tr|M0QXL5|M0QXL5_HUMAN;tr|M0R2Q4|M0R2Q4_HUMAN;tr|M0R0P1|M0R0P1_HUMAN;tr|M0R2U2|M0R2U2_HUMAN;tr|M0R1H0|M0R1H0_HUMAN;tr|M0R2B0|M0R2B0_HUMAN	sp|P22087|FBRL_HUMAN;tr|M0QXL5|M0QXL5_HUMAN;tr|M0R2Q4|M0R2Q4_HUMAN;tr|M0R0P1|M0R0P1_HUMAN	20;19;17;15;8;8;8	20;19;17;15;8;8;8	3;2;2;2;2;2;2	sp|P22087|FBRL_HUMAN rRNA 2-O-methyltransferase fibrillarin OS=Homo sapiens GN=FBL PE=1 SV=2;tr|M0QXL5|M0QXL5_HUMAN rRNA 2-O-methyltransferase fibrillarin (Fragment) OS=Homo sapiens GN=FBL PE=3 SV=1;tr|M0R2Q4|M0R2Q4_HUMAN rRNA 2-O-methyltransferase fibr	7	20	20	3	12	11	15	13	12	14	12	11	15	13	12	14	1	1	2	1	1	1	69.5	69.5	11.2	33.784	321	321;244;273;228;157;178;182	0	249.07	56.1	56.1	63.9	60.1	55.5	60.1	18781000	436830	330800	2832000	2939300	1583200	1354400	515890
sp|P62701|RS4X_HUMAN;tr|A6NH36|A6NH36_HUMAN;tr|C9JEH7|C9JEH7_HUMAN;sp|P22090|RS4Y1_HUMAN;sp|Q8TD47|RS4Y2_HUMAN;tr|C9JQ55|C9JQ55_HUMAN	sp|P62701|RS4X_HUMAN	25;11;10;10;8;2	25;11;10;10;8;2	25;11;10;10;8;2	sp|P62701|RS4X_HUMAN 40S ribosomal protein S4, X isoform OS=Homo sapiens GN=RPS4X PE=1 SV=2	6	25	25	25	12	11	18	18	17	19	12	11	18	18	17	19	12	11	18	18	17	19	67.7	67.7	67.7	29.597	263	263;122;262;263;263;273	0	203.48	49.4	46	56.7	56.7	53.2	60.8	23658000	377540	334220	3397500	2943900	2027000	1939700	572520
sp|Q9Y265|RUVB1_HUMAN;sp|Q9Y265-2|RUVB1_HUMAN;tr|E7ETR0|E7ETR0_HUMAN;tr|H7C4G5|H7C4G5_HUMAN;tr|J3QLR1|J3QLR1_HUMAN;tr|H7C4I3|H7C4I3_HUMAN	sp|Q9Y265|RUVB1_HUMAN;sp|Q9Y265-2|RUVB1_HUMAN;tr|E7ETR0|E7ETR0_HUMAN	31;25;22;12;7;6	31;25;22;12;7;6	31;25;22;12;7;6	sp|Q9Y265|RUVB1_HUMAN RuvB-like 1 OS=Homo sapiens GN=RUVBL1 PE=1 SV=1;sp|Q9Y265-2|RUVB1_HUMAN Isoform 2 of RuvB-like 1 OS=Homo sapiens GN=RUVBL1;tr|E7ETR0|E7ETR0_HUMAN RuvB-like 1 OS=Homo sapiens GN=RUVBL1 PE=2 SV=1	6	31	31	31	13	10	22	15	18	17	13	10	22	15	18	17	13	10	22	15	18	17	73.2	73.2	73.2	50.227	456	456;386;315;267;131;222	0	313.74	43.2	36.2	58.8	61	48	56.6	10335000	721510	324570	1350100	673490	911580	475960	603850
sp|Q99615|DNJC7_HUMAN;sp|Q99615-2|DNJC7_HUMAN;tr|K7EIH8|K7EIH8_HUMAN;tr|K7ESP1|K7ESP1_HUMAN;tr|K7EPP7|K7EPP7_HUMAN;tr|K7ER44|K7ER44_HUMAN;tr|K7EJL5|K7EJL5_HUMAN;tr|K7EN19|K7EN19_HUMAN;tr|K7EJV7|K7EJV7_HUMAN;tr|K7ELJ8|K7ELJ8_HUMAN;tr|K7EJE9|K7EJE9_HUMAN;tr|K7EK03|K7EK03_HUMAN;tr|K7EJ24|K7EJ24_HUMAN	sp|Q99615|DNJC7_HUMAN;sp|Q99615-2|DNJC7_HUMAN;tr|K7EIH8|K7EIH8_HUMAN;tr|K7ESP1|K7ESP1_HUMAN	39;34;22;20;19;11;10;10;10;10;5;5;4	39;34;22;20;19;11;10;10;10;10;5;5;4	38;33;22;20;19;11;10;10;10;10;5;5;4	sp|Q99615|DNJC7_HUMAN DnaJ homolog subfamily C member 7 OS=Homo sapiens GN=DNAJC7 PE=1 SV=2;sp|Q99615-2|DNJC7_HUMAN Isoform 2 of DnaJ homolog subfamily C member 7 OS=Homo sapiens GN=DNAJC7;tr|K7EIH8|K7EIH8_HUMAN DnaJ homolog subfamily C member 7 (Fragment)	13	39	39	38	2	1	26	16	29	23	2	1	26	16	29	23	2	1	25	15	28	22	75.9	75.9	71.1	56.44	494	494;438;262;258;253;128;102;105;113;137;74;76;89	0	242.47	7.3	3	67.4	42.5	66.2	60.9	10581000	21231	8951.6	1577000	852200	1783300	1004200	18067
sp|P15924|DESP_HUMAN;sp|P15924-2|DESP_HUMAN	sp|P15924|DESP_HUMAN;sp|P15924-2|DESP_HUMAN	50;36	50;36	50;36	sp|P15924|DESP_HUMAN Desmoplakin OS=Homo sapiens GN=DSP PE=1 SV=3;sp|P15924-2|DESP_HUMAN Isoform DPII of Desmoplakin OS=Homo sapiens GN=DSP	2	50	50	50	24	3	27	14	18	4	24	3	27	14	18	4	24	3	27	14	18	4	26.4	26.4	26.4	331.77	2871	2871;2272	0	227.06	13.2	1.7	15	8.5	11.3	3.2	3331100	484490	35006	513070	216320	331000	53210	362520
sp|O75150|BRE1B_HUMAN;tr|H3BP71|H3BP71_HUMAN;sp|O75150-4|BRE1B_HUMAN;sp|O75150-3|BRE1B_HUMAN;tr|F8W8Z4|F8W8Z4_HUMAN;tr|H3BS50|H3BS50_HUMAN;tr|H3BQ99|H3BQ99_HUMAN;tr|H3BUL6|H3BUL6_HUMAN;tr|I3L332|I3L332_HUMAN	sp|O75150|BRE1B_HUMAN;tr|H3BP71|H3BP71_HUMAN;sp|O75150-4|BRE1B_HUMAN;sp|O75150-3|BRE1B_HUMAN;tr|F8W8Z4|F8W8Z4_HUMAN	31;29;27;25;20;9;2;2;2	31;29;27;25;20;9;2;2;2	28;26;24;22;17;9;2;2;2	sp|O75150|BRE1B_HUMAN E3 ubiquitin-protein ligase BRE1B OS=Homo sapiens GN=RNF40 PE=1 SV=4;tr|H3BP71|H3BP71_HUMAN E3 ubiquitin-protein ligase BRE1B OS=Homo sapiens GN=RNF40 PE=2 SV=1;sp|O75150-4|BRE1B_HUMAN Isoform 4 of E3 ubiquitin-protein ligase BRE1B OS	9	31	31	28	0	1	26	21	5	7	0	1	26	21	5	7	0	1	23	21	5	7	36.2	36.2	34.7	113.65	1001	1001;961;901;838;693;174;111;129;144	0	215.25	0	1.8	29.8	29.7	8.6	12.1	4593400	0	6348.9	1144500	905690	103260	97734	0
sp|P35580|MYH10_HUMAN;tr|F8W6L6|F8W6L6_HUMAN;sp|P35580-2|MYH10_HUMAN;sp|P35580-3|MYH10_HUMAN;sp|P35580-4|MYH10_HUMAN;tr|E7ERA5|E7ERA5_HUMAN	sp|P35580|MYH10_HUMAN;tr|F8W6L6|F8W6L6_HUMAN;sp|P35580-2|MYH10_HUMAN;sp|P35580-3|MYH10_HUMAN;sp|P35580-4|MYH10_HUMAN	45;45;45;45;45;3	39;39;39;39;39;2	38;38;38;38;38;2	sp|P35580|MYH10_HUMAN Myosin-10 OS=Homo sapiens GN=MYH10 PE=1 SV=3;tr|F8W6L6|F8W6L6_HUMAN Myosin-10 OS=Homo sapiens GN=MYH10 PE=2 SV=1;sp|P35580-2|MYH10_HUMAN Isoform 2 of Myosin-10 OS=Homo sapiens GN=MYH10;sp|P35580-3|MYH10_HUMAN Isoform 3 of Myosin-10 OS	6	45	39	38	6	4	27	20	19	10	4	2	24	19	16	7	4	2	23	18	15	6	34.2	30	28.9	229	1976	1976;1992;1992;1997;2007;188	0	244.26	3.8	2.6	22.4	16.5	15.4	7.8	NaN	42565	18849	652460	393880	253260	96665	40009
sp|Q00839-2|HNRPU_HUMAN;sp|Q00839|HNRPU_HUMAN;tr|Q5RI18|Q5RI18_HUMAN	sp|Q00839-2|HNRPU_HUMAN;sp|Q00839|HNRPU_HUMAN	37;37;9	37;37;9	37;37;9	sp|Q00839-2|HNRPU_HUMAN Isoform Short of Heterogeneous nuclear ribonucleoprotein U OS=Homo sapiens GN=HNRNPU;sp|Q00839|HNRPU_HUMAN Heterogeneous nuclear ribonucleoprotein U OS=Homo sapiens GN=HNRNPU PE=1 SV=6	3	37	37	37	20	17	22	26	21	25	20	17	22	26	21	25	20	17	22	26	21	25	49	49	49	88.979	806	806;825;242	0	323.31	34.4	27.7	32.8	42.9	40	46.2	24471000	1367200	1373700	2514300	2685300	2057200	1891700	1133500
sp|P27635|RL10_HUMAN;tr|H7C123|H7C123_HUMAN;tr|H7C2C5|H7C2C5_HUMAN;sp|Q96L21|RL10L_HUMAN;tr|B8A6G2|B8A6G2_HUMAN;tr|A6QRI9|A6QRI9_HUMAN;tr|H7C2U2|H7C2U2_HUMAN	sp|P27635|RL10_HUMAN;tr|H7C123|H7C123_HUMAN;tr|H7C2C5|H7C2C5_HUMAN	21;11;11;8;7;7;1	21;11;11;8;7;7;1	3;0;0;1;3;3;0	sp|P27635|RL10_HUMAN 60S ribosomal protein L10 OS=Homo sapiens GN=RPL10 PE=1 SV=4;tr|H7C123|H7C123_HUMAN 60S ribosomal protein L10 (Fragment) OS=Homo sapiens GN=RPL10 PE=2 SV=1;tr|H7C2C5|H7C2C5_HUMAN 60S ribosomal protein L10 (Fragment) OS=Homo sapiens GN=	7	21	21	3	9	7	15	15	15	15	9	7	15	15	15	15	2	2	2	3	3	3	65.9	65.9	17.3	24.604	214	214;91;131;214;108;181;28	0	323.31	41.6	34.6	56.5	60.7	57.5	62.6	21975000	673060	490240	2847300	2736800	2248100	1954800	577060
sp|Q15029-2|U5S1_HUMAN;sp|Q15029|U5S1_HUMAN;tr|K7EJ81|K7EJ81_HUMAN;tr|K7EP67|K7EP67_HUMAN;tr|K7EJ74|K7EJ74_HUMAN	sp|Q15029-2|U5S1_HUMAN;sp|Q15029|U5S1_HUMAN;tr|K7EJ81|K7EJ81_HUMAN	34;34;33;11;5	33;33;32;10;4	33;33;32;10;4	sp|Q15029-2|U5S1_HUMAN Isoform 2 of 116 kDa U5 small nuclear ribonucleoprotein component OS=Homo sapiens GN=EFTUD2;sp|Q15029|U5S1_HUMAN 116 kDa U5 small nuclear ribonucleoprotein component OS=Homo sapiens GN=EFTUD2 PE=1 SV=1;tr|K7EJ81|K7EJ81_HUMAN 116 kDa	5	34	33	33	5	7	24	17	21	15	5	7	24	17	21	15	5	7	24	17	21	15	58.9	57.8	57.8	105.38	937	937;972;962;223;134	0	208.58	10.6	12.5	43.6	33.5	42.8	29	5007000	56592	87613	758010	627400	598780	337570	67015
sp|P63261|ACTG_HUMAN;tr|I3L3I0|I3L3I0_HUMAN;tr|I3L1U9|I3L1U9_HUMAN;tr|I3L3R2|I3L3R2_HUMAN;tr|I3L4N8|I3L4N8_HUMAN;tr|K7EM38|K7EM38_HUMAN;tr|J3KT65|J3KT65_HUMAN	sp|P63261|ACTG_HUMAN;tr|I3L3I0|I3L3I0_HUMAN;tr|I3L1U9|I3L1U9_HUMAN	27;16;16;12;12;10;10	27;16;16;12;12;10;10	2;2;2;2;2;2;2	sp|P63261|ACTG_HUMAN Actin, cytoplasmic 2 OS=Homo sapiens GN=ACTG1 PE=1 SV=1;tr|I3L3I0|I3L3I0_HUMAN Actin, cytoplasmic 2, N-terminally processed (Fragment) OS=Homo sapiens GN=ACTG1 PE=2 SV=1;tr|I3L1U9|I3L1U9_HUMAN Actin, cytoplasmic 2, N-terminally process	7	27	27	2	17	19	18	19	19	20	17	19	18	19	19	20	1	1	1	2	2	2	83.5	83.5	4.8	41.792	375	375;214;214;164;242;133;198	0	323.31	74.1	74.1	68.5	65.6	72.5	65.1	NaN	2686900	2480200	2457600	NaN	1891000	1897800	2155300
sp|P60842|IF4A1_HUMAN;tr|J3KT12|J3KT12_HUMAN;sp|P60842-2|IF4A1_HUMAN;tr|J3KTB5|J3KTB5_HUMAN;tr|J3QS69|J3QS69_HUMAN;tr|J3QL43|J3QL43_HUMAN;tr|J3QR64|J3QR64_HUMAN;tr|J3QLN6|J3QLN6_HUMAN;tr|J3KS25|J3KS25_HUMAN;tr|J3KSZ0|J3KSZ0_HUMAN;tr|J3QKZ9|J3QKZ9_HUMAN;tr|J3KTN0|J3KTN0_HUMAN;tr|B4E102|B4E102_HUMAN;tr|J3QL52|J3QL52_HUMAN;tr|J3KS93|J3KS93_HUMAN;tr|J3KSN7|J3KSN7_HUMAN;tr|J3KT04|J3KT04_HUMAN;tr|E7EMV…	sp|P60842|IF4A1_HUMAN;tr|J3KT12|J3KT12_HUMAN;sp|P60842-2|IF4A1_HUMAN;tr|J3KTB5|J3KTB5_HUMAN;tr|J3QS69|J3QS69_HUMAN;tr|J3QL43|J3QL43_HUMAN	29;22;22;18;16;15;14;13;13;13;12;7;5;4;3;3;2;2;1;1;1	29;22;22;18;16;15;14;13;13;13;12;7;5;4;3;3;2;2;1;1;1	20;16;16;13;11;9;9;8;8;10;8;5;3;3;1;0;0;0;0;0;0	sp|P60842|IF4A1_HUMAN Eukaryotic initiation factor 4A-I OS=Homo sapiens GN=EIF4A1 PE=1 SV=1;tr|J3KT12|J3KT12_HUMAN Eukaryotic initiation factor 4A-I OS=Homo sapiens GN=EIF4A1 PE=3 SV=1;sp|P60842-2|IF4A1_HUMAN Isoform 2 of Eukaryotic initiation factor 4A-I	21	29	29	20	20	17	20	19	19	20	20	17	20	19	19	20	13	12	13	14	14	14	69.5	69.5	46.3	46.153	406	406;341;347;257;300;271;214;163;188;230;135;117;146;68;85;109;85;98;95;96;97	0	323.31	56.2	49.8	55.2	54.4	54.2	62.1	NaN	1333900	1215900	1573200	1312200	1352800	1294400	1025200
sp|P62805|H4_HUMAN	sp|P62805|H4_HUMAN	18	18	18	sp|P62805|H4_HUMAN Histone H4 OS=Homo sapiens GN=HIST1H4A PE=1 SV=2	1	18	18	18	12	12	16	16	14	16	12	12	16	16	14	16	12	12	16	16	14	16	62.1	62.1	62.1	11.367	103	103	0	174.86	62.1	62.1	62.1	62.1	62.1	62.1	57167000	1779100	2439200	7088300	6422000	3992900	4890700	1611300
sp|P62829|RL23_HUMAN;tr|J3KT29|J3KT29_HUMAN;tr|C9JD32|C9JD32_HUMAN;tr|J3KTJ3|J3KTJ3_HUMAN;tr|B9ZVP7|B9ZVP7_HUMAN;tr|J3QQT9|J3QQT9_HUMAN	sp|P62829|RL23_HUMAN;tr|J3KT29|J3KT29_HUMAN;tr|C9JD32|C9JD32_HUMAN;tr|J3KTJ3|J3KTJ3_HUMAN;tr|B9ZVP7|B9ZVP7_HUMAN	16;13;11;8;8;3	16;13;11;8;8;3	16;13;11;8;8;3	sp|P62829|RL23_HUMAN 60S ribosomal protein L23 OS=Homo sapiens GN=RPL23 PE=1 SV=1;tr|J3KT29|J3KT29_HUMAN 60S ribosomal protein L23 OS=Homo sapiens GN=RPL23 PE=3 SV=1;tr|C9JD32|C9JD32_HUMAN 60S ribosomal protein L23 (Fragment) OS=Homo sapiens GN=RPL23 PE=2	6	16	16	16	7	8	11	12	11	12	7	8	11	12	11	12	7	8	11	12	11	12	73.6	73.6	73.6	14.865	140	140;122;91;81;114;34	0	251.81	36.4	40.7	62.1	68.6	56.4	70	46832000	1069800	1175100	8150900	4030900	5409700	4679600	1011400
sp|Q9BQG0|MBB1A_HUMAN;sp|Q9BQG0-2|MBB1A_HUMAN;tr|I3L1L3|I3L1L3_HUMAN;tr|I3L2H8|I3L2H8_HUMAN	sp|Q9BQG0|MBB1A_HUMAN;sp|Q9BQG0-2|MBB1A_HUMAN;tr|I3L1L3|I3L1L3_HUMAN	30;30;29;3	30;30;29;3	30;30;29;3	sp|Q9BQG0|MBB1A_HUMAN Myb-binding protein 1A OS=Homo sapiens GN=MYBBP1A PE=1 SV=2;sp|Q9BQG0-2|MBB1A_HUMAN Isoform 2 of Myb-binding protein 1A OS=Homo sapiens GN=MYBBP1A;tr|I3L1L3|I3L1L3_HUMAN Myb-binding protein 1A (Fragment) OS=Homo sapiens GN=MYBBP1A PE=	4	30	30	30	2	4	21	18	14	8	2	4	21	18	14	8	2	4	21	18	14	8	36.6	36.6	36.6	148.85	1328	1328;1332;1252;204	0	187.2	4	6.7	26.9	24.5	18.2	12.9	4458300	18770	39555	1025000	790930	355230	238480	23177
sp|P24928|RPB1_HUMAN;tr|Q6NX41|Q6NX41_HUMAN	sp|P24928|RPB1_HUMAN	34;12	34;12	34;12	sp|P24928|RPB1_HUMAN DNA-directed RNA polymerase II subunit RPB1 OS=Homo sapiens GN=POLR2A PE=1 SV=2	2	34	34	34	0	0	23	15	14	7	0	0	23	15	14	7	0	0	23	15	14	7	27.4	27.4	27.4	217.17	1970	1970;566	0	196.72	0	0	20.1	14.7	12.5	8.1	3760500	0	0	695440	538230	332760	167510	0
sp|Q9Y2J2-2|E41L3_HUMAN;sp|Q9Y2J2|E41L3_HUMAN;tr|F5GX05|F5GX05_HUMAN;sp|Q9Y2J2-3|E41L3_HUMAN;tr|E7EUF8|E7EUF8_HUMAN;tr|F5H7W5|F5H7W5_HUMAN;tr|J3QS55|J3QS55_HUMAN;tr|J3KT37|J3KT37_HUMAN;tr|J3QS83|J3QS83_HUMAN;tr|J3QRQ6|J3QRQ6_HUMAN;tr|J3KS70|J3KS70_HUMAN;tr|J3QLU5|J3QLU5_HUMAN;tr|J3QKY2|J3QKY2_HUMAN;tr|J3KRD1|J3KRD1_HUMAN;tr|J3QKK4|J3QKK4_HUMAN;tr|J3QR33|J3QR33_HUMAN;tr|Q4VXN0|Q4VXN0_HUMAN;sp|Q9H4…	sp|Q9Y2J2-2|E41L3_HUMAN;sp|Q9Y2J2|E41L3_HUMAN;tr|F5GX05|F5GX05_HUMAN;sp|Q9Y2J2-3|E41L3_HUMAN	29;28;26;17;14;14;4;3;2;1;1;1;1;1;1;1;1;1;1;1;1	29;28;26;17;14;14;4;3;2;1;1;1;1;1;1;1;1;1;1;1;1	28;27;25;16;14;14;4;2;2;1;1;1;1;1;1;1;1;1;1;1;1	sp|Q9Y2J2-2|E41L3_HUMAN Isoform B of Band 4.1-like protein 3 OS=Homo sapiens GN=EPB41L3;sp|Q9Y2J2|E41L3_HUMAN Band 4.1-like protein 3 OS=Homo sapiens GN=EPB41L3 PE=1 SV=2;tr|F5GX05|F5GX05_HUMAN Band 4.1-like protein 3 OS=Homo sapiens GN=EPB41L3 PE=2 SV=1;s	21	29	29	28	0	0	21	17	13	7	0	0	21	17	13	7	0	0	20	16	12	7	41.6	41.6	40.5	96.513	865	865;1087;883;612;384;392;162;147;111;79;91;96;113;117;125;127;257;701;772;779;881	0	109.05	0	0	33.5	32.8	22.5	13.5	2435900	0	0	511380	420260	211170	101790	0
sp|P68104|EF1A1_HUMAN;sp|Q5VTE0|EF1A3_HUMAN;tr|Q5JR01|Q5JR01_HUMAN;tr|A6PW80|A6PW80_HUMAN	sp|P68104|EF1A1_HUMAN;sp|Q5VTE0|EF1A3_HUMAN	25;24;9;6	25;24;9;6	13;13;2;2	sp|P68104|EF1A1_HUMAN Elongation factor 1-alpha 1 OS=Homo sapiens GN=EEF1A1 PE=1 SV=1;sp|Q5VTE0|EF1A3_HUMAN Putative elongation factor 1-alpha-like 3 OS=Homo sapiens GN=EEF1A1P5 PE=5 SV=1	4	25	25	13	18	20	15	19	19	21	18	20	15	19	19	21	10	10	8	12	11	11	61.7	61.7	35.7	50.14	462	462;462;145;107	0	323.31	55.4	59.1	46.8	53.9	55.6	59.3	NaN	3647500	4108100	5357000	3690700	3943300	4417500	2872700
sp|Q9BUF5|TBB6_HUMAN;tr|K7ESM5|K7ESM5_HUMAN;tr|K7EL29|K7EL29_HUMAN;tr|K7ES63|K7ES63_HUMAN;tr|K7EN98|K7EN98_HUMAN;tr|K7ESQ3|K7ESQ3_HUMAN;tr|K7EQT3|K7EQT3_HUMAN;tr|K7EJ64|K7EJ64_HUMAN;tr|K7ERA8|K7ERA8_HUMAN;tr|K7EJZ4|K7EJZ4_HUMAN;tr|K7EPE5|K7EPE5_HUMAN	sp|Q9BUF5|TBB6_HUMAN;tr|K7ESM5|K7ESM5_HUMAN	38;29;9;7;7;6;6;6;6;6;6	25;16;7;3;7;6;6;6;6;6;6	23;14;7;3;7;6;6;6;6;6;6	sp|Q9BUF5|TBB6_HUMAN Tubulin beta-6 chain OS=Homo sapiens GN=TUBB6 PE=1 SV=1;tr|K7ESM5|K7ESM5_HUMAN Tubulin beta-6 chain (Fragment) OS=Homo sapiens GN=TUBB6 PE=3 SV=1	11	38	25	23	12	14	22	26	28	29	4	7	12	17	16	19	4	7	12	16	15	18	83.6	55.8	55.2	49.857	446	446;338;130;116;136;96;104;104;110;115;141	0	323.31	49.3	49.8	60.8	66.1	77.6	73.5	44498000	266660	518460	4308600	4649400	2305600	5838400	294280
sp|P62424|RL7A_HUMAN;tr|Q5T8U2|Q5T8U2_HUMAN;tr|Q5T8U3|Q5T8U3_HUMAN	sp|P62424|RL7A_HUMAN;tr|Q5T8U2|Q5T8U2_HUMAN	20;16;7	20;16;7	20;16;7	sp|P62424|RL7A_HUMAN 60S ribosomal protein L7a OS=Homo sapiens GN=RPL7A PE=1 SV=2;tr|Q5T8U2|Q5T8U2_HUMAN 60S ribosomal protein L7a OS=Homo sapiens GN=RPL7A PE=4 SV=1	3	20	20	20	9	10	14	14	14	11	9	10	14	14	14	11	9	10	14	14	14	11	49.2	49.2	49.2	29.995	266	266;151;191	0	323.31	33.1	40.6	37.2	36.5	36.8	36.8	20267000	508860	457480	2992100	3249900	1444600	1174500	415120
sp|P07900|HS90A_HUMAN;sp|P07900-2|HS90A_HUMAN;tr|Q86U12|Q86U12_HUMAN;tr|G3V2J8|G3V2J8_HUMAN;sp|Q14568|HS902_HUMAN;sp|Q58FG0|HS905_HUMAN;sp|Q58FF6|H90B4_HUMAN;sp|Q58FG1|HS904_HUMAN	sp|P07900|HS90A_HUMAN;sp|P07900-2|HS90A_HUMAN;tr|Q86U12|Q86U12_HUMAN	44;44;28;8;8;2;2;1	30;30;17;4;2;1;0;0	30;30;17;4;2;1;0;0	sp|P07900|HS90A_HUMAN Heat shock protein HSP 90-alpha OS=Homo sapiens GN=HSP90AA1 PE=1 SV=5;sp|P07900-2|HS90A_HUMAN Isoform 2 of Heat shock protein HSP 90-alpha OS=Homo sapiens GN=HSP90AA1;tr|Q86U12|Q86U12_HUMAN Full-length cDNA clone CS0CAP007YF18 of Thym	8	44	30	30	9	13	32	23	30	26	5	7	21	16	19	14	5	7	21	16	19	14	54.6	42.6	42.6	84.659	732	732;854;413;174;343;334;505;418	0	203.16	15.3	23.6	45.5	37.4	41.1	40.3	14418000	106140	186440	1842100	1582200	1745000	1127800	134060
sp|P62753|RS6_HUMAN;tr|A2A3R7|A2A3R7_HUMAN	sp|P62753|RS6_HUMAN	18;6	18;6	6;5	sp|P62753|RS6_HUMAN 40S ribosomal protein S6 OS=Homo sapiens GN=RPS6 PE=1 SV=1	2	18	18	6	7	8	15	15	11	12	7	8	15	15	11	12	2	2	5	5	4	4	51	51	18.5	28.68	249	249;91	0	295.66	34.9	43.4	48.2	51	41	43	25865000	419410	336560	3796800	3631600	1974700	1464500	455660
tr|C9J2Y9|C9J2Y9_HUMAN;sp|P30876|RPB2_HUMAN;tr|C9J4M6|C9J4M6_HUMAN	tr|C9J2Y9|C9J2Y9_HUMAN;sp|P30876|RPB2_HUMAN;tr|C9J4M6|C9J4M6_HUMAN	34;34;32	34;34;32	34;34;32	tr|C9J2Y9|C9J2Y9_HUMAN DNA-directed RNA polymerase OS=Homo sapiens GN=POLR2B PE=2 SV=2;sp|P30876|RPB2_HUMAN DNA-directed RNA polymerase II subunit RPB2 OS=Homo sapiens GN=POLR2B PE=1 SV=1;tr|C9J4M6|C9J4M6_HUMAN DNA-directed RNA polymerase OS=Homo sapiens G	3	34	34	34	3	3	20	21	19	19	3	3	20	21	19	19	3	3	20	21	19	19	39.2	39.2	39.2	133.06	1167	1167;1174;1099	0	148.84	4.4	4.8	25	26.8	24.4	25.3	6601300	36364	30033	933110	862830	660180	612550	35076
sp|Q9NNW5|WDR6_HUMAN;tr|E9PDU5|E9PDU5_HUMAN;tr|E9PBK6|E9PBK6_HUMAN;tr|C9K020|C9K020_HUMAN;tr|C9JFP6|C9JFP6_HUMAN;tr|E5RFX3|E5RFX3_HUMAN;tr|F8WE36|F8WE36_HUMAN	sp|Q9NNW5|WDR6_HUMAN;tr|E9PDU5|E9PDU5_HUMAN	32;28;15;6;3;2;2	32;28;15;6;3;2;2	32;28;15;6;3;2;2	sp|Q9NNW5|WDR6_HUMAN WD repeat-containing protein 6 OS=Homo sapiens GN=WDR6 PE=1 SV=1;tr|E9PDU5|E9PDU5_HUMAN WD repeat-containing protein 6 OS=Homo sapiens GN=WDR6 PE=2 SV=1	7	32	32	32	5	5	21	17	11	9	5	5	21	17	11	9	5	5	21	17	11	9	41.5	41.5	41.5	121.72	1121	1121;1070;569;271;99;61;68	0	169.85	8.6	7.7	31.2	26.4	15	15.5	NaN	91257	77678	NaN	1236000	753050	550820	109640
sp|O43143|DHX15_HUMAN	sp|O43143|DHX15_HUMAN	28	28	28	sp|O43143|DHX15_HUMAN Putative pre-mRNA-splicing factor ATP-dependent RNA helicase DHX15 OS=Homo sapiens GN=DHX15 PE=1 SV=2	1	28	28	28	6	7	19	18	11	9	6	7	19	18	11	9	6	7	19	18	11	9	41.1	41.1	41.1	90.932	795	795	0	92.7	10.4	15	32.2	25.3	21.6	14.7	4490800	104310	99154	750350	762990	291020	278270	144730
sp|P51587|BRCA2_HUMAN;tr|E9PIQ1|E9PIQ1_HUMAN;tr|H0YE37|H0YE37_HUMAN	sp|P51587|BRCA2_HUMAN	31;4;1	31;4;1	31;4;1	sp|P51587|BRCA2_HUMAN Breast cancer type 2 susceptibility protein OS=Homo sapiens GN=BRCA2 PE=1 SV=2	3	31	31	31	0	0	22	12	0	0	0	0	22	12	0	0	0	0	22	12	0	0	15.9	15.9	15.9	384.22	3418	3418;481;186	0	165.19	0	0	11.4	6.8	0	0	1588600	0	0	543570	275040	0	0	0
sp|P04406|G3P_HUMAN;sp|P04406-2|G3P_HUMAN;tr|E7EUT5|E7EUT5_HUMAN	sp|P04406|G3P_HUMAN;sp|P04406-2|G3P_HUMAN;tr|E7EUT5|E7EUT5_HUMAN	27;23;19	27;23;19	27;23;19	sp|P04406|G3P_HUMAN Glyceraldehyde-3-phosphate dehydrogenase OS=Homo sapiens GN=GAPDH PE=1 SV=3;sp|P04406-2|G3P_HUMAN Isoform 2 of Glyceraldehyde-3-phosphate dehydrogenase OS=Homo sapiens GN=GAPDH;tr|E7EUT5|E7EUT5_HUMAN Glyceraldehyde-3-phosphate dehydroge	3	27	27	27	12	16	17	15	16	19	12	16	17	15	16	19	12	16	17	15	16	19	86.3	86.3	86.3	36.053	335	335;293;260	0	323.31	69.3	72.8	76.4	66.6	75.8	79.7	NaN	4088800	2670000	5263300	3850400	3160900	2922900	3503000
sp|Q08211|DHX9_HUMAN;sp|Q08211-2|DHX9_HUMAN	sp|Q08211|DHX9_HUMAN	34;8	34;8	34;8	sp|Q08211|DHX9_HUMAN ATP-dependent RNA helicase A OS=Homo sapiens GN=DHX9 PE=1 SV=4	2	34	34	34	10	12	20	21	17	14	10	12	20	21	17	14	10	12	20	21	17	14	38.1	38.1	38.1	140.96	1270	1270;235	0	176.48	15	16.6	23.5	25.7	23.1	20.5	9405500	211550	405680	831220	1524100	608350	592760	232150
sp|O60884|DNJA2_HUMAN;tr|H3BMW5|H3BMW5_HUMAN;tr|I3L320|I3L320_HUMAN	sp|O60884|DNJA2_HUMAN	27;8;2	27;8;2	27;8;2	sp|O60884|DNJA2_HUMAN DnaJ homolog subfamily A member 2 OS=Homo sapiens GN=DNAJA2 PE=1 SV=1	3	27	27	27	4	3	18	13	19	13	4	3	18	13	19	13	4	3	18	13	19	13	64.6	64.6	64.6	45.745	412	412;134;47	0	293.14	16.3	13.8	51.7	42.2	58	42.7	NaN	194470	152030	3371500	2352700	NaN	2401100	189410
sp|Q7Z4H7|HAUS6_HUMAN;sp|Q7Z4H7-3|HAUS6_HUMAN;tr|Q5VY60|Q5VY60_HUMAN;sp|Q7Z4H7-2|HAUS6_HUMAN;tr|Q5SYF9|Q5SYF9_HUMAN	sp|Q7Z4H7|HAUS6_HUMAN;sp|Q7Z4H7-3|HAUS6_HUMAN;tr|Q5VY60|Q5VY60_HUMAN;sp|Q7Z4H7-2|HAUS6_HUMAN	28;27;25;18;7	28;27;25;18;7	28;27;25;18;7	sp|Q7Z4H7|HAUS6_HUMAN HAUS augmin-like complex subunit 6 OS=Homo sapiens GN=HAUS6 PE=1 SV=2;sp|Q7Z4H7-3|HAUS6_HUMAN Isoform 3 of HAUS augmin-like complex subunit 6 OS=Homo sapiens GN=HAUS6;tr|Q5VY60|Q5VY60_HUMAN HAUS augmin-like complex subunit 6 OS=Homo s	5	28	28	28	0	0	18	12	11	9	0	0	18	12	11	9	0	0	18	12	11	9	52.5	52.5	52.5	108.62	955	955;920;802;606;183	0	127.47	0	0	30.6	23.4	19.6	18.4	2631100	0	0	435960	306580	286140	209140	0
sp|Q9NVI7-2|ATD3A_HUMAN;sp|Q9NVI7|ATD3A_HUMAN;tr|H0Y2W2|H0Y2W2_HUMAN;sp|Q9NVI7-3|ATD3A_HUMAN;tr|Q5SV16|Q5SV16_HUMAN;sp|Q5T9A4-2|ATD3B_HUMAN;tr|A6NFL3|A6NFL3_HUMAN	sp|Q9NVI7-2|ATD3A_HUMAN;sp|Q9NVI7|ATD3A_HUMAN;tr|H0Y2W2|H0Y2W2_HUMAN;sp|Q9NVI7-3|ATD3A_HUMAN	42;39;38;37;16;10;6	42;39;38;37;16;10;6	12;12;10;10;5;0;0	sp|Q9NVI7-2|ATD3A_HUMAN Isoform 2 of ATPase family AAA domain-containing protein 3A OS=Homo sapiens GN=ATAD3A;sp|Q9NVI7|ATD3A_HUMAN ATPase family AAA domain-containing protein 3A OS=Homo sapiens GN=ATAD3A PE=1 SV=2;tr|H0Y2W2|H0Y2W2_HUMAN ATPase family AAA	7	42	42	12	21	19	19	27	16	20	21	19	19	27	16	20	6	7	6	7	5	7	66.4	66.4	27.5	66.217	586	586;634;572;507;201;166;117	0	287.64	40.4	39.6	42	44.9	32.3	44.5	12271000	910290	432930	1314000	1636500	705680	757600	727950
tr|J3KTA4|J3KTA4_HUMAN;sp|P17844|DDX5_HUMAN;tr|B4DLW8|B4DLW8_HUMAN;tr|J3QSF1|J3QSF1_HUMAN;tr|J3KRZ1|J3KRZ1_HUMAN;tr|J3QRQ7|J3QRQ7_HUMAN;tr|J3KRX8|J3KRX8_HUMAN;tr|J3QR02|J3QR02_HUMAN;tr|J3QRN5|J3QRN5_HUMAN	tr|J3KTA4|J3KTA4_HUMAN;sp|P17844|DDX5_HUMAN;tr|B4DLW8|B4DLW8_HUMAN	38;38;35;13;13;12;7;6;1	37;37;34;12;12;12;7;6;1	29;29;26;7;5;10;7;6;1	tr|J3KTA4|J3KTA4_HUMAN Probable ATP-dependent RNA helicase DDX5 OS=Homo sapiens GN=DDX5 PE=3 SV=1;sp|P17844|DDX5_HUMAN Probable ATP-dependent RNA helicase DDX5 OS=Homo sapiens GN=DDX5 PE=1 SV=1;tr|B4DLW8|B4DLW8_HUMAN Probable ATP-dependent RNA helicase DDX	9	38	37	29	17	19	20	19	20	15	17	19	19	19	19	14	15	16	16	16	17	13	52.1	52.1	45.1	69.086	614	614;614;535;153;166;212;120;99;65	0	254.37	34	35	38.8	38.8	38.6	35.2	10250000	791610	846090	1018700	906080	693880	645150	568750
sp|Q15393|SF3B3_HUMAN;sp|Q15393-3|SF3B3_HUMAN;sp|Q15393-2|SF3B3_HUMAN;tr|H3BMB0|H3BMB0_HUMAN;tr|J3QL37|J3QL37_HUMAN;tr|I3L4G7|I3L4G7_HUMAN;tr|J3QKV4|J3QKV4_HUMAN	sp|Q15393|SF3B3_HUMAN	32;15;4;1;1;1;1	32;15;4;1;1;1;1	32;15;4;1;1;1;1	sp|Q15393|SF3B3_HUMAN Splicing factor 3B subunit 3 OS=Homo sapiens GN=SF3B3 PE=1 SV=4	7	32	32	32	5	3	18	12	21	14	5	3	18	12	21	14	5	3	18	12	21	14	41.4	41.4	41.4	135.58	1217	1217;399;275;30;58;72;91	0	228.14	8.2	4.8	26.5	18.1	27.4	20.1	6549800	92012	61808	957780	576860	932160	560320	106010
sp|P61289|PSME3_HUMAN;sp|P61289-2|PSME3_HUMAN;tr|K7ESG5|K7ESG5_HUMAN;tr|B3KQ25|B3KQ25_HUMAN;tr|K7ENH2|K7ENH2_HUMAN;tr|K7EPX6|K7EPX6_HUMAN;tr|K7EKR3|K7EKR3_HUMAN;tr|K7EMD0|K7EMD0_HUMAN;tr|B7Z8D3|B7Z8D3_HUMAN;tr|Q6MZZ1|Q6MZZ1_HUMAN;tr|K7EJF8|K7EJF8_HUMAN	sp|P61289|PSME3_HUMAN;sp|P61289-2|PSME3_HUMAN;tr|K7ESG5|K7ESG5_HUMAN;tr|B3KQ25|B3KQ25_HUMAN;tr|K7ENH2|K7ENH2_HUMAN	20;20;17;15;12;7;7;6;5;2;2	20;20;17;15;12;7;7;6;5;2;2	20;20;17;15;12;7;7;6;5;2;2	sp|P61289|PSME3_HUMAN Proteasome activator complex subunit 3 OS=Homo sapiens GN=PSME3 PE=1 SV=1;sp|P61289-2|PSME3_HUMAN Isoform 2 of Proteasome activator complex subunit 3 OS=Homo sapiens GN=PSME3;tr|K7ESG5|K7ESG5_HUMAN Proteasome activator complex subunit	11	20	20	20	1	1	16	17	12	17	1	1	16	17	12	17	1	1	16	17	12	17	61.4	61.4	61.4	29.506	254	254;267;198;193;179;111;119;96;130;15;42	0	174.08	5.5	5.5	48.8	55.5	50.8	55.9	NaN	7004.8	6059.5	4358800	3590800	2137200	1685800	0
sp|Q13200|PSMD2_HUMAN;tr|E7EW34|E7EW34_HUMAN;tr|E9PCS3|E9PCS3_HUMAN;tr|C9JPC0|C9JPC0_HUMAN;tr|H7C2Q3|H7C2Q3_HUMAN;tr|H7C1H2|H7C1H2_HUMAN;tr|F8WBS8|F8WBS8_HUMAN	sp|Q13200|PSMD2_HUMAN;tr|E7EW34|E7EW34_HUMAN;tr|E9PCS3|E9PCS3_HUMAN	26;20;19;8;6;3;1	26;20;19;8;6;3;1	26;20;19;8;6;3;1	sp|Q13200|PSMD2_HUMAN 26S proteasome non-ATPase regulatory subunit 2 OS=Homo sapiens GN=PSMD2 PE=1 SV=3;tr|E7EW34|E7EW34_HUMAN 26S proteasome non-ATPase regulatory subunit 2 OS=Homo sapiens GN=PSMD2 PE=2 SV=1;tr|E9PCS3|E9PCS3_HUMAN 26S proteasome non-ATPas	7	26	26	26	2	0	18	14	15	12	2	0	18	14	15	12	2	0	18	14	15	12	45.8	45.8	45.8	100.2	908	908;778;749;217;143;203;59	0	307.9	5.1	0	34.7	29.2	26.4	22.5	4488300	6788.5	0	672610	558420	535970	386960	6312.5
sp|P09543-2|CN37_HUMAN;sp|P09543|CN37_HUMAN;tr|K7ERC4|K7ERC4_HUMAN;tr|B4DFN6|B4DFN6_HUMAN;tr|C9K0L8|C9K0L8_HUMAN;tr|K7ERZ0|K7ERZ0_HUMAN;tr|K7EN66|K7EN66_HUMAN	sp|P09543-2|CN37_HUMAN;sp|P09543|CN37_HUMAN	22;22;10;9;6;6;5	22;22;10;9;6;6;5	22;22;10;9;6;6;5	sp|P09543-2|CN37_HUMAN Isoform CNPI of 2,3-cyclic-nucleotide 3-phosphodiesterase OS=Homo sapiens GN=CNP;sp|P09543|CN37_HUMAN 2,3-cyclic-nucleotide 3-phosphodiesterase OS=Homo sapiens GN=CNP PE=1 SV=2	7	22	22	22	4	2	17	11	12	11	4	2	17	11	12	11	4	2	17	11	12	11	56.1	56.1	56.1	45.098	401	401;421;165;186;144;154;120	0	212.91	15.7	8.7	48.4	31.2	39.4	44.6	4833100	107610	9223.4	770410	638980	441530	438600	81706
sp|Q9UNE7|CHIP_HUMAN;sp|Q9UNE7-2|CHIP_HUMAN;tr|H3BS86|H3BS86_HUMAN;tr|H3BTA3|H3BTA3_HUMAN;tr|H3BUD0|H3BUD0_HUMAN	sp|Q9UNE7|CHIP_HUMAN;sp|Q9UNE7-2|CHIP_HUMAN;tr|H3BS86|H3BS86_HUMAN;tr|H3BTA3|H3BTA3_HUMAN	21;18;14;11;9	21;18;14;11;9	21;18;14;11;9	sp|Q9UNE7|CHIP_HUMAN E3 ubiquitin-protein ligase CHIP OS=Homo sapiens GN=STUB1 PE=1 SV=2;sp|Q9UNE7-2|CHIP_HUMAN Isoform 2 of E3 ubiquitin-protein ligase CHIP OS=Homo sapiens GN=STUB1;tr|H3BS86|H3BS86_HUMAN E3 ubiquitin-protein ligase CHIP (Fragment) OS=Hom	5	21	21	21	1	0	17	12	15	13	1	0	17	12	15	13	1	0	17	12	15	13	68	68	68	34.856	303	303;231;214;157;185	0	194.92	5	0	54.8	50.5	51.2	50.8	7079800	9017.4	0	1331300	606790	896070	577600	0
sp|Q5W0B1|RN219_HUMAN	sp|Q5W0B1|RN219_HUMAN	20	20	20	sp|Q5W0B1|RN219_HUMAN RING finger protein 219 OS=Homo sapiens GN=RNF219 PE=1 SV=1	1	20	20	20	0	0	19	11	6	5	0	0	19	11	6	5	0	0	19	11	6	5	37.9	37.9	37.9	81.116	726	726	0	260.84	0	0	36.5	26.7	18	14.3	3819300	0	0	945110	700160	182480	84891	0
sp|Q07864|DPOE1_HUMAN;tr|E7ETS8|E7ETS8_HUMAN;tr|F5H1D6|F5H1D6_HUMAN;tr|F5H7H6|F5H7H6_HUMAN;tr|F5H7E4|F5H7E4_HUMAN;tr|F5H5Q5|F5H5Q5_HUMAN;tr|F5H3W5|F5H3W5_HUMAN	sp|Q07864|DPOE1_HUMAN;tr|E7ETS8|E7ETS8_HUMAN;tr|F5H1D6|F5H1D6_HUMAN	25;25;24;12;3;2;2	25;25;24;12;3;2;2	25;25;24;12;3;2;2	sp|Q07864|DPOE1_HUMAN DNA polymerase epsilon catalytic subunit A OS=Homo sapiens GN=POLE PE=1 SV=5;tr|E7ETS8|E7ETS8_HUMAN DNA polymerase OS=Homo sapiens GN=POLE PE=2 SV=2;tr|F5H1D6|F5H1D6_HUMAN DNA polymerase OS=Homo sapiens GN=POLE PE=2 SV=1	7	25	25	25	0	0	19	12	8	5	0	0	19	12	8	5	0	0	19	12	8	5	17.1	17.1	17.1	261.51	2286	2286;2297;2259;1164;310;180;307	0	143.89	0	0	14	10.1	6.1	4.2	1464900	0	0	359210	276120	97196	57838	0
sp|P25705|ATPA_HUMAN;sp|P25705-2|ATPA_HUMAN;tr|K7ENP3|K7ENP3_HUMAN;tr|K7EK77|K7EK77_HUMAN;tr|K7ERX7|K7ERX7_HUMAN;tr|K7EJP1|K7EJP1_HUMAN;tr|K7ENJ4|K7ENJ4_HUMAN;tr|K7EQH4|K7EQH4_HUMAN;tr|K7ESA0|K7ESA0_HUMAN	sp|P25705|ATPA_HUMAN;sp|P25705-2|ATPA_HUMAN;tr|K7ENP3|K7ENP3_HUMAN;tr|K7EK77|K7EK77_HUMAN	30;29;27;15;13;11;9;7;2	30;29;27;15;13;11;9;7;2	30;29;27;15;13;11;9;7;2	sp|P25705|ATPA_HUMAN ATP synthase subunit alpha, mitochondrial OS=Homo sapiens GN=ATP5A1 PE=1 SV=1;sp|P25705-2|ATPA_HUMAN Isoform 2 of ATP synthase subunit alpha, mitochondrial OS=Homo sapiens GN=ATP5A1;tr|K7ENP3|K7ENP3_HUMAN ATP synthase subunit alpha OS=	9	30	30	30	19	21	16	18	16	21	19	21	16	18	16	21	19	21	16	18	16	21	62.9	62.9	62.9	59.75	553	553;503;531;207;205;145;199;111;77	0	323.31	42.1	45	42.3	42.9	39.4	46.1	15947000	1286000	1135800	1290800	1345600	1531700	1252000	1115600
sp|P33993|MCM7_HUMAN;sp|P33993-3|MCM7_HUMAN;sp|P33993-2|MCM7_HUMAN;tr|C9J8M6|C9J8M6_HUMAN	sp|P33993|MCM7_HUMAN;sp|P33993-3|MCM7_HUMAN;sp|P33993-2|MCM7_HUMAN	30;20;18;7	30;20;18;7	30;20;18;7	sp|P33993|MCM7_HUMAN DNA replication licensing factor MCM7 OS=Homo sapiens GN=MCM7 PE=1 SV=4;sp|P33993-3|MCM7_HUMAN Isoform 3 of DNA replication licensing factor MCM7 OS=Homo sapiens GN=MCM7;sp|P33993-2|MCM7_HUMAN Isoform 2 of DNA replication licensing fac	4	30	30	30	11	13	20	21	17	18	11	13	20	21	17	18	11	13	20	21	17	18	54.1	54.1	54.1	81.307	719	719;543;389;183	0	121.94	21.3	21.1	34.6	36.7	35.5	30.9	7684100	394960	298370	1059300	928220	566480	541610	427540
sp|P53396-2|ACLY_HUMAN;sp|P53396|ACLY_HUMAN;tr|B4E3P0|B4E3P0_HUMAN;tr|K7ESG8|K7ESG8_HUMAN;tr|K7EIE7|K7EIE7_HUMAN	sp|P53396-2|ACLY_HUMAN;sp|P53396|ACLY_HUMAN;tr|B4E3P0|B4E3P0_HUMAN	29;29;27;5;3	29;29;27;5;3	29;29;27;5;3	sp|P53396-2|ACLY_HUMAN Isoform 2 of ATP-citrate synthase OS=Homo sapiens GN=ACLY;sp|P53396|ACLY_HUMAN ATP-citrate synthase OS=Homo sapiens GN=ACLY PE=1 SV=3;tr|B4E3P0|B4E3P0_HUMAN ATP-citrate synthase OS=Homo sapiens GN=ACLY PE=2 SV=1	5	29	29	29	5	9	18	16	16	16	5	9	18	16	16	16	5	9	18	16	16	16	37.7	37.7	37.7	119.77	1091	1091;1101;830;109;133	0	178.5	9	14.8	25.5	24.9	24	22.5	5958200	101920	157890	686790	616470	480400	492860	131510
sp|O95816|BAG2_HUMAN;tr|B4DXE2|B4DXE2_HUMAN;tr|A2A296|A2A296_HUMAN	sp|O95816|BAG2_HUMAN;tr|B4DXE2|B4DXE2_HUMAN	21;18;6	21;18;6	21;18;6	sp|O95816|BAG2_HUMAN BAG family molecular chaperone regulator 2 OS=Homo sapiens GN=BAG2 PE=1 SV=1;tr|B4DXE2|B4DXE2_HUMAN BAG family molecular chaperone regulator 2 OS=Homo sapiens GN=BAG2 PE=2 SV=1	3	21	21	21	4	6	13	15	14	15	4	6	13	15	14	15	4	6	13	15	14	15	84.4	84.4	84.4	23.772	211	211;178;108	0	323.31	32.7	44.5	70.6	81.5	73.9	76.3	31824000	88274	114170	4328800	3485000	3967500	3329800	126700
sp|P62241|RS8_HUMAN;tr|Q5JR95|Q5JR95_HUMAN	sp|P62241|RS8_HUMAN;tr|Q5JR95|Q5JR95_HUMAN	18;14	18;14	18;14	sp|P62241|RS8_HUMAN 40S ribosomal protein S8 OS=Homo sapiens GN=RPS8 PE=1 SV=2;tr|Q5JR95|Q5JR95_HUMAN 40S ribosomal protein S8 OS=Homo sapiens GN=RPS8 PE=2 SV=1	2	18	18	18	7	7	15	12	14	13	7	7	15	12	14	13	7	7	15	12	14	13	61.5	61.5	61.5	24.205	208	208;188	0	200.59	45.7	39.9	61.5	61.1	55.8	55.8	12290000	353830	310700	1810200	1272700	1256600	1194900	345600
tr|J3QQT2|J3QQT2_HUMAN;tr|J3KRX5|J3KRX5_HUMAN;sp|P18621|RL17_HUMAN;sp|P18621-3|RL17_HUMAN;sp|P18621-2|RL17_HUMAN;tr|J3QLC8|J3QLC8_HUMAN;tr|J3QS96|J3QS96_HUMAN;tr|J3KRB3|J3KRB3_HUMAN;tr|J3KSJ0|J3KSJ0_HUMAN	tr|J3QQT2|J3QQT2_HUMAN;tr|J3KRX5|J3KRX5_HUMAN;sp|P18621|RL17_HUMAN;sp|P18621-3|RL17_HUMAN;sp|P18621-2|RL17_HUMAN;tr|J3QLC8|J3QLC8_HUMAN;tr|J3QS96|J3QS96_HUMAN	13;13;13;13;11;11;9;5;3	13;13;13;13;11;11;9;5;3	13;13;13;13;11;11;9;5;3	tr|J3QQT2|J3QQT2_HUMAN 60S ribosomal protein L17 (Fragment) OS=Homo sapiens GN=RPL17 PE=3 SV=1;tr|J3KRX5|J3KRX5_HUMAN 60S ribosomal protein L17 (Fragment) OS=Homo sapiens GN=RPL17 PE=3 SV=1;sp|P18621|RL17_HUMAN 60S ribosomal protein L17 OS=Homo sapiens GN=	9	13	13	13	5	5	11	11	11	9	5	5	11	11	11	9	5	5	11	11	11	9	54.4	54.4	54.4	19.786	171	171;174;184;228;146;174;138;106;56	0	212.21	26.3	26.3	53.2	54.4	52.6	52.6	14243000	187180	179760	2498500	1822300	1352500	490690	323970
sp|Q15233|NONO_HUMAN;sp|Q15233-2|NONO_HUMAN;tr|H7C367|H7C367_HUMAN;tr|C9JYS8|C9JYS8_HUMAN;tr|C9IZL7|C9IZL7_HUMAN;tr|C9J4X2|C9J4X2_HUMAN;tr|C9JJ13|C9JJ13_HUMAN	sp|Q15233|NONO_HUMAN;sp|Q15233-2|NONO_HUMAN;tr|H7C367|H7C367_HUMAN;tr|C9JYS8|C9JYS8_HUMAN	23;21;13;13;9;4;1	23;21;13;13;9;4;1	22;20;12;13;8;4;1	sp|Q15233|NONO_HUMAN Non-POU domain-containing octamer-binding protein OS=Homo sapiens GN=NONO PE=1 SV=4;sp|Q15233-2|NONO_HUMAN Isoform 2 of Non-POU domain-containing octamer-binding protein OS=Homo sapiens GN=NONO;tr|H7C367|H7C367_HUMAN Non-POU domain-con	7	23	23	22	7	7	17	20	10	10	7	7	17	20	10	10	7	7	17	19	10	10	53.5	53.5	53.5	54.231	471	471;382;235;248;207;124;66	0	121.32	23.8	24	45.2	48	30.1	28.5	5688500	113850	114500	1208900	842050	293660	427680	170500
sp|P17066|HSP76_HUMAN;sp|P48741|HSP77_HUMAN	sp|P17066|HSP76_HUMAN	42;18	26;11	26;11	sp|P17066|HSP76_HUMAN Heat shock 70 kDa protein 6 OS=Homo sapiens GN=HSPA6 PE=1 SV=2	2	42	26	26	8	7	28	24	32	29	2	2	16	13	20	16	2	2	16	13	20	16	65.8	56.8	56.8	71.027	643	643;367	0	168.85	13.4	13.1	50.9	43.7	56.1	49.5	18831000	415090	246030	3550700	1657600	2189300	1155200	407500
sp|Q12789-3|TF3C1_HUMAN;sp|Q12789|TF3C1_HUMAN;tr|H3BRD0|H3BRD0_HUMAN;tr|H3BU37|H3BU37_HUMAN;tr|I3L1Z3|I3L1Z3_HUMAN	sp|Q12789-3|TF3C1_HUMAN;sp|Q12789|TF3C1_HUMAN	28;28;2;2;1	28;28;2;2;1	28;28;2;2;1	sp|Q12789-3|TF3C1_HUMAN Isoform 2 of General transcription factor 3C polypeptide 1 OS=Homo sapiens GN=GTF3C1;sp|Q12789|TF3C1_HUMAN General transcription factor 3C polypeptide 1 OS=Homo sapiens GN=GTF3C1 PE=1 SV=4	5	28	28	28	0	0	18	15	7	3	0	0	18	15	7	3	0	0	18	15	7	3	23.3	23.3	23.3	236.28	2084	2084;2109;181;214;84	0	200.5	0	0	15.1	13.7	6.2	2.5	3074100	0	0	496690	442850	99630	48407	0
sp|P27694|RFA1_HUMAN;tr|I3L4R8|I3L4R8_HUMAN;tr|I3L2M5|I3L2M5_HUMAN;tr|I3L524|I3L524_HUMAN	sp|P27694|RFA1_HUMAN	26;12;4;3	26;12;4;3	26;12;4;3	sp|P27694|RFA1_HUMAN Replication protein A 70 kDa DNA-binding subunit OS=Homo sapiens GN=RPA1 PE=1 SV=2	4	26	26	26	1	0	17	14	0	1	1	0	17	14	0	1	1	0	17	14	0	1	63.5	63.5	63.5	68.137	616	616;313;153;124	0	202.25	3.1	0	45	45.1	0	2.6	4931900	16466	0	1682300	987140	0	6503.2	0
sp|P11021|GRP78_HUMAN	sp|P11021|GRP78_HUMAN	28	27	27	sp|P11021|GRP78_HUMAN 78 kDa glucose-regulated protein OS=Homo sapiens GN=HSPA5 PE=1 SV=2	1	28	27	27	18	18	13	15	15	14	18	18	13	14	14	13	18	18	13	14	14	13	45.3	45.3	45.3	72.332	654	654	0	159.89	35.5	38.7	32.1	30.4	32.1	27.5	NaN	1076300	1034100	888900	NaN	731370	651010	896660
sp|P61247|RS3A_HUMAN;tr|D6RAT0|D6RAT0_HUMAN;tr|D6RB09|D6RB09_HUMAN;tr|F5H4F9|F5H4F9_HUMAN;tr|E9PFI5|E9PFI5_HUMAN;tr|H0Y8L7|H0Y8L7_HUMAN;tr|H0Y9Y4|H0Y9Y4_HUMAN;tr|D6RED7|D6RED7_HUMAN;tr|D6RAS7|D6RAS7_HUMAN;tr|D6R9B6|D6R9B6_HUMAN;tr|D6RI02|D6RI02_HUMAN;tr|D6RGE0|D6RGE0_HUMAN	sp|P61247|RS3A_HUMAN;tr|D6RAT0|D6RAT0_HUMAN;tr|D6RB09|D6RB09_HUMAN;tr|F5H4F9|F5H4F9_HUMAN;tr|E9PFI5|E9PFI5_HUMAN;tr|H0Y8L7|H0Y8L7_HUMAN;tr|H0Y9Y4|H0Y9Y4_HUMAN	24;22;17;15;15;14;13;11;11;11;6;5	24;22;17;15;15;14;13;11;11;11;6;5	5;4;0;1;1;1;5;0;0;4;1;0	sp|P61247|RS3A_HUMAN 40S ribosomal protein S3a OS=Homo sapiens GN=RPS3A PE=1 SV=2;tr|D6RAT0|D6RAT0_HUMAN 40S ribosomal protein S3a OS=Homo sapiens GN=RPS3A PE=3 SV=1;tr|D6RB09|D6RB09_HUMAN 40S ribosomal protein S3a (Fragment) OS=Homo sapiens GN=RPS3A PE=2	12	24	24	5	12	13	12	18	13	16	12	13	12	18	13	16	3	3	2	3	1	4	62.5	62.5	19.3	29.945	264	264;227;194;175;205;190;208;101;125;145;95;65	0	177.51	45.8	51.1	47.3	54.5	49.6	59.1	13723000	641020	496540	1785900	1903300	1015200	788940	594840
sp|Q14683|SMC1A_HUMAN;tr|G8JLG1|G8JLG1_HUMAN;tr|H0Y7K8|H0Y7K8_HUMAN	sp|Q14683|SMC1A_HUMAN;tr|G8JLG1|G8JLG1_HUMAN	26;13;9	26;13;9	26;13;9	sp|Q14683|SMC1A_HUMAN Structural maintenance of chromosomes protein 1A OS=Homo sapiens GN=SMC1A PE=1 SV=2;tr|G8JLG1|G8JLG1_HUMAN Structural maintenance of chromosomes protein 1A OS=Homo sapiens GN=SMC1A PE=2 SV=1	3	26	26	26	8	6	17	17	8	11	8	6	17	17	8	11	8	6	17	17	8	11	28.2	28.2	28.2	143.23	1233	1233;516;289	0	104.92	11.2	8.6	20	20.4	11	14.9	2889200	115880	99183	430440	318310	197070	240390	113230
sp|P53618|COPB_HUMAN;tr|E9PP73|E9PP73_HUMAN;tr|E9PP63|E9PP63_HUMAN;tr|E9PKQ1|E9PKQ1_HUMAN	sp|P53618|COPB_HUMAN	25;12;2;2	25;12;2;2	25;12;2;2	sp|P53618|COPB_HUMAN Coatomer subunit beta OS=Homo sapiens GN=COPB1 PE=1 SV=3	4	25	25	25	5	2	18	17	14	10	5	2	18	17	14	10	5	2	18	17	14	10	41.2	41.2	41.2	107.14	953	953;486;132;137	0	156.53	9.5	4.1	29.8	31.1	24.4	18.2	4502900	62857	38682	664440	531890	474040	317910	61229
sp|Q5T4S7-3|UBR4_HUMAN;sp|Q5T4S7-4|UBR4_HUMAN;sp|Q5T4S7|UBR4_HUMAN;sp|Q5T4S7-2|UBR4_HUMAN;sp|Q5T4S7-5|UBR4_HUMAN;tr|B4DYV5|B4DYV5_HUMAN;tr|B4DPF6|B4DPF6_HUMAN;tr|Q5TBN9|Q5TBN9_HUMAN	sp|Q5T4S7-3|UBR4_HUMAN;sp|Q5T4S7-4|UBR4_HUMAN;sp|Q5T4S7|UBR4_HUMAN;sp|Q5T4S7-2|UBR4_HUMAN	34;34;34;34;16;4;2;1	34;34;34;34;16;4;2;1	34;34;34;34;16;4;2;1	sp|Q5T4S7-3|UBR4_HUMAN Isoform 3 of E3 ubiquitin-protein ligase UBR4 OS=Homo sapiens GN=UBR4;sp|Q5T4S7-4|UBR4_HUMAN Isoform 4 of E3 ubiquitin-protein ligase UBR4 OS=Homo sapiens GN=UBR4;sp|Q5T4S7|UBR4_HUMAN E3 ubiquitin-protein ligase UBR4 OS=Homo sapiens	8	34	34	34	0	0	19	13	18	7	0	0	19	13	18	7	0	0	19	13	18	7	12.1	12.1	12.1	571.85	5159	5159;5176;5183;5204;2456;847;706;258	0	134.58	0	0	6.4	4.8	6.8	2.8	2379600	0	0	365290	248680	298660	114570	0
sp|Q9H773|DCTP1_HUMAN;tr|H3BSA6|H3BSA6_HUMAN;tr|H3BPN2|H3BPN2_HUMAN	sp|Q9H773|DCTP1_HUMAN	23;6;4	23;6;4	23;6;4	sp|Q9H773|DCTP1_HUMAN dCTP pyrophosphatase 1 OS=Homo sapiens GN=DCTPP1 PE=1 SV=1	3	23	23	23	17	19	14	13	15	13	17	19	14	13	15	13	17	19	14	13	15	13	95.9	95.9	95.9	18.681	170	170;71;49	0	323.31	90	91.2	86.5	88.8	88.8	91.2	NaN	NaN	10704000	7871300	6387500	5781700	NaN	8950600
tr|G8JLB6|G8JLB6_HUMAN;sp|P31943|HNRH1_HUMAN;tr|E9PCY7|E9PCY7_HUMAN;tr|D6RBM0|D6RBM0_HUMAN;tr|D6RIU0|D6RIU0_HUMAN;tr|E5RGV0|E5RGV0_HUMAN;tr|D6RFM3|D6RFM3_HUMAN;tr|H0YB39|H0YB39_HUMAN;tr|D6RIT2|D6RIT2_HUMAN;tr|D6RAM1|D6RAM1_HUMAN;tr|D6R9T0|D6R9T0_HUMAN;tr|E7EN40|E7EN40_HUMAN;tr|D6RDU3|D6RDU3_HUMAN;tr|D6RJ04|D6RJ04_HUMAN;tr|D6RIH9|D6RIH9_HUMAN;tr|E5RGH4|E5RGH4_HUMAN;tr|E7EQJ0|E7EQJ0_HUMAN;tr|H0YBD7…	tr|G8JLB6|G8JLB6_HUMAN;sp|P31943|HNRH1_HUMAN;tr|E9PCY7|E9PCY7_HUMAN;tr|D6RBM0|D6RBM0_HUMAN;tr|D6RIU0|D6RIU0_HUMAN	29;28;27;18;15;14;14;14;12;11;11;11;11;11;11;10;10;9;7;7;6;5;4;4;2	29;28;27;18;15;14;14;14;12;11;11;11;11;11;11;10;10;9;7;7;6;5;4;4;2	20;19;18;12;12;8;12;7;10;9;9;7;9;9;9;5;9;6;7;4;6;3;4;2;2	tr|G8JLB6|G8JLB6_HUMAN Heterogeneous nuclear ribonucleoprotein H OS=Homo sapiens GN=HNRNPH1 PE=2 SV=1;sp|P31943|HNRH1_HUMAN Heterogeneous nuclear ribonucleoprotein H OS=Homo sapiens GN=HNRNPH1 PE=1 SV=4;tr|E9PCY7|E9PCY7_HUMAN Heterogeneous nuclear ribonucl	25	29	29	20	13	19	15	18	12	18	13	19	15	18	12	18	8	12	10	11	7	11	68.4	68.4	56.4	51.229	472	472;449;429;212;168;155;163;277;164;130;162;166;171;172;184;100;115;195;84;185;49;159;40;131;28	0	323.31	50.2	48.7	47	51.5	44.7	50.6	NaN	2683400	2090400	1629400	2728000	2378600	1482800	2409500
tr|G3V2B8|G3V2B8_HUMAN;sp|P11586|C1TC_HUMAN;tr|G3V3L6|G3V3L6_HUMAN	tr|G3V2B8|G3V2B8_HUMAN;sp|P11586|C1TC_HUMAN;tr|G3V3L6|G3V3L6_HUMAN	35;35;20	35;35;20	1;1;1	tr|G3V2B8|G3V2B8_HUMAN C-1-tetrahydrofolate synthase, cytoplasmic OS=Homo sapiens GN=MTHFD1 PE=2 SV=1;sp|P11586|C1TC_HUMAN C-1-tetrahydrofolate synthase, cytoplasmic OS=Homo sapiens GN=MTHFD1 PE=1 SV=3;tr|G3V3L6|G3V3L6_HUMAN C-1-tetrahydrofolate synthase,	3	35	35	1	16	21	16	12	14	18	16	21	16	12	14	18	1	1	0	0	0	0	53.2	53.2	1.7	101.53	935	935;935;634	0	132.82	27.3	35.5	24.6	21.7	24.8	32.2	5281400	340140	444770	649880	359880	436310	444200	327760
sp|P15880|RS2_HUMAN;tr|H0YEN5|H0YEN5_HUMAN;tr|E9PQD7|E9PQD7_HUMAN;tr|E9PMM9|E9PMM9_HUMAN;tr|E9PPT0|E9PPT0_HUMAN;tr|I3L404|I3L404_HUMAN;tr|E9PM36|E9PM36_HUMAN;tr|H3BNG3|H3BNG3_HUMAN;tr|H0YE27|H0YE27_HUMAN	sp|P15880|RS2_HUMAN;tr|H0YEN5|H0YEN5_HUMAN;tr|E9PQD7|E9PQD7_HUMAN;tr|E9PMM9|E9PMM9_HUMAN	21;17;16;11;10;9;8;2;2	21;17;16;11;10;9;8;2;2	21;17;16;11;10;9;8;2;2	sp|P15880|RS2_HUMAN 40S ribosomal protein S2 OS=Homo sapiens GN=RPS2 PE=1 SV=2;tr|H0YEN5|H0YEN5_HUMAN 40S ribosomal protein S2 (Fragment) OS=Homo sapiens GN=RPS2 PE=2 SV=1;tr|E9PQD7|E9PQD7_HUMAN 40S ribosomal protein S2 OS=Homo sapiens GN=RPS2 PE=2 SV=1;tr	9	21	21	21	6	9	13	15	10	13	6	9	13	15	10	13	6	9	13	15	10	13	59.7	59.7	59.7	31.324	293	293;195;235;218;197;155;209;44;63	0	149.68	26.3	37.2	44.4	48.8	38.2	45.1	22039000	266500	447420	2876300	2458600	2142700	2204300	418510
sp|P60891|PRPS1_HUMAN;tr|B1ALA9|B1ALA9_HUMAN;tr|B4DNL6|B4DNL6_HUMAN;tr|H7C540|H7C540_HUMAN;sp|P21108|PRPS3_HUMAN;tr|B1ALA7|B1ALA7_HUMAN	sp|P60891|PRPS1_HUMAN;tr|B1ALA9|B1ALA9_HUMAN;tr|B4DNL6|B4DNL6_HUMAN	16;13;13;4;4;3	16;13;13;4;4;3	10;7;7;0;2;3	sp|P60891|PRPS1_HUMAN Ribose-phosphate pyrophosphokinase 1 OS=Homo sapiens GN=PRPS1 PE=1 SV=2;tr|B1ALA9|B1ALA9_HUMAN Ribose-phosphate pyrophosphokinase 1 OS=Homo sapiens GN=PRPS1 PE=2 SV=1;tr|B4DNL6|B4DNL6_HUMAN Ribose-phosphate pyrophosphokinase OS=Homo s	6	16	16	10	7	7	12	8	9	9	7	7	12	8	9	9	2	3	7	3	5	5	53.1	53.1	34.6	34.834	318	318;218;251;173;318;168	0	80.048	26.1	29.9	47.5	37.1	40.3	35.8	4852900	345410	261240	637690	389710	344800	304890	303160
sp|Q96EY1|DNJA3_HUMAN;tr|I3L1T6|I3L1T6_HUMAN	sp|Q96EY1|DNJA3_HUMAN	17;1	17;1	2;0	sp|Q96EY1|DNJA3_HUMAN DnaJ homolog subfamily A member 3, mitochondrial OS=Homo sapiens GN=DNAJA3 PE=1 SV=2	2	17	17	2	5	6	12	11	9	7	5	6	12	11	9	7	0	0	0	1	1	1	42.1	42.1	2.7	52.488	480	480;185	0	145.39	16.2	16.5	34.4	24.6	19.4	19	6674200	139080	125600	923770	798560	498590	306280	179900
sp|P06737-2|PYGL_HUMAN;sp|P06737|PYGL_HUMAN;tr|E9PK47|E9PK47_HUMAN;tr|E9PMM6|E9PMM6_HUMAN;sp|P11217|PYGM_HUMAN;sp|P11217-2|PYGM_HUMAN	sp|P06737-2|PYGL_HUMAN;sp|P06737|PYGL_HUMAN;tr|E9PK47|E9PK47_HUMAN;tr|E9PMM6|E9PMM6_HUMAN	32;32;30;16;8;7	32;32;30;16;8;7	26;26;24;10;2;2	sp|P06737-2|PYGL_HUMAN Isoform 2 of Glycogen phosphorylase, liver form OS=Homo sapiens GN=PYGL;sp|P06737|PYGL_HUMAN Glycogen phosphorylase, liver form OS=Homo sapiens GN=PYGL PE=1 SV=4;tr|E9PK47|E9PK47_HUMAN Phosphorylase OS=Homo sapiens GN=PYGL PE=2 SV=1;	6	32	32	26	4	1	17	17	9	13	4	1	17	17	9	13	4	1	14	15	7	8	51.9	51.9	43.9	93.133	813	813;847;819;306;842;754	0	178.03	7.1	1.4	32.3	33	19.2	24.2	4442000	102540	1690.5	665410	645680	383130	325940	86684
sp|Q9NTJ3|SMC4_HUMAN;tr|E9PD53|E9PD53_HUMAN;sp|Q9NTJ3-2|SMC4_HUMAN;tr|C9JR83|C9JR83_HUMAN;tr|C9J9E4|C9J9E4_HUMAN;tr|C9JWF0|C9JWF0_HUMAN;tr|C9IYK2|C9IYK2_HUMAN;tr|C9JJ64|C9JJ64_HUMAN;tr|C9JVD8|C9JVD8_HUMAN;tr|C9J578|C9J578_HUMAN	sp|Q9NTJ3|SMC4_HUMAN;tr|E9PD53|E9PD53_HUMAN;sp|Q9NTJ3-2|SMC4_HUMAN	27;26;24;10;4;4;4;4;3;3	27;26;24;10;4;4;4;4;3;3	27;26;24;10;4;4;4;4;3;3	sp|Q9NTJ3|SMC4_HUMAN Structural maintenance of chromosomes protein 4 OS=Homo sapiens GN=SMC4 PE=1 SV=2;tr|E9PD53|E9PD53_HUMAN Structural maintenance of chromosomes protein OS=Homo sapiens GN=SMC4 PE=2 SV=1;sp|Q9NTJ3-2|SMC4_HUMAN Isoform 2 of Structural mai	10	27	27	27	4	2	16	11	10	12	4	2	16	11	10	12	4	2	16	11	10	12	32.9	32.9	32.9	147.18	1288	1288;1263;1230;423;157;170;173;180;119;139	0	102.15	4.4	2	21.5	16	15.2	16.8	2794000	50397	24718	501650	388000	235340	206730	69998
sp|Q99707|METH_HUMAN;tr|B7ZLW7|B7ZLW7_HUMAN;tr|B1ANE3|B1ANE3_HUMAN;tr|B4DFV0|B4DFV0_HUMAN	sp|Q99707|METH_HUMAN;tr|B7ZLW7|B7ZLW7_HUMAN;tr|B1ANE3|B1ANE3_HUMAN	23;22;14;2	23;22;14;2	23;22;14;2	sp|Q99707|METH_HUMAN Methionine synthase OS=Homo sapiens GN=MTR PE=1 SV=2;tr|B7ZLW7|B7ZLW7_HUMAN MTR protein OS=Homo sapiens GN=MTR PE=2 SV=1;tr|B1ANE3|B1ANE3_HUMAN Methionine synthase (Fragment) OS=Homo sapiens GN=MTR PE=2 SV=1	4	23	23	23	1	1	17	11	12	9	1	1	17	11	12	9	1	1	17	11	12	9	28.2	28.2	28.2	140.53	1265	1265;1214;819;229	0	143.03	1	1	23.6	14.7	14.2	10.5	2501200	9641.5	10106	447120	277340	257560	164420	0
sp|Q9Y2X9|ZN281_HUMAN;tr|A6NF48|A6NF48_HUMAN	sp|Q9Y2X9|ZN281_HUMAN;tr|A6NF48|A6NF48_HUMAN	20;19	20;19	20;19	sp|Q9Y2X9|ZN281_HUMAN Zinc finger protein 281 OS=Homo sapiens GN=ZNF281 PE=1 SV=1;tr|A6NF48|A6NF48_HUMAN Zinc finger protein 281 OS=Homo sapiens GN=ZNF281 PE=2 SV=1	2	20	20	20	0	2	15	9	7	6	0	2	15	9	7	6	0	2	15	9	7	6	47.2	47.2	47.2	96.914	895	895;859	0	323.31	0	5.3	37	26	23.1	19.3	4017800	0	29503	1026000	557380	385790	189210	0
sp|P15927|RFA2_HUMAN;sp|P15927-2|RFA2_HUMAN;sp|P15927-3|RFA2_HUMAN;tr|Q5TEJ7|Q5TEJ7_HUMAN;tr|Q5TEJ0|Q5TEJ0_HUMAN	sp|P15927|RFA2_HUMAN;sp|P15927-2|RFA2_HUMAN;sp|P15927-3|RFA2_HUMAN;tr|Q5TEJ7|Q5TEJ7_HUMAN	14;13;13;7;6	14;13;13;7;6	14;13;13;7;6	sp|P15927|RFA2_HUMAN Replication protein A 32 kDa subunit OS=Homo sapiens GN=RPA2 PE=1 SV=1;sp|P15927-2|RFA2_HUMAN Isoform 2 of Replication protein A 32 kDa subunit OS=Homo sapiens GN=RPA2;sp|P15927-3|RFA2_HUMAN Isoform 3 of Replication protein A 32 kDa su	5	14	14	14	0	2	11	11	1	2	0	2	11	11	1	2	0	2	11	11	1	2	81.1	81.1	81.1	29.247	270	270;278;358;179;122	0	267.39	0	15.6	63.3	66.3	9.6	18.1	8152500	0	21889	2342700	2275400	35944	9981.2	0
sp|P41252|SYIC_HUMAN;tr|J3KR24|J3KR24_HUMAN;tr|Q5TCC4|Q5TCC4_HUMAN;tr|Q5TCD1|Q5TCD1_HUMAN;tr|Q5TCC6|Q5TCC6_HUMAN;tr|Q5TCC5|Q5TCC5_HUMAN;tr|Q5TCD2|Q5TCD2_HUMAN	sp|P41252|SYIC_HUMAN;tr|J3KR24|J3KR24_HUMAN	30;26;9;8;6;2;1	30;26;9;8;6;2;1	30;26;9;8;6;2;1	sp|P41252|SYIC_HUMAN Isoleucine--tRNA ligase, cytoplasmic OS=Homo sapiens GN=IARS PE=1 SV=2;tr|J3KR24|J3KR24_HUMAN Isoleucine--tRNA ligase, cytoplasmic OS=Homo sapiens GN=IARS PE=4 SV=1	7	30	30	30	7	6	16	13	12	14	7	6	16	13	12	14	7	6	16	13	12	14	32.1	32.1	32.1	144.5	1262	1262;1152;249;330;174;170;229	0	148.29	10.3	7.9	20.5	17.3	16.3	18.8	4025100	100770	104080	531650	416730	305520	297620	147640
sp|P18124|RL7_HUMAN;tr|A8MUD9|A8MUD9_HUMAN;tr|C9JIJ5|C9JIJ5_HUMAN;tr|C9JZ88|C9JZ88_HUMAN	sp|P18124|RL7_HUMAN;tr|A8MUD9|A8MUD9_HUMAN	15;12;3;2	15;12;3;2	15;12;3;2	sp|P18124|RL7_HUMAN 60S ribosomal protein L7 OS=Homo sapiens GN=RPL7 PE=1 SV=1;tr|A8MUD9|A8MUD9_HUMAN 60S ribosomal protein L7 OS=Homo sapiens GN=RPL7 PE=3 SV=1	4	15	15	15	7	7	10	11	7	10	7	7	10	11	7	10	7	7	10	11	7	10	56	56	56	29.225	248	248;208;99;88	0	80.44	29.4	33.5	41.1	45.2	33.1	42.3	13383000	483900	303750	2437500	1796300	457740	825450	275870
sp|Q13045-3|FLII_HUMAN;sp|Q13045|FLII_HUMAN;sp|Q13045-2|FLII_HUMAN;tr|J3KS54|J3KS54_HUMAN;tr|J3QQQ2|J3QQQ2_HUMAN;tr|J3QQU5|J3QQU5_HUMAN;tr|K7EP37|K7EP37_HUMAN;tr|K7EP27|K7EP27_HUMAN;tr|J3KT47|J3KT47_HUMAN;tr|J3QLR6|J3QLR6_HUMAN;tr|K7EQZ7|K7EQZ7_HUMAN	sp|Q13045-3|FLII_HUMAN;sp|Q13045|FLII_HUMAN;sp|Q13045-2|FLII_HUMAN;tr|J3KS54|J3KS54_HUMAN	25;25;22;13;8;5;3;3;2;2;2	25;25;22;13;8;5;3;3;2;2;2	25;25;22;13;8;5;3;3;2;2;2	sp|Q13045-3|FLII_HUMAN Isoform 3 of Protein flightless-1 homolog OS=Homo sapiens GN=FLII;sp|Q13045|FLII_HUMAN Protein flightless-1 homolog OS=Homo sapiens GN=FLII PE=1 SV=2;sp|Q13045-2|FLII_HUMAN Isoform 2 of Protein flightless-1 homolog OS=Homo sapiens GN	11	25	25	25	0	0	15	10	9	11	0	0	15	10	9	11	0	0	15	10	9	11	32.9	32.9	32.9	143.65	1258	1258;1269;1214;700;279;117;99;133;29;185;207	0	115.34	0	0	20.6	13.2	12.6	16.2	2733000	0	0	550770	374130	293210	238500	0
sp|Q9C0C7-4|AMRA1_HUMAN;sp|Q9C0C7-2|AMRA1_HUMAN;sp|Q9C0C7-3|AMRA1_HUMAN;sp|Q9C0C7|AMRA1_HUMAN;sp|Q9C0C7-5|AMRA1_HUMAN;sp|Q9C0C7-6|AMRA1_HUMAN;tr|H0YE34|H0YE34_HUMAN	sp|Q9C0C7-4|AMRA1_HUMAN;sp|Q9C0C7-2|AMRA1_HUMAN;sp|Q9C0C7-3|AMRA1_HUMAN;sp|Q9C0C7|AMRA1_HUMAN;sp|Q9C0C7-5|AMRA1_HUMAN;sp|Q9C0C7-6|AMRA1_HUMAN	20;20;20;20;20;14;3	20;20;20;20;20;14;3	20;20;20;20;20;14;3	sp|Q9C0C7-4|AMRA1_HUMAN Isoform 4 of Activating molecule in BECN1-regulated autophagy protein 1 OS=Homo sapiens GN=AMBRA1;sp|Q9C0C7-2|AMRA1_HUMAN Isoform 2 of Activating molecule in BECN1-regulated autophagy protein 1 OS=Homo sapiens GN=AMBRA1;sp|Q9C0C7-3|	7	20	20	20	0	0	16	12	9	3	0	0	16	12	9	3	0	0	16	12	9	3	28.1	28.1	28.1	132.84	1208	1208;1238;1269;1298;1301;761;256	0	171.27	0	0	20.5	17.9	14.4	3.6	1662000	0	0	350340	257320	140950	35086	0
sp|Q9NY74|ETAA1_HUMAN	sp|Q9NY74|ETAA1_HUMAN	27	27	27	sp|Q9NY74|ETAA1_HUMAN Ewings tumor-associated antigen 1 OS=Homo sapiens GN=ETAA1 PE=1 SV=2	1	27	27	27	0	0	17	18	1	0	0	0	17	18	1	0	0	0	17	18	1	0	38.3	38.3	38.3	103.44	926	926	0	240.79	0	0	27.1	31	1.7	0	2163700	0	0	593320	695160	17895	0	0
sp|P54132|BLM_HUMAN;tr|H0YNU5|H0YNU5_HUMAN;tr|H0YLV8|H0YLV8_HUMAN	sp|P54132|BLM_HUMAN;tr|H0YNU5|H0YNU5_HUMAN	25;21;1	25;21;1	24;20;1	sp|P54132|BLM_HUMAN Bloom syndrome protein OS=Homo sapiens GN=BLM PE=1 SV=1;tr|H0YNU5|H0YNU5_HUMAN Bloom syndrome protein OS=Homo sapiens GN=BLM PE=2 SV=1	3	25	25	24	0	0	17	17	0	0	0	0	17	17	0	0	0	0	17	17	0	0	30.1	30.1	28.9	159	1417	1417;1286;413	0	91.556	0	0	20.8	24.1	0	0	1219900	0	0	294180	376140	0	0	0
tr|D6R9P3|D6R9P3_HUMAN;tr|D6RD18|D6RD18_HUMAN;sp|Q99729-3|ROAA_HUMAN;tr|D6RBZ0|D6RBZ0_HUMAN;sp|Q99729-2|ROAA_HUMAN;sp|Q99729-4|ROAA_HUMAN;sp|Q99729|ROAA_HUMAN	tr|D6R9P3|D6R9P3_HUMAN;tr|D6RD18|D6RD18_HUMAN;sp|Q99729-3|ROAA_HUMAN;tr|D6RBZ0|D6RBZ0_HUMAN;sp|Q99729-2|ROAA_HUMAN;sp|Q99729-4|ROAA_HUMAN;sp|Q99729|ROAA_HUMAN	24;24;24;24;24;20;20	24;24;24;24;24;20;20	24;24;24;24;24;20;20	tr|D6R9P3|D6R9P3_HUMAN Heterogeneous nuclear ribonucleoprotein A/B OS=Homo sapiens GN=HNRNPAB PE=2 SV=1;tr|D6RD18|D6RD18_HUMAN Heterogeneous nuclear ribonucleoprotein A/B OS=Homo sapiens GN=HNRNPAB PE=2 SV=1;sp|Q99729-3|ROAA_HUMAN Isoform 3 of Heterogeneou	7	24	24	24	17	18	12	15	13	13	17	18	12	15	13	13	17	18	12	15	13	13	53.2	53.2	53.2	30.302	280	280;283;285;327;332;286;332	0	228.1	45.7	46.4	36.8	45.4	40	45	NaN	4308600	2710900	2853700	3113600	2459800	1742800	2796000
sp|P14618|KPYM_HUMAN;sp|P14618-2|KPYM_HUMAN;tr|H3BTN5|H3BTN5_HUMAN;sp|P14618-3|KPYM_HUMAN;tr|H3BQ34|H3BQ34_HUMAN;tr|H3BUW1|H3BUW1_HUMAN;tr|H3BTJ2|H3BTJ2_HUMAN;tr|Q504U3|Q504U3_HUMAN;tr|H3BT25|H3BT25_HUMAN;tr|H3BU13|H3BU13_HUMAN;tr|H3BN34|H3BN34_HUMAN;tr|H3BQZ3|H3BQZ3_HUMAN;sp|P30613-2|KPYR_HUMAN;sp|P30613|KPYR_HUMAN	sp|P14618|KPYM_HUMAN;sp|P14618-2|KPYM_HUMAN;tr|H3BTN5|H3BTN5_HUMAN;sp|P14618-3|KPYM_HUMAN;tr|H3BQ34|H3BQ34_HUMAN	29;27;25;23;21;12;12;12;11;4;2;2;1;1	29;27;25;23;21;12;12;12;11;4;2;2;1;1	29;27;25;23;21;12;12;12;11;4;2;2;1;1	sp|P14618|KPYM_HUMAN Pyruvate kinase isozymes M1/M2 OS=Homo sapiens GN=PKM PE=1 SV=4;sp|P14618-2|KPYM_HUMAN Isoform M1 of Pyruvate kinase isozymes M1/M2 OS=Homo sapiens GN=PKM;tr|H3BTN5|H3BTN5_HUMAN Pyruvate kinase (Fragment) OS=Homo sapiens GN=PKM PE=2 SV	14	29	29	29	19	18	15	14	11	12	19	18	15	14	11	12	19	18	15	14	11	12	71.6	71.6	71.6	57.936	531	531;531;485;516;281;162;168;366;151;82;52;69;543;574	0	220.15	53.5	54.8	43.9	39.5	35.2	37.9	8520300	865640	1093400	703370	673450	428970	400960	669500
sp|Q07666|KHDR1_HUMAN;sp|Q07666-2|KHDR1_HUMAN;sp|Q07666-3|KHDR1_HUMAN;sp|Q5VWX1|KHDR2_HUMAN	sp|Q07666|KHDR1_HUMAN;sp|Q07666-2|KHDR1_HUMAN;sp|Q07666-3|KHDR1_HUMAN	16;14;12;1	16;14;12;1	16;14;12;1	sp|Q07666|KHDR1_HUMAN KH domain-containing, RNA-binding, signal transduction-associated protein 1 OS=Homo sapiens GN=KHDRBS1 PE=1 SV=1;sp|Q07666-2|KHDR1_HUMAN Isoform 2 of KH domain-containing, RNA-binding, signal transduction-associated protein 1 OS=Homo	4	16	16	16	11	16	10	9	9	7	11	16	10	9	9	7	11	16	10	9	9	7	38.4	38.4	38.4	48.227	443	443;418;404;349	0	291.51	32.3	38.4	22.3	23.9	26.6	20.8	23090000	3877800	2652800	2107000	970120	1304700	424550	2741000
sp|Q92841|DDX17_HUMAN;tr|H3BLZ8|H3BLZ8_HUMAN;sp|Q92841-1|DDX17_HUMAN;sp|Q92841-3|DDX17_HUMAN;tr|C9JMU5|C9JMU5_HUMAN;sp|Q92841-2|DDX17_HUMAN;tr|G5E9L5|G5E9L5_HUMAN	sp|Q92841|DDX17_HUMAN;tr|H3BLZ8|H3BLZ8_HUMAN;sp|Q92841-1|DDX17_HUMAN;sp|Q92841-3|DDX17_HUMAN;tr|C9JMU5|C9JMU5_HUMAN;sp|Q92841-2|DDX17_HUMAN	33;33;31;31;30;30;4	24;24;22;22;21;21;4	24;24;22;22;21;21;4	sp|Q92841|DDX17_HUMAN Probable ATP-dependent RNA helicase DDX17 OS=Homo sapiens GN=DDX17 PE=1 SV=2;tr|H3BLZ8|H3BLZ8_HUMAN Probable ATP-dependent RNA helicase DDX17 OS=Homo sapiens GN=DDX17 PE=2 SV=1;sp|Q92841-1|DDX17_HUMAN Isoform 2 of Probable ATP-depende	7	33	24	24	18	14	18	17	12	14	16	11	14	14	9	12	16	11	14	14	9	12	51.9	44.3	44.3	80.272	729	729;731;650;652;652;652;181	0	167.02	32.8	27	29.8	32.5	22.8	25.1	8698000	599750	463670	1099700	973470	485340	365550	454680
sp|P62906|RL10A_HUMAN	sp|P62906|RL10A_HUMAN	21	21	21	sp|P62906|RL10A_HUMAN 60S ribosomal protein L10a OS=Homo sapiens GN=RPL10A PE=1 SV=2	1	21	21	21	8	7	10	17	9	11	8	7	10	17	9	11	8	7	10	17	9	11	68.7	68.7	68.7	24.831	217	217	0	149.89	41.9	36.4	47	64.5	40.6	48.4	11865000	211640	205780	1661600	1870600	686950	1010900	243130
sp|Q13263-2|TIF1B_HUMAN	sp|Q13263-2|TIF1B_HUMAN	23	23	1	sp|Q13263-2|TIF1B_HUMAN Isoform 2 of Transcription intermediary factor 1-beta OS=Homo sapiens GN=TRIM28	1	23	23	1	4	2	15	19	11	12	4	2	15	19	11	12	0	0	1	1	0	0	54.6	54.6	5	79.473	753	753	0	282.74	8.2	4.8	38.9	49.5	31.6	33.7	6327500	73035	17026	947260	1153400	445340	266350	47827
sp|P43686|PRS6B_HUMAN;sp|P43686-2|PRS6B_HUMAN	sp|P43686|PRS6B_HUMAN;sp|P43686-2|PRS6B_HUMAN	18;15	18;15	18;15	sp|P43686|PRS6B_HUMAN 26S protease regulatory subunit 6B OS=Homo sapiens GN=PSMC4 PE=1 SV=2;sp|P43686-2|PRS6B_HUMAN Isoform 2 of 26S protease regulatory subunit 6B OS=Homo sapiens GN=PSMC4	2	18	18	18	2	2	13	14	12	12	2	2	13	14	12	12	2	2	13	14	12	12	63.9	63.9	63.9	47.366	418	418;387	0	213.66	7.9	9.6	45.7	50.7	48.1	41.1	5351400	50321	16819	683860	726960	520670	395370	33589
sp|Q8TEX9|IPO4_HUMAN;sp|Q8TEX9-2|IPO4_HUMAN;tr|H0YN14|H0YN14_HUMAN;tr|H0YMR4|H0YMR4_HUMAN;tr|H0YN07|H0YN07_HUMAN;tr|H0YLV0|H0YLV0_HUMAN;tr|H0YL92|H0YL92_HUMAN	sp|Q8TEX9|IPO4_HUMAN;sp|Q8TEX9-2|IPO4_HUMAN;tr|H0YN14|H0YN14_HUMAN;tr|H0YMR4|H0YMR4_HUMAN	21;21;17;11;7;1;1	21;21;17;11;7;1;1	21;21;17;11;7;1;1	sp|Q8TEX9|IPO4_HUMAN Importin-4 OS=Homo sapiens GN=IPO4 PE=1 SV=2;sp|Q8TEX9-2|IPO4_HUMAN Isoform 2 of Importin-4 OS=Homo sapiens GN=IPO4;tr|H0YN14|H0YN14_HUMAN Importin-4 OS=Homo sapiens GN=IPO4 PE=2 SV=1;tr|H0YMR4|H0YMR4_HUMAN Importin-4 (Fragment) OS=Hom	7	21	21	21	1	2	14	15	13	9	1	2	14	15	13	9	1	2	14	15	13	9	30.5	30.5	30.5	118.71	1081	1081;1083;911;547;312;98;101	0	178.97	1	3.2	19.4	20.6	21.5	14.1	5395600	13916	30768	845820	662550	645930	376990	0
tr|F5GWX5|F5GWX5_HUMAN;sp|Q14839|CHD4_HUMAN;sp|Q14839-2|CHD4_HUMAN;tr|Q5TG85|Q5TG85_HUMAN;sp|Q12873-2|CHD3_HUMAN;sp|Q12873|CHD3_HUMAN;sp|Q12873-3|CHD3_HUMAN;tr|I3L229|I3L229_HUMAN;tr|H7C3H7|H7C3H7_HUMAN;tr|F5H6N4|F5H6N4_HUMAN;tr|H7C0J3|H7C0J3_HUMAN	tr|F5GWX5|F5GWX5_HUMAN;sp|Q14839|CHD4_HUMAN;sp|Q14839-2|CHD4_HUMAN	22;22;22;6;4;4;4;2;2;2;2	22;22;22;6;4;4;4;2;2;2;2	14;14;14;0;0;0;0;0;0;2;0	tr|F5GWX5|F5GWX5_HUMAN Chromodomain-helicase-DNA-binding protein 4 OS=Homo sapiens GN=CHD4 PE=2 SV=1;sp|Q14839|CHD4_HUMAN Chromodomain-helicase-DNA-binding protein 4 OS=Homo sapiens GN=CHD4 PE=1 SV=2;sp|Q14839-2|CHD4_HUMAN Isoform 2 of Chromodomain-helicas	11	22	22	14	5	5	16	13	8	7	5	5	16	13	8	7	2	2	12	8	7	2	18.3	18.3	13.4	217.1	1905	1905;1912;1940;808;1966;2000;2059;250;277;354;383	0	97.205	3.5	4.1	15.5	11.8	8.3	5.6	2436700	65103	54846	362360	375600	134250	119280	81483
tr|E9PDF6|E9PDF6_HUMAN;sp|O43795|MYO1B_HUMAN;sp|O43795-2|MYO1B_HUMAN;tr|E7EQD9|E7EQD9_HUMAN;tr|E7EPB4|E7EPB4_HUMAN;tr|H7C2Y7|H7C2Y7_HUMAN;tr|C9JYW1|C9JYW1_HUMAN;tr|C9JUP5|C9JUP5_HUMAN;tr|C9K0I9|C9K0I9_HUMAN;sp|Q9UBC5|MYO1A_HUMAN	tr|E9PDF6|E9PDF6_HUMAN;sp|O43795|MYO1B_HUMAN;sp|O43795-2|MYO1B_HUMAN	24;24;23;9;6;5;4;3;2;1	24;24;23;9;6;5;4;3;2;1	23;23;22;8;6;5;3;2;1;1	tr|E9PDF6|E9PDF6_HUMAN Unconventional myosin-Ib OS=Homo sapiens GN=MYO1B PE=2 SV=1;sp|O43795|MYO1B_HUMAN Unconventional myosin-Ib OS=Homo sapiens GN=MYO1B PE=1 SV=3;sp|O43795-2|MYO1B_HUMAN Isoform 2 of Unconventional myosin-Ib OS=Homo sapiens GN=MYO1B	10	24	24	23	2	2	14	11	8	7	2	2	14	11	8	7	2	2	14	11	8	7	35.7	35.7	33.8	128.48	1107	1107;1136;1078;303;381;192;163;149;83;1043	0	115.82	3.2	3.2	22.2	18.9	13.2	11.9	2624900	15296	15368	465060	331890	190810	170480	28205
sp|P35606|COPB2_HUMAN;tr|B4DZI8|B4DZI8_HUMAN;tr|D6R997|D6R997_HUMAN;tr|H0Y938|H0Y938_HUMAN;tr|D6RBZ7|D6RBZ7_HUMAN;tr|D6RCL6|D6RCL6_HUMAN;tr|D6RBG7|D6RBG7_HUMAN;tr|D6RBT6|D6RBT6_HUMAN;tr|H0YAC7|H0YAC7_HUMAN	sp|P35606|COPB2_HUMAN;tr|B4DZI8|B4DZI8_HUMAN	23;22;4;3;2;2;2;2;2	23;22;4;3;2;2;2;2;2	23;22;4;3;2;2;2;2;2	sp|P35606|COPB2_HUMAN Coatomer subunit beta OS=Homo sapiens GN=COPB2 PE=1 SV=2;tr|B4DZI8|B4DZI8_HUMAN Coatomer protein complex, subunit beta 2 (Beta prime), isoform CRA_b OS=Homo sapiens GN=COPB2 PE=2 SV=1	9	23	23	23	2	0	14	11	10	9	2	0	14	11	10	9	2	0	14	11	10	9	40.9	40.9	40.9	102.49	906	906;877;153;177;77;86;89;111;118	0	106.64	5.7	0	26.6	20.5	21.7	15.6	2588200	21476	0	371990	301480	275080	168840	121930
sp|P13010|XRCC5_HUMAN;tr|C9JZ81|C9JZ81_HUMAN	sp|P13010|XRCC5_HUMAN	19;3	19;3	19;3	sp|P13010|XRCC5_HUMAN X-ray repair cross-complementing protein 5 OS=Homo sapiens GN=XRCC5 PE=1 SV=3	2	19	19	19	1	8	13	12	6	6	1	8	13	12	6	6	1	8	13	12	6	6	42.8	42.8	42.8	82.704	732	732;131	0	125.73	1.4	17.3	31.3	31.6	14.8	15	1931100	13349	81288	385730	310810	159710	113010	0
sp|O95347-2|SMC2_HUMAN;sp|O95347|SMC2_HUMAN;tr|Q5T821|Q5T821_HUMAN	sp|O95347-2|SMC2_HUMAN;sp|O95347|SMC2_HUMAN	23;23;4	23;23;4	23;23;4	sp|O95347-2|SMC2_HUMAN Isoform 2 of Structural maintenance of chromosomes protein 2 OS=Homo sapiens GN=SMC2;sp|O95347|SMC2_HUMAN Structural maintenance of chromosomes protein 2 OS=Homo sapiens GN=SMC2 PE=1 SV=2	3	23	23	23	0	0	15	13	7	6	0	0	15	13	7	6	0	0	15	13	7	6	32.1	32.1	32.1	124.92	1099	1099;1197;145	0	67.572	0	0	23.4	20.8	10.3	9.9	1490400	0	0	269130	242120	103800	75598	0
sp|Q9H582|ZN644_HUMAN;sp|Q9H582-2|ZN644_HUMAN;sp|Q9H582-3|ZN644_HUMAN	sp|Q9H582|ZN644_HUMAN;sp|Q9H582-2|ZN644_HUMAN	26;24;1	26;24;1	26;24;1	sp|Q9H582|ZN644_HUMAN Zinc finger protein 644 OS=Homo sapiens GN=ZNF644 PE=1 SV=2;sp|Q9H582-2|ZN644_HUMAN Isoform 2 of Zinc finger protein 644 OS=Homo sapiens GN=ZNF644	3	26	26	26	0	0	14	7	0	0	0	0	14	7	0	0	0	0	14	7	0	0	27.1	27.1	27.1	149.56	1327	1327;1232;105	0	80.863	0	0	14.2	10.2	0	0	1038800	0	0	301250	153120	0	0	0
sp|O14979-3|HNRDL_HUMAN;sp|O14979-2|HNRDL_HUMAN;sp|O14979|HNRDL_HUMAN	sp|O14979-3|HNRDL_HUMAN;sp|O14979-2|HNRDL_HUMAN;sp|O14979|HNRDL_HUMAN	22;22;18	22;22;18	22;22;18	sp|O14979-3|HNRDL_HUMAN Isoform 3 of Heterogeneous nuclear ribonucleoprotein D-like OS=Homo sapiens GN=HNRPDL;sp|O14979-2|HNRDL_HUMAN Isoform 2 of Heterogeneous nuclear ribonucleoprotein D-like OS=Homo sapiens GN=HNRPDL;sp|O14979|HNRDL_HUMAN Heterogeneous	3	22	22	22	14	15	10	14	12	11	14	15	10	14	12	11	14	15	10	14	12	11	66.8	66.8	66.8	27.191	244	244;301;420	0	199.9	61.5	64.8	48.8	63.1	59.4	56.6	17423000	2328600	2357900	1494100	1218700	997040	628770	2032200
sp|P61978|HNRPK_HUMAN;sp|P61978-2|HNRPK_HUMAN;tr|Q5T6W5|Q5T6W5_HUMAN;sp|P61978-3|HNRPK_HUMAN;tr|Q5T6W2|Q5T6W2_HUMAN;tr|Q5T6W1|Q5T6W1_HUMAN	sp|P61978|HNRPK_HUMAN;sp|P61978-2|HNRPK_HUMAN;tr|Q5T6W5|Q5T6W5_HUMAN;sp|P61978-3|HNRPK_HUMAN;tr|Q5T6W2|Q5T6W2_HUMAN;tr|Q5T6W1|Q5T6W1_HUMAN	21;21;20;20;16;11	21;21;20;20;16;11	21;21;20;20;16;11	sp|P61978|HNRPK_HUMAN Heterogeneous nuclear ribonucleoprotein K OS=Homo sapiens GN=HNRNPK PE=1 SV=1;sp|P61978-2|HNRPK_HUMAN Isoform 2 of Heterogeneous nuclear ribonucleoprotein K OS=Homo sapiens GN=HNRNPK;tr|Q5T6W5|Q5T6W5_HUMAN Heterogeneous nuclear ribonu	6	21	21	21	15	13	13	13	15	9	15	13	13	13	15	9	15	13	13	13	15	9	54.6	54.6	54.6	50.976	463	463;464;428;440;379;306	0	182.59	39.5	34.1	34.3	38.4	44.9	30.9	8198300	856100	834520	825610	530040	604530	342090	725750
sp|O43242|PSMD3_HUMAN;tr|B4DT72|B4DT72_HUMAN;tr|H0YGV8|H0YGV8_HUMAN	sp|O43242|PSMD3_HUMAN;tr|B4DT72|B4DT72_HUMAN	27;19;4	27;19;4	27;19;4	sp|O43242|PSMD3_HUMAN 26S proteasome non-ATPase regulatory subunit 3 OS=Homo sapiens GN=PSMD3 PE=1 SV=2;tr|B4DT72|B4DT72_HUMAN 26S proteasome non-ATPase regulatory subunit 3 OS=Homo sapiens GN=PSMD3 PE=2 SV=1	3	27	27	27	5	6	15	16	17	20	5	6	15	16	17	20	5	6	15	16	17	20	62.9	62.9	62.9	60.977	534	534;356;117	0	131.82	15.7	17.6	39.3	37.5	44.4	46.4	NaN	55210	59343	645670	482810	707820	604840	78870
sp|P52292|IMA2_HUMAN;tr|J3QLL0|J3QLL0_HUMAN;tr|J3KS65|J3KS65_HUMAN	sp|P52292|IMA2_HUMAN	20;9;9	20;9;9	19;9;9	sp|P52292|IMA2_HUMAN Importin subunit alpha-2 OS=Homo sapiens GN=KPNA2 PE=1 SV=1	3	20	20	19	7	7	13	13	10	11	7	7	13	13	10	11	6	6	12	12	9	10	57.8	57.8	51.6	57.861	529	529;134;143	0	323.31	25	20	45.7	44.2	38.2	35.9	NaN	230030	238460	782660	1045800	NaN	315740	202080
sp|P56192|SYMC_HUMAN;tr|A6NC17|A6NC17_HUMAN;tr|B3KVK7|B3KVK7_HUMAN;tr|H0YHV5|H0YHV5_HUMAN;tr|H0YIP0|H0YIP0_HUMAN;tr|F8VS26|F8VS26_HUMAN;tr|F8W0M7|F8W0M7_HUMAN;tr|F8W0S4|F8W0S4_HUMAN;tr|F8VZZ9|F8VZZ9_HUMAN;tr|H0YI94|H0YI94_HUMAN;tr|F5H2V6|F5H2V6_HUMAN;tr|F8VPL7|F8VPL7_HUMAN;tr|H0YHL6|H0YHL6_HUMAN;tr|H0YI27|H0YI27_HUMAN	sp|P56192|SYMC_HUMAN;tr|A6NC17|A6NC17_HUMAN;tr|B3KVK7|B3KVK7_HUMAN	16;12;10;5;4;2;2;2;2;2;2;1;1;1	16;12;10;5;4;2;2;2;2;2;2;1;1;1	16;12;10;5;4;2;2;2;2;2;2;1;1;1	sp|P56192|SYMC_HUMAN Methionine--tRNA ligase, cytoplasmic OS=Homo sapiens GN=MARS PE=1 SV=2;tr|A6NC17|A6NC17_HUMAN Methionine--tRNA ligase, cytoplasmic OS=Homo sapiens GN=MARS PE=2 SV=3;tr|B3KVK7|B3KVK7_HUMAN Methionine--tRNA ligase, cytoplasmic OS=Homo sa	14	16	16	16	5	4	10	9	13	11	5	4	10	9	13	11	5	4	10	9	13	11	33.2	33.2	33.2	101.11	900	900;635;546;233;219;71;95;110;114;119;140;60;81;124	0	72.287	7.8	8.1	20.9	19	27.4	23.2	3512400	71544	56831	416770	368270	375660	253370	74373
sp|P26373|RL13_HUMAN;sp|P26373-2|RL13_HUMAN;tr|J3QSB4|J3QSB4_HUMAN;tr|H3BTH3|H3BTH3_HUMAN;tr|H3BUK8|H3BUK8_HUMAN;tr|J3KS98|J3KS98_HUMAN	sp|P26373|RL13_HUMAN;sp|P26373-2|RL13_HUMAN;tr|J3QSB4|J3QSB4_HUMAN	16;14;10;6;3;3	16;14;10;6;3;3	16;14;10;6;3;3	sp|P26373|RL13_HUMAN 60S ribosomal protein L13 OS=Homo sapiens GN=RPL13 PE=1 SV=4;sp|P26373-2|RL13_HUMAN Isoform 2 of 60S ribosomal protein L13 OS=Homo sapiens GN=RPL13;tr|J3QSB4|J3QSB4_HUMAN 60S ribosomal protein L13 (Fragment) OS=Homo sapiens GN=RPL13 PE	6	16	16	16	4	3	13	11	8	8	4	3	13	11	8	8	4	3	13	11	8	8	45.5	45.5	45.5	24.261	211	211;164;126;63;54;78	0	99.613	22.7	18	41.7	45.5	33.6	43.1	5493700	80386	47507	1022800	674690	555200	375560	108270
sp|Q96D09|GASP2_HUMAN	sp|Q96D09|GASP2_HUMAN	22	22	19	sp|Q96D09|GASP2_HUMAN G-protein coupled receptor-associated sorting protein 2 OS=Homo sapiens GN=GPRASP2 PE=1 SV=1	1	22	22	19	0	0	13	11	7	6	0	0	13	11	7	6	0	0	11	9	5	4	37	37	34.4	93.772	838	838	0	152.33	0	0	21.8	22.1	11.9	14.7	3519600	0	0	656470	571560	275760	199830	0
sp|P78347-2|GTF2I_HUMAN;sp|P78347-4|GTF2I_HUMAN;sp|P78347-3|GTF2I_HUMAN;sp|P78347|GTF2I_HUMAN;tr|Q86U51|Q86U51_HUMAN;tr|C9J6M0|C9J6M0_HUMAN	sp|P78347-2|GTF2I_HUMAN;sp|P78347-4|GTF2I_HUMAN;sp|P78347-3|GTF2I_HUMAN;sp|P78347|GTF2I_HUMAN	24;24;24;24;8;4	24;24;24;24;8;4	24;24;24;24;8;4	sp|P78347-2|GTF2I_HUMAN Isoform 2 of General transcription factor II-I OS=Homo sapiens GN=GTF2I;sp|P78347-4|GTF2I_HUMAN Isoform 4 of General transcription factor II-I OS=Homo sapiens GN=GTF2I;sp|P78347-3|GTF2I_HUMAN Isoform 3 of General transcription facto	6	24	24	24	7	5	13	12	6	4	7	5	13	12	6	4	7	5	13	12	6	4	34.1	34.1	34.1	107.97	957	957;977;978;998;274;106	0	60.399	13.4	6.5	23	18.4	9.5	8.8	1897000	59379	29076	384230	298560	125610	70717	60212
tr|G5E9A6|G5E9A6_HUMAN;sp|P51784|UBP11_HUMAN;tr|H7C189|H7C189_HUMAN;sp|Q13107-2|UBP4_HUMAN;sp|Q13107|UBP4_HUMAN	tr|G5E9A6|G5E9A6_HUMAN;sp|P51784|UBP11_HUMAN	18;17;1;1;1	18;17;1;1;1	18;17;1;1;1	tr|G5E9A6|G5E9A6_HUMAN Ubiquitin carboxyl-terminal hydrolase OS=Homo sapiens GN=USP11 PE=3 SV=1;sp|P51784|UBP11_HUMAN Ubiquitin carboxyl-terminal hydrolase 11 OS=Homo sapiens GN=USP11 PE=1 SV=3	5	18	18	18	0	0	13	14	8	6	0	0	13	14	8	6	0	0	13	14	8	6	31	31	31	105.03	920	920;963;621;916;963	0	116.51	0	0	21.6	21.8	15.1	11.4	2314000	0	0	431300	406380	178970	86932	0
sp|P52701|MSH6_HUMAN;sp|P52701-2|MSH6_HUMAN;tr|B4DF41|B4DF41_HUMAN;tr|F5H2F9|F5H2F9_HUMAN;tr|C9JH55|C9JH55_HUMAN;tr|C9J8Y8|C9J8Y8_HUMAN;tr|C9J7Y7|C9J7Y7_HUMAN;tr|F8WAX8|F8WAX8_HUMAN;tr|F8W7G9|F8W7G9_HUMAN	sp|P52701|MSH6_HUMAN;sp|P52701-2|MSH6_HUMAN;tr|B4DF41|B4DF41_HUMAN;tr|F5H2F9|F5H2F9_HUMAN	20;18;16;15;3;3;3;3;1	20;18;16;15;3;3;3;3;1	20;18;16;15;3;3;3;3;1	sp|P52701|MSH6_HUMAN DNA mismatch repair protein Msh6 OS=Homo sapiens GN=MSH6 PE=1 SV=2;sp|P52701-2|MSH6_HUMAN Isoform GTBP-alt of DNA mismatch repair protein Msh6 OS=Homo sapiens GN=MSH6;tr|B4DF41|B4DF41_HUMAN DNA mismatch repair protein Msh6 OS=Homo sapi	9	20	20	20	2	0	14	14	7	7	2	0	14	14	7	7	2	0	14	14	7	7	23.9	23.9	23.9	152.78	1360	1360;1068;1230;1058;101;116;151;160;104	0	100.02	2.2	0	19.6	20.4	10.2	10.1	2863600	17957	0	560960	453060	127360	147570	17656
sp|Q14690|RRP5_HUMAN	sp|Q14690|RRP5_HUMAN	27	27	27	sp|Q14690|RRP5_HUMAN Protein RRP5 homolog OS=Homo sapiens GN=PDCD11 PE=1 SV=3	1	27	27	27	1	0	15	12	8	6	1	0	15	12	8	6	1	0	15	12	8	6	25.9	25.9	25.9	208.7	1871	1871	0	118.24	1.3	0	15.8	11.4	9.8	7.9	2245800	7287.9	0	381250	333980	110660	102140	0
sp|Q8IWZ3|ANKH1_HUMAN;sp|Q8IWZ3-4|ANKH1_HUMAN;sp|Q8IWZ3-6|ANKH1_HUMAN;tr|E9PDP5|E9PDP5_HUMAN;tr|H3BLS9|H3BLS9_HUMAN;tr|H7C2F5|H7C2F5_HUMAN;sp|Q8IWZ3-5|ANKH1_HUMAN;sp|Q8IWZ3-3|ANKH1_HUMAN;sp|Q8IWZ3-2|ANKH1_HUMAN;tr|H0Y4P6|H0Y4P6_HUMAN;tr|H0Y785|H0Y785_HUMAN;tr|H0Y472|H0Y472_HUMAN;tr|D6RHC4|D6RHC4_HUMAN;tr|H0Y7Y3|H0Y7Y3_HUMAN;tr|F6WFL0|F6WFL0_HUMAN;tr|H7C0V5|H7C0V5_HUMAN	sp|Q8IWZ3|ANKH1_HUMAN;sp|Q8IWZ3-4|ANKH1_HUMAN;sp|Q8IWZ3-6|ANKH1_HUMAN;tr|E9PDP5|E9PDP5_HUMAN;tr|H3BLS9|H3BLS9_HUMAN	24;24;24;19;12;11;7;7;7;7;5;5;4;4;3;1	24;24;24;19;12;11;7;7;7;7;5;5;4;4;3;1	17;17;17;12;7;6;5;5;5;7;5;5;3;4;3;1	sp|Q8IWZ3|ANKH1_HUMAN Ankyrin repeat and KH domain-containing protein 1 OS=Homo sapiens GN=ANKHD1 PE=1 SV=1;sp|Q8IWZ3-4|ANKH1_HUMAN Isoform 4 of Ankyrin repeat and KH domain-containing protein 1 OS=Homo sapiens GN=ANKHD1;sp|Q8IWZ3-6|ANKH1_HUMAN Isoform 6 o	16	24	24	17	1	1	14	11	9	6	1	1	14	11	9	6	1	0	8	6	6	2	20.1	20.1	15.6	269.45	2542	2542;2544;2617;1565;687;608;581;616;627;1215;1024;1072;368;934;866;636	0	94.602	0.9	0.7	10.6	9.1	8.3	4.7	2338400	22493	12910	399480	443490	149810	130100	0
sp|Q5SW79-3|CE170_HUMAN;sp|Q5SW79|CE170_HUMAN;sp|Q5SW79-2|CE170_HUMAN;tr|H0Y2V6|H0Y2V6_HUMAN;tr|E7EWM2|E7EWM2_HUMAN;sp|Q96L14|C170L_HUMAN;tr|E7EMW0|E7EMW0_HUMAN;tr|H0Y4T4|H0Y4T4_HUMAN;tr|H0YB92|H0YB92_HUMAN;tr|E5RJT5|E5RJT5_HUMAN;tr|E5RFU8|E5RFU8_HUMAN;tr|E5RG47|E5RG47_HUMAN;tr|E5RIH6|E5RIH6_HUMAN	sp|Q5SW79-3|CE170_HUMAN;sp|Q5SW79|CE170_HUMAN;sp|Q5SW79-2|CE170_HUMAN;tr|H0Y2V6|H0Y2V6_HUMAN	24;24;23;22;5;5;5;4;3;2;2;2;1	24;24;23;22;5;5;5;4;3;2;2;2;1	24;24;23;22;5;5;5;4;3;2;2;2;1	sp|Q5SW79-3|CE170_HUMAN Isoform 3 of Centrosomal protein of 170 kDa OS=Homo sapiens GN=CEP170;sp|Q5SW79|CE170_HUMAN Centrosomal protein of 170 kDa OS=Homo sapiens GN=CEP170 PE=1 SV=1;sp|Q5SW79-2|CE170_HUMAN Isoform 2 of Centrosomal protein of 170 kDa OS=Ho	13	24	24	24	0	0	14	11	7	3	0	0	14	11	7	3	0	0	14	11	7	3	24.7	24.7	24.7	164.54	1486	1486;1584;1460;1558;293;293;320;263;173;111;133;175;88	0	71.062	0	0	13.1	12.4	7.5	3.3	1366900	0	0	292020	187060	168420	35828	0
sp|P30153|2AAA_HUMAN;tr|F5H3X9|F5H3X9_HUMAN;tr|B3KQV6|B3KQV6_HUMAN;tr|C9J9C1|C9J9C1_HUMAN;tr|E9PH38|E9PH38_HUMAN;tr|H0YDG7|H0YDG7_HUMAN;tr|M0QXG4|M0QXG4_HUMAN;tr|M0R0K6|M0R0K6_HUMAN;tr|E9PPI5|E9PPI5_HUMAN;tr|E9PNM7|E9PNM7_HUMAN;tr|E9PHZ6|E9PHZ6_HUMAN	sp|P30153|2AAA_HUMAN;tr|F5H3X9|F5H3X9_HUMAN;tr|B3KQV6|B3KQV6_HUMAN;tr|C9J9C1|C9J9C1_HUMAN	28;25;21;15;5;2;1;1;1;1;1	28;25;21;15;5;2;1;1;1;1;1	24;22;19;13;5;0;1;1;0;0;0	sp|P30153|2AAA_HUMAN Serine/threonine-protein phosphatase 2A 65 kDa regulatory subunit A alpha isoform OS=Homo sapiens GN=PPP2R1A PE=1 SV=4;tr|F5H3X9|F5H3X9_HUMAN Serine/threonine-protein phosphatase 2A 65 kDa regulatory subunit A alpha isoform OS=Homo sap	11	28	28	24	19	14	14	14	12	7	19	14	14	14	12	7	16	12	13	12	11	6	59.6	59.6	49.1	65.308	589	589;534;410;395;132;224;38;66;83;119;135	0	197.77	47.4	35.1	30.6	43.8	30.4	20.2	8235900	1152100	1182600	583290	500490	404680	275840	933710
sp|P62917|RL8_HUMAN;tr|E9PKZ0|E9PKZ0_HUMAN;tr|E9PKU4|E9PKU4_HUMAN;tr|G3V1A1|G3V1A1_HUMAN;tr|E9PP36|E9PP36_HUMAN	sp|P62917|RL8_HUMAN;tr|E9PKZ0|E9PKZ0_HUMAN;tr|E9PKU4|E9PKU4_HUMAN;tr|G3V1A1|G3V1A1_HUMAN	19;17;17;15;5	19;17;17;15;5	19;17;17;15;5	sp|P62917|RL8_HUMAN 60S ribosomal protein L8 OS=Homo sapiens GN=RPL8 PE=1 SV=2;tr|E9PKZ0|E9PKZ0_HUMAN 60S ribosomal protein L8 (Fragment) OS=Homo sapiens GN=RPL8 PE=4 SV=1;tr|E9PKU4|E9PKU4_HUMAN 60S ribosomal protein L8 (Fragment) OS=Homo sapiens GN=RPL8 P	5	19	19	19	5	5	11	11	13	13	5	5	11	11	13	13	5	5	11	11	13	13	59.9	59.9	59.9	28.024	257	257;205;235;167;148	0	247.64	36.2	25.7	49.4	44.7	53.3	56	9514000	138710	203890	1458300	1073900	683920	454930	187230
sp|P22102|PUR2_HUMAN;sp|P22102-2|PUR2_HUMAN;tr|B4DJ93|B4DJ93_HUMAN;tr|F8WD69|F8WD69_HUMAN;tr|C9JBJ1|C9JBJ1_HUMAN;tr|C9JTV6|C9JTV6_HUMAN;tr|C9JZG2|C9JZG2_HUMAN;tr|C9JKQ7|C9JKQ7_HUMAN;tr|H7C489|H7C489_HUMAN;tr|H7C366|H7C366_HUMAN;tr|H7C5I9|H7C5I9_HUMAN	sp|P22102|PUR2_HUMAN	28;13;13;10;9;9;7;7;4;2;1	28;13;13;10;9;9;7;7;4;2;1	27;13;12;10;9;9;7;7;3;2;1	sp|P22102|PUR2_HUMAN Trifunctional purine biosynthetic protein adenosine-3 OS=Homo sapiens GN=GART PE=1 SV=1	11	28	28	27	4	4	13	17	10	10	4	4	13	17	10	10	4	4	13	17	10	10	43.4	43.4	41.8	107.77	1010	1010;433;562;306;232;241;136;138;223;145;22	0	150.69	8.6	7.5	21.5	27.1	16.6	17.4	NaN	78949	76774	371240	421450	298640	235510	87484
sp|Q96HS1|PGAM5_HUMAN;sp|Q96HS1-2|PGAM5_HUMAN;tr|F5GXG4|F5GXG4_HUMAN	sp|Q96HS1|PGAM5_HUMAN;sp|Q96HS1-2|PGAM5_HUMAN	18;16;4	18;16;4	18;16;4	sp|Q96HS1|PGAM5_HUMAN Serine/threonine-protein phosphatase PGAM5, mitochondrial OS=Homo sapiens GN=PGAM5 PE=1 SV=2;sp|Q96HS1-2|PGAM5_HUMAN Isoform 2 of Serine/threonine-protein phosphatase PGAM5, mitochondrial OS=Homo sapiens GN=PGAM5	3	18	18	18	4	3	10	14	12	12	4	3	10	14	12	12	4	3	10	14	12	12	68.2	68.2	68.2	32.004	289	289;255;140	0	115.33	26.6	17.6	50.2	57.4	56.7	55.7	4857200	82704	43326	861860	668410	530800	319050	90510
sp|P20700|LMNB1_HUMAN;tr|E9PBF6|E9PBF6_HUMAN	sp|P20700|LMNB1_HUMAN;tr|E9PBF6|E9PBF6_HUMAN	24;18	24;18	22;17	sp|P20700|LMNB1_HUMAN Lamin-B1 OS=Homo sapiens GN=LMNB1 PE=1 SV=2;tr|E9PBF6|E9PBF6_HUMAN Lamin-B1 OS=Homo sapiens GN=LMNB1 PE=2 SV=1	2	24	24	22	4	10	12	12	8	10	4	10	12	12	8	10	3	9	11	10	7	9	58	58	54.1	66.408	586	586;387	0	173.14	15.2	31.7	32.9	32.9	26.6	30.9	NaN	114600	224040	345040	466370	137250	208950	152540
sp|P62979|RS27A_HUMAN;tr|J3QS39|J3QS39_HUMAN;tr|J3QTR3|J3QTR3_HUMAN;tr|F5H6Q2|F5H6Q2_HUMAN;sp|P62987|RL40_HUMAN;tr|F5GYU3|F5GYU3_HUMAN;tr|F5H2Z3|F5H2Z3_HUMAN;tr|F5H265|F5H265_HUMAN;tr|F5H7Y5|F5H7Y5_HUMAN;tr|B4DV12|B4DV12_HUMAN;tr|F5H388|F5H388_HUMAN;tr|F5H747|F5H747_HUMAN;tr|F5GXK7|F5GXK7_HUMAN;tr|J3QKN0|J3QKN0_HUMAN;sp|P0CG47|UBB_HUMAN;tr|Q96C32|Q96C32_HUMAN;tr|F5H7K6|F5H7K6_HUMAN;tr|F5H041|F5H0…	sp|P62979|RS27A_HUMAN;tr|J3QS39|J3QS39_HUMAN;tr|J3QTR3|J3QTR3_HUMAN;tr|F5H6Q2|F5H6Q2_HUMAN;sp|P62987|RL40_HUMAN;tr|F5GYU3|F5GYU3_HUMAN;tr|F5H2Z3|F5H2Z3_HUMAN;tr|F5H265|F5H265_HUMAN;tr|F5H7Y5|F5H7Y5_HUMAN;tr|B4DV12|B4DV12_HUMAN;tr|F5H388|F5H388_HUMAN;tr|F5H747|F5H747_HUMAN;tr|F5GXK7|F5GXK7_HUMAN;tr|J3QKN0|J3QKN0_HUMAN;sp|P0CG47|UBB_HUMAN;tr|Q96C32|Q96C32_HUMAN;tr|F5H7K6|F5H7K6_HUMAN;tr|F5H041|F5H0…	15;11;11;11;11;11;11;11;11;11;11;11;11;11;11;11;11;11;11;8;8;7;7;7;6;3;1	15;11;11;11;11;11;11;11;11;11;11;11;11;11;11;11;11;11;11;8;8;7;7;7;6;3;1	5;1;1;1;1;1;1;1;1;1;1;1;1;1;1;1;1;1;1;1;1;1;1;0;0;0;0	sp|P62979|RS27A_HUMAN Ubiquitin-40S ribosomal protein S27a OS=Homo sapiens GN=RPS27A PE=1 SV=2;tr|J3QS39|J3QS39_HUMAN Ubiquitin (Fragment) OS=Homo sapiens GN=UBB PE=4 SV=1;tr|J3QTR3|J3QTR3_HUMAN Ubiquitin (Fragment) OS=Homo sapiens GN=RPS27A PE=1 SV=1;tr|F	27	15	15	5	5	6	11	10	9	9	5	6	11	10	9	9	1	1	3	3	3	3	73.1	73.1	44.2	17.965	156	156;93;106;123;128;134;136;149;153;153;155;161;169;206;229;305;533;609;685;63;88;43;61;224;114;53;98	0	168.43	35.3	38.5	60.9	68.6	50.6	46.8	10658000	379690	326600	648000	742930	1892500	2144800	360740
sp|P28288|ABCD3_HUMAN;tr|E7EUE1|E7EUE1_HUMAN;sp|P28288-2|ABCD3_HUMAN;tr|F5GYC1|F5GYC1_HUMAN;sp|P28288-3|ABCD3_HUMAN	sp|P28288|ABCD3_HUMAN;tr|E7EUE1|E7EUE1_HUMAN;sp|P28288-2|ABCD3_HUMAN;tr|F5GYC1|F5GYC1_HUMAN	15;15;13;13;4	15;15;13;13;4	15;15;13;13;4	sp|P28288|ABCD3_HUMAN ATP-binding cassette sub-family D member 3 OS=Homo sapiens GN=ABCD3 PE=1 SV=1;tr|E7EUE1|E7EUE1_HUMAN ATP-binding cassette sub-family D member 3 OS=Homo sapiens GN=ABCD3 PE=2 SV=1;sp|P28288-2|ABCD3_HUMAN Isoform 2 of ATP-binding casset	5	15	15	15	4	3	11	11	8	7	4	3	11	11	8	7	4	3	11	11	8	7	30.8	30.8	30.8	75.475	659	659;683;549;586;236	0	76.685	9.3	7.4	28.2	26.1	23.2	16.4	2447400	41746	31694	454380	284290	162220	151870	63760
sp|Q16576|RBBP7_HUMAN;tr|E9PC52|E9PC52_HUMAN;sp|Q16576-2|RBBP7_HUMAN;tr|Q5JP02|Q5JP02_HUMAN;tr|Q5JP01|Q5JP01_HUMAN;tr|C9JAJ9|C9JAJ9_HUMAN;tr|C9J7L0|C9J7L0_HUMAN;tr|Q5JNZ6|Q5JNZ6_HUMAN	sp|Q16576|RBBP7_HUMAN;tr|E9PC52|E9PC52_HUMAN;sp|Q16576-2|RBBP7_HUMAN	16;15;14;5;5;2;1;1	16;15;14;5;5;2;1;1	13;12;11;4;5;0;1;1	sp|Q16576|RBBP7_HUMAN Histone-binding protein RBBP7 OS=Homo sapiens GN=RBBP7 PE=1 SV=1;tr|E9PC52|E9PC52_HUMAN Histone-binding protein RBBP7 OS=Homo sapiens GN=RBBP7 PE=2 SV=1;sp|Q16576-2|RBBP7_HUMAN Isoform 2 of Histone-binding protein RBBP7 OS=Homo sapien	8	16	16	13	5	5	11	9	10	6	5	5	11	9	10	6	5	4	11	7	9	5	65.4	65.4	60.9	47.82	425	425;416;469;175;285;37;68;85	0	205.7	29.2	25.6	52.9	47.1	53.9	34.1	4790300	101660	160350	728900	529030	516770	263970	141720
sp|Q9Y5V3|MAGD1_HUMAN;sp|Q9Y5V3-2|MAGD1_HUMAN	sp|Q9Y5V3|MAGD1_HUMAN;sp|Q9Y5V3-2|MAGD1_HUMAN	19;19	19;19	18;18	sp|Q9Y5V3|MAGD1_HUMAN Melanoma-associated antigen D1 OS=Homo sapiens GN=MAGED1 PE=1 SV=3;sp|Q9Y5V3-2|MAGD1_HUMAN Isoform 2 of Melanoma-associated antigen D1 OS=Homo sapiens GN=MAGED1	2	19	19	18	0	0	13	15	6	9	0	0	13	15	6	9	0	0	12	14	6	9	31.5	31.5	29.9	86.16	778	778;834	0	323.31	0	0	27.4	26.3	18.1	21	7592800	0	0	1112700	1198600	647850	479310	0
sp|O76021|RL1D1_HUMAN;tr|J3QSV6|J3QSV6_HUMAN;tr|I3L3U9|I3L3U9_HUMAN;tr|I3L3C4|I3L3C4_HUMAN;tr|B4DJ58|B4DJ58_HUMAN;tr|I3L234|I3L234_HUMAN;tr|I3L1A3|I3L1A3_HUMAN;tr|J3KPU7|J3KPU7_HUMAN;tr|I3L2F2|I3L2F2_HUMAN;tr|I3L4T8|I3L4T8_HUMAN;tr|I3L1Y4|I3L1Y4_HUMAN	sp|O76021|RL1D1_HUMAN;tr|J3QSV6|J3QSV6_HUMAN;tr|I3L3U9|I3L3U9_HUMAN	15;14;11;7;6;3;2;1;1;1;1	15;14;11;7;6;3;2;1;1;1;1	15;14;11;7;6;3;2;1;1;1;1	sp|O76021|RL1D1_HUMAN Ribosomal L1 domain-containing protein 1 OS=Homo sapiens GN=RSL1D1 PE=1 SV=3;tr|J3QSV6|J3QSV6_HUMAN Ribosomal L1 domain-containing protein 1 (Fragment) OS=Homo sapiens GN=RSL1D1 PE=4 SV=1;tr|I3L3U9|I3L3U9_HUMAN Ribosomal L1 domain-con	11	15	15	15	3	3	11	10	7	4	3	3	11	10	7	4	3	3	11	10	7	4	38.8	38.8	38.8	54.972	490	490;430;296;158;270;98;93;39;43;46;47	0	50.087	8.6	10.8	27.8	28.4	23.7	12.4	4713500	67921	64697	855710	634460	378110	176750	66110
sp|Q12769|NU160_HUMAN;tr|G3V198|G3V198_HUMAN;tr|E9PR16|E9PR16_HUMAN;sp|Q12769-2|NU160_HUMAN;tr|E9PSI3|E9PSI3_HUMAN;sp|Q12769-3|NU160_HUMAN;tr|E9PQY5|E9PQY5_HUMAN	sp|Q12769|NU160_HUMAN;tr|G3V198|G3V198_HUMAN;tr|E9PR16|E9PR16_HUMAN	18;15;12;4;2;2;1	18;15;12;4;2;2;1	18;15;12;4;2;2;1	sp|Q12769|NU160_HUMAN Nuclear pore complex protein Nup160 OS=Homo sapiens GN=NUP160 PE=1 SV=3;tr|G3V198|G3V198_HUMAN Nuclear pore complex protein Nup160 OS=Homo sapiens GN=NUP160 PE=4 SV=1;tr|E9PR16|E9PR16_HUMAN Nuclear pore complex protein Nup160 OS=Homo	7	18	18	18	1	0	13	8	8	3	1	0	13	8	8	3	1	0	13	8	8	3	21.1	21.1	21.1	162.12	1436	1436;1235;1037;224;259;485;98	0	127.63	1.3	0	16.8	12.1	11	4.2	2359500	5257.2	0	502230	320700	220410	104920	0
sp|P42695|CNDD3_HUMAN;tr|E9PKK4|E9PKK4_HUMAN;tr|G3V1A9|G3V1A9_HUMAN;tr|E9PQA3|E9PQA3_HUMAN;tr|E9PLE0|E9PLE0_HUMAN	sp|P42695|CNDD3_HUMAN;tr|E9PKK4|E9PKK4_HUMAN;tr|G3V1A9|G3V1A9_HUMAN	16;10;10;2;1	16;10;10;2;1	16;10;10;2;1	sp|P42695|CNDD3_HUMAN Condensin-2 complex subunit D3 OS=Homo sapiens GN=NCAPD3 PE=1 SV=2;tr|E9PKK4|E9PKK4_HUMAN Condensin-2 complex subunit D3 OS=Homo sapiens GN=NCAPD3 PE=2 SV=1;tr|G3V1A9|G3V1A9_HUMAN Condensin-2 complex subunit D3 OS=Homo sapiens GN=NCAP	5	16	16	16	0	0	13	12	4	2	0	0	13	12	4	2	0	0	13	12	4	2	18.2	18.2	18.2	168.89	1498	1498;832;1084;195;264	0	95.237	0	0	16.9	14.4	4.3	2.5	1830000	0	0	385360	325390	48012	24632	0
sp|P18583-2|SON_HUMAN;sp|P18583-5|SON_HUMAN;sp|P18583-7|SON_HUMAN;sp|P18583|SON_HUMAN;sp|P18583-9|SON_HUMAN;sp|P18583-10|SON_HUMAN;sp|P18583-3|SON_HUMAN;sp|P18583-4|SON_HUMAN;sp|P18583-6|SON_HUMAN;tr|H7C1M2|H7C1M2_HUMAN;sp|P18583-8|SON_HUMAN;tr|J3QSZ5|J3QSZ5_HUMAN;tr|H7C2G8|H7C2G8_HUMAN	sp|P18583-2|SON_HUMAN;sp|P18583-5|SON_HUMAN;sp|P18583-7|SON_HUMAN;sp|P18583|SON_HUMAN;sp|P18583-9|SON_HUMAN;sp|P18583-10|SON_HUMAN;sp|P18583-3|SON_HUMAN;sp|P18583-4|SON_HUMAN;sp|P18583-6|SON_HUMAN;tr|H7C1M2|H7C1M2_HUMAN	17;17;16;16;16;15;15;15;13;11;6;5;3	17;17;16;16;16;15;15;15;13;11;6;5;3	16;16;15;15;15;14;14;14;12;10;6;5;3	sp|P18583-2|SON_HUMAN Isoform A of Protein SON OS=Homo sapiens GN=SON;sp|P18583-5|SON_HUMAN Isoform D of Protein SON OS=Homo sapiens GN=SON;sp|P18583-7|SON_HUMAN Isoform G of Protein SON OS=Homo sapiens GN=SON;sp|P18583|SON_HUMAN Protein SON OS=Homo sapien	13	17	17	16	1	0	14	8	6	5	1	0	14	8	6	5	1	0	14	8	6	5	15.8	15.8	15.8	232.3	2140	2140;2459;2386;2426;2466;2282;2303;2325;2108;1454;699;454;343	0	155.91	1.4	0	13.8	8.5	7	5.2	NaN	0	0	NaN	345360	158760	114130	0
sp|Q9Y450|HBS1L_HUMAN;sp|Q9Y450-4|HBS1L_HUMAN;tr|B7Z524|B7Z524_HUMAN;tr|H0YDX7|H0YDX7_HUMAN;tr|J3QT46|J3QT46_HUMAN;tr|B7Z1K2|B7Z1K2_HUMAN;tr|E9PHZ9|E9PHZ9_HUMAN;tr|H0YES5|H0YES5_HUMAN;tr|E9PN23|E9PN23_HUMAN;tr|E9PS53|E9PS53_HUMAN;tr|G5E991|G5E991_HUMAN;tr|E9PMN1|E9PMN1_HUMAN;tr|E9PLR4|E9PLR4_HUMAN;sp|Q9Y450-2|HBS1L_HUMAN;tr|E9PJ90|E9PJ90_HUMAN	sp|Q9Y450|HBS1L_HUMAN;sp|Q9Y450-4|HBS1L_HUMAN;tr|B7Z524|B7Z524_HUMAN;tr|H0YDX7|H0YDX7_HUMAN;tr|J3QT46|J3QT46_HUMAN;tr|B7Z1K2|B7Z1K2_HUMAN	16;15;13;13;13;10;5;4;3;3;3;3;3;3;2	16;15;13;13;13;10;5;4;3;3;3;3;3;3;2	16;15;13;13;13;10;5;4;3;3;3;3;3;3;2	sp|Q9Y450|HBS1L_HUMAN HBS1-like protein OS=Homo sapiens GN=HBS1L PE=1 SV=1;sp|Q9Y450-4|HBS1L_HUMAN Isoform 3 of HBS1-like protein OS=Homo sapiens GN=HBS1L;tr|B7Z524|B7Z524_HUMAN HBS1-like protein OS=Homo sapiens GN=HBS1L PE=2 SV=1;tr|H0YDX7|H0YDX7_HUMAN HB	15	16	16	16	1	1	13	10	7	5	1	1	13	10	7	5	1	1	13	10	7	5	45.2	45.2	45.2	75.472	684	684;642;520;554;619;408;243;170;141;142;147;168;215;632;118	0	60.036	2.5	2.5	38.7	27.6	20.9	12.7	1941000	2352	15257	524050	315370	158060	98527	0
sp|Q14191|WRN_HUMAN	sp|Q14191|WRN_HUMAN	21	21	21	sp|Q14191|WRN_HUMAN Werner syndrome ATP-dependent helicase OS=Homo sapiens GN=WRN PE=1 SV=2	1	21	21	21	0	0	12	13	0	0	0	0	12	13	0	0	0	0	12	13	0	0	24.6	24.6	24.6	162.46	1432	1432	0	66.877	0	0	16.3	16.1	0	0	1078600	0	0	285390	377880	0	0	0
sp|P23396|RS3_HUMAN;sp|P23396-2|RS3_HUMAN;tr|E9PL09|E9PL09_HUMAN;tr|E9PL45|E9PL45_HUMAN;tr|F2Z2S8|F2Z2S8_HUMAN;tr|H0YCJ7|H0YCJ7_HUMAN;tr|E9PPU1|E9PPU1_HUMAN;tr|H0YF32|H0YF32_HUMAN;tr|H0YEU2|H0YEU2_HUMAN;tr|E9PQ96|E9PQ96_HUMAN;tr|E9PJH4|E9PJH4_HUMAN;tr|E9PK82|E9PK82_HUMAN;tr|E9PSF4|E9PSF4_HUMAN;tr|E9PQX2|E9PQX2_HUMAN;tr|H0YES8|H0YES8_HUMAN	sp|P23396|RS3_HUMAN;sp|P23396-2|RS3_HUMAN;tr|E9PL09|E9PL09_HUMAN;tr|E9PL45|E9PL45_HUMAN;tr|F2Z2S8|F2Z2S8_HUMAN;tr|H0YCJ7|H0YCJ7_HUMAN;tr|E9PPU1|E9PPU1_HUMAN;tr|H0YF32|H0YF32_HUMAN	22;19;18;16;15;15;14;13;10;8;8;8;4;3;1	22;19;18;16;15;15;14;13;10;8;8;8;4;3;1	22;19;18;16;15;15;14;13;10;8;8;8;4;3;1	sp|P23396|RS3_HUMAN 40S ribosomal protein S3 OS=Homo sapiens GN=RPS3 PE=1 SV=2;sp|P23396-2|RS3_HUMAN Isoform 2 of 40S ribosomal protein S3 OS=Homo sapiens GN=RPS3;tr|E9PL09|E9PL09_HUMAN 40S ribosomal protein S3 OS=Homo sapiens GN=RPS3 PE=2 SV=1;tr|E9PL45|E	15	22	22	22	8	10	11	14	10	17	8	10	11	14	10	17	8	10	11	14	10	17	77.4	77.4	77.4	26.688	243	243;259;231;164;117;135;158;123;171;91;115;128;103;44;33	0	119.89	38.7	56.8	52.7	66.7	48.6	72.4	16906000	634220	692690	1601500	1809700	1244700	1783200	689310
sp|P62280|RS11_HUMAN;tr|M0QZC5|M0QZC5_HUMAN;tr|M0R1H5|M0R1H5_HUMAN;tr|M0R1H6|M0R1H6_HUMAN	sp|P62280|RS11_HUMAN;tr|M0QZC5|M0QZC5_HUMAN;tr|M0R1H5|M0R1H5_HUMAN	17;14;9;3	17;14;9;3	17;14;9;3	sp|P62280|RS11_HUMAN 40S ribosomal protein S11 OS=Homo sapiens GN=RPS11 PE=1 SV=3;tr|M0QZC5|M0QZC5_HUMAN 40S ribosomal protein S11 OS=Homo sapiens GN=RPS11 PE=4 SV=1;tr|M0R1H5|M0R1H5_HUMAN 40S ribosomal protein S11 OS=Homo sapiens GN=RPS11 PE=3 SV=1	4	17	17	17	5	10	9	11	10	10	5	10	9	11	10	10	5	10	9	11	10	10	69.6	69.6	69.6	18.431	158	158;118;79;88	0	102.6	33.5	54.4	50	55.1	50	55.7	31327000	406960	605300	5355800	3881300	1703600	1881100	492710
sp|P36542|ATPG_HUMAN;tr|B4DL14|B4DL14_HUMAN;sp|P36542-2|ATPG_HUMAN	sp|P36542|ATPG_HUMAN;tr|B4DL14|B4DL14_HUMAN;sp|P36542-2|ATPG_HUMAN	17;15;15	17;15;15	17;15;15	sp|P36542|ATPG_HUMAN ATP synthase subunit gamma, mitochondrial OS=Homo sapiens GN=ATP5C1 PE=1 SV=1;tr|B4DL14|B4DL14_HUMAN ATP synthase subunit gamma OS=Homo sapiens GN=ATP5C1 PE=2 SV=1;sp|P36542-2|ATPG_HUMAN Isoform Heart of ATP synthase subunit gamma, mit	3	17	17	17	11	10	12	14	9	13	11	10	12	14	9	13	11	10	12	14	9	13	50.3	50.3	50.3	32.996	298	298;250;297	0	323.31	40.3	40.3	40.3	47.3	39.6	49.7	11498000	637650	560150	1276200	1375500	849190	730990	543310
sp|P26599|PTBP1_HUMAN;sp|P26599-2|PTBP1_HUMAN;sp|P26599-3|PTBP1_HUMAN;tr|A6NLN1|A6NLN1_HUMAN;tr|K7ES59|K7ES59_HUMAN;tr|K7EKJ7|K7EKJ7_HUMAN;tr|K7EK45|K7EK45_HUMAN;tr|K7ELW5|K7ELW5_HUMAN	sp|P26599|PTBP1_HUMAN;sp|P26599-2|PTBP1_HUMAN;sp|P26599-3|PTBP1_HUMAN;tr|A6NLN1|A6NLN1_HUMAN	15;15;15;8;5;5;5;4	15;15;15;8;5;5;5;4	15;15;15;8;5;5;5;4	sp|P26599|PTBP1_HUMAN Polypyrimidine tract-binding protein 1 OS=Homo sapiens GN=PTBP1 PE=1 SV=1;sp|P26599-2|PTBP1_HUMAN Isoform 2 of Polypyrimidine tract-binding protein 1 OS=Homo sapiens GN=PTBP1;sp|P26599-3|PTBP1_HUMAN Isoform 3 of Polypyrimidine tract-b	8	15	15	15	10	10	10	9	11	8	10	10	10	9	11	8	10	10	10	9	11	8	59.1	59.1	59.1	57.221	531	531;550;557;197;209;236;256;233	0	295.31	47.5	45.4	42.4	38	46.1	32	NaN	410140	378700	765130	617590	NaN	411190	367780
sp|Q96PK6|RBM14_HUMAN;sp|Q96PK6-2|RBM14_HUMAN;sp|Q96PK6-3|RBM14_HUMAN;sp|Q96PK6-4|RBM14_HUMAN;tr|F8WDX3|F8WDX3_HUMAN;tr|F2Z2W2|F2Z2W2_HUMAN;tr|B8ZZ74|B8ZZ74_HUMAN	sp|Q96PK6|RBM14_HUMAN	19;7;4;4;4;4;4	19;7;4;4;4;4;4	15;3;0;0;0;0;0	sp|Q96PK6|RBM14_HUMAN RNA-binding protein 14 OS=Homo sapiens GN=RBM14 PE=1 SV=2	7	19	19	15	11	13	12	10	12	7	11	13	12	10	12	7	8	9	8	8	9	4	35.9	35.9	24.1	69.491	669	669;156;118;119;129;147;159	0	106.6	23.6	30.3	26.8	20.6	27.5	17.9	4690800	411650	381580	557590	309510	321210	162430	324280
sp|Q02878|RL6_HUMAN;tr|F8W181|F8W181_HUMAN;tr|F8VZ45|F8VZ45_HUMAN;tr|F8VZA3|F8VZA3_HUMAN;tr|F8VWR1|F8VWR1_HUMAN;tr|F8VR69|F8VR69_HUMAN	sp|Q02878|RL6_HUMAN;tr|F8W181|F8W181_HUMAN	19;18;5;3;3;2	19;18;5;3;3;2	19;18;5;3;3;2	sp|Q02878|RL6_HUMAN 60S ribosomal protein L6 OS=Homo sapiens GN=RPL6 PE=1 SV=3;tr|F8W181|F8W181_HUMAN 60S ribosomal protein L6 (Fragment) OS=Homo sapiens GN=RPL6 PE=2 SV=1	6	19	19	19	4	4	11	14	9	9	4	4	11	14	9	9	4	4	11	14	9	9	49.3	49.3	49.3	32.728	288	288;226;159;105;114;64	0	93.616	24.3	21.2	30.2	43.4	29.9	40.3	22318000	412500	347430	3325000	3543900	1522600	1073600	351290
sp|P46781|RS9_HUMAN;tr|B5MCT8|B5MCT8_HUMAN;tr|C9JM19|C9JM19_HUMAN;tr|F2Z3C0|F2Z3C0_HUMAN;tr|A8MXK4|A8MXK4_HUMAN	sp|P46781|RS9_HUMAN;tr|B5MCT8|B5MCT8_HUMAN;tr|C9JM19|C9JM19_HUMAN	21;16;16;4;4	21;16;16;4;4	21;16;16;4;4	sp|P46781|RS9_HUMAN 40S ribosomal protein S9 OS=Homo sapiens GN=RPS9 PE=1 SV=3;tr|B5MCT8|B5MCT8_HUMAN 40S ribosomal protein S9 OS=Homo sapiens GN=RPS9 PE=3 SV=1;tr|C9JM19|C9JM19_HUMAN 40S ribosomal protein S9 OS=Homo sapiens GN=RPS9 PE=3 SV=1	5	21	21	21	4	6	13	15	11	13	4	6	13	15	11	13	4	6	13	15	11	13	56.7	56.7	56.7	22.591	194	194;139;156;77;79	0	52.405	19.1	24.2	36.1	42.8	34.5	42.8	8178400	90998	107910	1201000	1327400	576840	442690	131290
sp|Q14498-3|RBM39_HUMAN;sp|Q14498-2|RBM39_HUMAN;sp|Q14498|RBM39_HUMAN;tr|G3XAC6|G3XAC6_HUMAN;tr|E1P5S2|E1P5S2_HUMAN;tr|H0Y4X3|H0Y4X3_HUMAN;tr|Q5QP23|Q5QP23_HUMAN;tr|Q5QP21|Q5QP21_HUMAN;tr|Q5QP22|Q5QP22_HUMAN;tr|F8WF24|F8WF24_HUMAN;tr|F2Z2Z5|F2Z2Z5_HUMAN;tr|A8MYG5|A8MYG5_HUMAN;sp|Q86U06-3|RBM23_HUMAN;sp|Q86U06-4|RBM23_HUMAN;sp|Q86U06-5|RBM23_HUMAN;sp|Q86U06-2|RBM23_HUMAN;sp|Q86U06|RBM23_HUMAN;tr|F…	sp|Q14498-3|RBM39_HUMAN;sp|Q14498-2|RBM39_HUMAN;sp|Q14498|RBM39_HUMAN;tr|G3XAC6|G3XAC6_HUMAN;tr|E1P5S2|E1P5S2_HUMAN;tr|H0Y4X3|H0Y4X3_HUMAN	19;19;19;16;15;12;8;7;5;2;2;2;2;2;2;2;2;1;1;1;1;1;1	19;19;19;16;15;12;8;7;5;2;2;2;2;2;2;2;2;1;1;1;1;1;1	19;19;19;16;15;12;8;7;5;2;2;2;2;2;2;2;2;1;1;1;1;1;1	sp|Q14498-3|RBM39_HUMAN Isoform 3 of RNA-binding protein 39 OS=Homo sapiens GN=RBM39;sp|Q14498-2|RBM39_HUMAN Isoform 2 of RNA-binding protein 39 OS=Homo sapiens GN=RBM39;sp|Q14498|RBM39_HUMAN RNA-binding protein 39 OS=Homo sapiens GN=RBM39 PE=1 SV=2;tr|G3X	23	19	19	19	7	10	10	9	8	9	7	10	10	9	8	9	7	10	10	9	8	9	47.2	47.2	47.2	57.089	508	508;524;530;423;373;337;231;202;193;39;47;95;319;405;417;423;439;40;62;115;189;214;269	0	138.02	20.3	31.7	32.3	24.2	26.8	24.2	4119500	186440	242290	647700	364540	267650	295420	208930
sp|Q9UQE7|SMC3_HUMAN	sp|Q9UQE7|SMC3_HUMAN	25	25	25	sp|Q9UQE7|SMC3_HUMAN Structural maintenance of chromosomes protein 3 OS=Homo sapiens GN=SMC3 PE=1 SV=2	1	25	25	25	6	3	12	15	13	10	6	3	12	15	13	10	6	3	12	15	13	10	33.1	33.1	33.1	141.54	1217	1217	0	118.57	7.5	3.7	16.2	20.9	15.4	12	3058500	76822	34644	399880	423310	253900	169320	93065
sp|P62263|RS14_HUMAN;tr|E5RH77|E5RH77_HUMAN;tr|H0YB22|H0YB22_HUMAN	sp|P62263|RS14_HUMAN;tr|E5RH77|E5RH77_HUMAN;tr|H0YB22|H0YB22_HUMAN	12;8;6	12;8;6	12;8;6	sp|P62263|RS14_HUMAN 40S ribosomal protein S14 OS=Homo sapiens GN=RPS14 PE=1 SV=3;tr|E5RH77|E5RH77_HUMAN 40S ribosomal protein S14 OS=Homo sapiens GN=RPS14 PE=2 SV=1;tr|H0YB22|H0YB22_HUMAN 40S ribosomal protein S14 (Fragment) OS=Homo sapiens GN=RPS14 PE=4	3	12	12	12	5	5	8	5	6	6	5	5	8	5	6	6	5	5	8	5	6	6	68.9	68.9	68.9	16.273	151	151;134;120	0	81.347	26.5	33.1	60.9	33.8	35.1	33.8	9061100	357000	236180	1518200	888990	653000	1007900	269720
sp|Q99878|H2A1J_HUMAN;sp|Q96KK5|H2A1H_HUMAN;sp|Q9BTM1|H2AJ_HUMAN;sp|P20671|H2A1D_HUMAN;sp|P0C0S8|H2A1_HUMAN;tr|H0YFX9|H0YFX9_HUMAN;sp|Q9BTM1-2|H2AJ_HUMAN;sp|Q71UI9-5|H2AV_HUMAN	sp|Q99878|H2A1J_HUMAN;sp|Q96KK5|H2A1H_HUMAN;sp|Q9BTM1|H2AJ_HUMAN;sp|P20671|H2A1D_HUMAN;sp|P0C0S8|H2A1_HUMAN;tr|H0YFX9|H0YFX9_HUMAN;sp|Q9BTM1-2|H2AJ_HUMAN	10;10;10;10;10;9;7;1	10;10;10;10;10;9;7;1	0;0;0;0;0;0;0;0	sp|Q99878|H2A1J_HUMAN Histone H2A type 1-J OS=Homo sapiens GN=HIST1H2AJ PE=1 SV=3;sp|Q96KK5|H2A1H_HUMAN Histone H2A type 1-H OS=Homo sapiens GN=HIST1H2AH PE=1 SV=3;sp|Q9BTM1|H2AJ_HUMAN Histone H2A.J OS=Homo sapiens GN=H2AFJ PE=1 SV=1;sp|P20671|H2A1D_HUMAN	8	10	10	0	6	5	7	7	6	7	6	5	7	7	6	7	0	0	0	0	0	0	62.5	62.5	0	13.936	128	128;128;129;130;130;92;151;66	0	142.65	58.6	35.9	58.6	58.6	58.6	58.6	93365000	3375000	5270600	9393800	11908000	5282700	8168600	4194200
tr|B4DVY1|B4DVY1_HUMAN;sp|O15371|EIF3D_HUMAN;tr|B0QYA5|B0QYA5_HUMAN;tr|B0QYA3|B0QYA3_HUMAN;tr|B0QYA8|B0QYA8_HUMAN;tr|B0QYA6|B0QYA6_HUMAN;tr|B0QYA7|B0QYA7_HUMAN	tr|B4DVY1|B4DVY1_HUMAN;sp|O15371|EIF3D_HUMAN;tr|B0QYA5|B0QYA5_HUMAN	14;14;8;3;2;2;2	14;14;8;3;2;2;2	11;11;8;1;2;2;2	tr|B4DVY1|B4DVY1_HUMAN Eukaryotic translation initiation factor 3 subunit D OS=Homo sapiens GN=EIF3D PE=2 SV=1;sp|O15371|EIF3D_HUMAN Eukaryotic translation initiation factor 3 subunit D OS=Homo sapiens GN=EIF3D PE=1 SV=1;tr|B0QYA5|B0QYA5_HUMAN Eukaryotic t	7	14	14	11	7	6	11	8	7	10	7	6	11	8	7	10	4	4	9	7	5	7	45.1	45.1	34.5	58.14	499	499;548;269;172;123;173;186	0	99.165	27.7	21.6	39.3	32.1	26.7	32.3	4225000	183540	169780	322740	480400	382030	338210	128020
sp|P55072|TERA_HUMAN;tr|C9JUP7|C9JUP7_HUMAN;tr|C9IZA5|C9IZA5_HUMAN	sp|P55072|TERA_HUMAN	20;1;1	20;1;1	20;1;1	sp|P55072|TERA_HUMAN Transitional endoplasmic reticulum ATPase OS=Homo sapiens GN=VCP PE=1 SV=4	3	20	20	20	1	2	12	10	15	13	1	2	12	10	15	13	1	2	12	10	15	13	33.9	33.9	33.9	89.321	806	806;115;160	0	107.33	2.1	4.6	26.3	22.3	27.7	27.2	3823500	22569	41373	432300	441800	468550	334170	0
sp|Q9UBF2|COPG2_HUMAN;tr|F6X838|F6X838_HUMAN;tr|H7C1T7|H7C1T7_HUMAN	sp|Q9UBF2|COPG2_HUMAN	20;7;3	20;7;3	18;7;3	sp|Q9UBF2|COPG2_HUMAN Coatomer subunit gamma-2 OS=Homo sapiens GN=COPG2 PE=1 SV=1	3	20	20	18	0	0	11	9	7	7	0	0	11	9	7	7	0	0	10	8	7	6	42.9	42.9	39.6	97.621	871	871;246;155	0	164.86	0	0	20.4	20	15	17.1	2767900	0	0	422090	365470	180170	234740	0
tr|F5H5C2|F5H5C2_HUMAN;sp|Q8WUM0|NU133_HUMAN;tr|Q5T8N1|Q5T8N1_HUMAN;tr|Q5TDI3|Q5TDI3_HUMAN	tr|F5H5C2|F5H5C2_HUMAN;sp|Q8WUM0|NU133_HUMAN;tr|Q5T8N1|Q5T8N1_HUMAN	21;21;19;3	21;21;19;3	21;21;19;3	tr|F5H5C2|F5H5C2_HUMAN Nuclear pore complex protein Nup133 OS=Homo sapiens GN=NUP133 PE=2 SV=1;sp|Q8WUM0|NU133_HUMAN Nuclear pore complex protein Nup133 OS=Homo sapiens GN=NUP133 PE=1 SV=2;tr|Q5T8N1|Q5T8N1_HUMAN Nuclear pore complex protein Nup133 OS=Homo	4	21	21	21	2	2	13	9	9	6	2	2	13	9	9	6	2	2	13	9	9	6	36.1	36.1	36.1	127.34	1140	1140;1156;1068;224	0	152.64	2.9	4.2	24.4	16.4	18.2	10.1	2514400	16425	16276	534440	317030	129170	132880	16592
sp|O00410|IPO5_HUMAN;tr|B4E0R6|B4E0R6_HUMAN;tr|H0Y8C6|H0Y8C6_HUMAN;sp|O00410-3|IPO5_HUMAN;sp|O00410-2|IPO5_HUMAN;tr|E7EQT5|E7EQT5_HUMAN;tr|E7ETV3|E7ETV3_HUMAN;tr|C9JZD8|C9JZD8_HUMAN;tr|E7EWK4|E7EWK4_HUMAN;tr|E7EX05|E7EX05_HUMAN;tr|E7EV12|E7EV12_HUMAN;tr|C9JMV5|C9JMV5_HUMAN;tr|H0Y3V4|H0Y3V4_HUMAN;tr|C9J875|C9J875_HUMAN;tr|C9JZ53|C9JZ53_HUMAN;tr|C9JQT6|C9JQT6_HUMAN;tr|E7ESA1|E7ESA1_HUMAN;tr|E7ESZ1|…	sp|O00410|IPO5_HUMAN;tr|B4E0R6|B4E0R6_HUMAN;tr|H0Y8C6|H0Y8C6_HUMAN;sp|O00410-3|IPO5_HUMAN;sp|O00410-2|IPO5_HUMAN	14;12;12;12;11;4;4;3;2;2;2;2;2;1;1;1;1;1;1	14;12;12;12;11;4;4;3;2;2;2;2;2;1;1;1;1;1;1	14;12;12;12;11;4;4;3;2;2;2;2;2;1;1;1;1;1;1	sp|O00410|IPO5_HUMAN Importin-5 OS=Homo sapiens GN=IPO5 PE=1 SV=4;tr|B4E0R6|B4E0R6_HUMAN Importin-5 OS=Homo sapiens GN=IPO5 PE=2 SV=1;tr|H0Y8C6|H0Y8C6_HUMAN Importin-5 (Fragment) OS=Homo sapiens GN=IPO5 PE=4 SV=1;sp|O00410-3|IPO5_HUMAN Isoform 3 of Importi	19	14	14	14	6	4	11	5	8	5	6	4	11	5	8	5	6	4	11	5	8	5	18.9	18.9	18.9	123.63	1097	1097;972;1099;1115;1037;126;170;74;117;119;142;165;182;75;77;88;98;106;129	0	73.002	8	6.7	15.3	6.5	11.5	6.7	2112200	222930	100820	316120	169180	162410	107610	111890
sp|Q14980-2|NUMA1_HUMAN;sp|Q14980|NUMA1_HUMAN;sp|Q14980-4|NUMA1_HUMAN;sp|Q14980-3|NUMA1_HUMAN;tr|H0YFY6|H0YFY6_HUMAN;tr|Q9BTE9|Q9BTE9_HUMAN;tr|F5H4J1|F5H4J1_HUMAN;tr|K4DIE0|K4DIE0_HUMAN;tr|F5H6Y5|F5H6Y5_HUMAN	sp|Q14980-2|NUMA1_HUMAN;sp|Q14980|NUMA1_HUMAN;sp|Q14980-4|NUMA1_HUMAN;sp|Q14980-3|NUMA1_HUMAN;tr|H0YFY6|H0YFY6_HUMAN;tr|Q9BTE9|Q9BTE9_HUMAN	23;23;16;16;15;15;7;6;5	23;23;16;16;15;15;7;6;5	23;23;16;16;15;15;7;6;5	sp|Q14980-2|NUMA1_HUMAN Isoform 2 of Nuclear mitotic apparatus protein 1 OS=Homo sapiens GN=NUMA1;sp|Q14980|NUMA1_HUMAN Nuclear mitotic apparatus protein 1 OS=Homo sapiens GN=NUMA1 PE=1 SV=2;sp|Q14980-4|NUMA1_HUMAN Isoform Numa-s of Nuclear mitotic apparat	9	23	23	23	0	0	12	15	7	4	0	0	12	15	7	4	0	0	12	15	7	4	16.1	16.1	16.1	236.51	2101	2101;2115;1763;1776;964;979;852;353;691	0	122.71	0	0	8.9	10.1	4.7	2.8	1515400	0	0	305550	280120	107510	62686	0
sp|P52732|KIF11_HUMAN	sp|P52732|KIF11_HUMAN	19	19	18	sp|P52732|KIF11_HUMAN Kinesin-like protein KIF11 OS=Homo sapiens GN=KIF11 PE=1 SV=2	1	19	19	18	2	0	11	5	7	8	2	0	11	5	7	8	2	0	11	5	7	8	27.6	27.6	27.6	119.16	1056	1056	0	133.46	4.3	0	20.1	9.2	13	14.4	2154100	21135	0	303860	219400	227570	215090	25691
sp|Q93008-1|USP9X_HUMAN;sp|Q93008|USP9X_HUMAN;sp|O00507-2|USP9Y_HUMAN;sp|O00507|USP9Y_HUMAN;tr|E9PFG1|E9PFG1_HUMAN	sp|Q93008-1|USP9X_HUMAN;sp|Q93008|USP9X_HUMAN	19;19;7;7;5	19;19;7;7;5	18;18;6;6;5	sp|Q93008-1|USP9X_HUMAN Isoform 2 of Probable ubiquitin carboxyl-terminal hydrolase FAF-X OS=Homo sapiens GN=USP9X;sp|Q93008|USP9X_HUMAN Probable ubiquitin carboxyl-terminal hydrolase FAF-X OS=Homo sapiens GN=USP9X PE=1 SV=3	5	19	19	18	3	3	13	10	4	0	3	3	13	10	4	0	3	3	13	10	4	0	10.6	10.6	10.5	290.46	2554	2554;2570;2070;2555;1018	0	64.634	2.2	2.2	8.1	5.9	2.7	0	1467000	50659	38503	291840	192730	72735	0	63960
sp|P57678|GEMI4_HUMAN;tr|I3L2C7|I3L2C7_HUMAN;tr|I3L4A4|I3L4A4_HUMAN;tr|I3L399|I3L399_HUMAN;tr|E7EN12|E7EN12_HUMAN;tr|I3L4M4|I3L4M4_HUMAN;tr|I3L1J7|I3L1J7_HUMAN	sp|P57678|GEMI4_HUMAN;tr|I3L2C7|I3L2C7_HUMAN	15;14;6;6;4;4;2	15;14;6;6;4;4;2	15;14;6;6;4;4;2	sp|P57678|GEMI4_HUMAN Gem-associated protein 4 OS=Homo sapiens GN=GEMIN4 PE=1 SV=2;tr|I3L2C7|I3L2C7_HUMAN Gem-associated protein 4 OS=Homo sapiens GN=GEMIN4 PE=2 SV=1	7	15	15	15	1	0	12	7	7	4	1	0	12	7	7	4	1	0	12	7	7	4	23.4	23.4	23.4	120.04	1058	1058;1047;271;296;184;189;70	0	124.79	2.8	0	19.8	13.6	12.3	7.8	1774900	9766.1	0	353060	243760	167270	94268	0
sp|Q9H992|MARH7_HUMAN;tr|B7Z7P5|B7Z7P5_HUMAN;tr|F5H6W4|F5H6W4_HUMAN;tr|H7BZU7|H7BZU7_HUMAN;tr|C9J159|C9J159_HUMAN	sp|Q9H992|MARH7_HUMAN;tr|B7Z7P5|B7Z7P5_HUMAN;tr|F5H6W4|F5H6W4_HUMAN	16;15;11;2;1	16;15;11;2;1	16;15;11;2;1	sp|Q9H992|MARH7_HUMAN E3 ubiquitin-protein ligase MARCH7 OS=Homo sapiens GN=MARCH7 PE=1 SV=1;tr|B7Z7P5|B7Z7P5_HUMAN E3 ubiquitin-protein ligase MARCH7 OS=Homo sapiens GN=MARCH7 PE=2 SV=1;tr|F5H6W4|F5H6W4_HUMAN E3 ubiquitin-protein ligase MARCH7 OS=Homo sap	5	16	16	16	0	0	13	10	4	4	0	0	13	10	4	4	0	0	13	10	4	4	40.3	40.3	40.3	78.05	704	704;666;635;124;101	0	130.89	0	0	36.4	28	14.3	15.1	1827600	0	0	461090	304680	64413	38436	0
sp|Q9P287-2|BCCIP_HUMAN;sp|Q9P287-4|BCCIP_HUMAN;tr|B4E318|B4E318_HUMAN;sp|Q9P287-3|BCCIP_HUMAN;sp|Q9P287|BCCIP_HUMAN	sp|Q9P287-2|BCCIP_HUMAN;sp|Q9P287-4|BCCIP_HUMAN;tr|B4E318|B4E318_HUMAN;sp|Q9P287-3|BCCIP_HUMAN;sp|Q9P287|BCCIP_HUMAN	10;7;6;6;6	10;7;6;6;6	10;7;6;6;6	sp|Q9P287-2|BCCIP_HUMAN Isoform 2 of BRCA2 and CDKN1A-interacting protein OS=Homo sapiens GN=BCCIP;sp|Q9P287-4|BCCIP_HUMAN Isoform 4 of BRCA2 and CDKN1A-interacting protein OS=Homo sapiens GN=BCCIP;tr|B4E318|B4E318_HUMAN BRCA2 and CDKN1A-interacting protei	5	10	10	10	0	0	9	6	7	4	0	0	9	6	7	4	0	0	9	6	7	4	47.5	47.5	47.5	36.214	322	322;292;262;292;314	0	132.35	0	0	42.9	38.5	39.8	24.8	5558700	0	0	582130	982020	633500	325160	0
sp|Q14008-2|CKAP5_HUMAN;sp|Q14008|CKAP5_HUMAN;sp|Q14008-3|CKAP5_HUMAN;tr|E9PQH5|E9PQH5_HUMAN;tr|H0YDX5|H0YDX5_HUMAN	sp|Q14008-2|CKAP5_HUMAN;sp|Q14008|CKAP5_HUMAN;sp|Q14008-3|CKAP5_HUMAN	18;18;17;2;2	18;18;17;2;2	18;18;17;2;2	sp|Q14008-2|CKAP5_HUMAN Isoform 2 of Cytoskeleton-associated protein 5 OS=Homo sapiens GN=CKAP5;sp|Q14008|CKAP5_HUMAN Cytoskeleton-associated protein 5 OS=Homo sapiens GN=CKAP5 PE=1 SV=3;sp|Q14008-3|CKAP5_HUMAN Isoform 3 of Cytoskeleton-associated protein	5	18	18	18	0	0	12	10	6	4	0	0	12	10	6	4	0	0	12	10	6	4	16.4	16.4	16.4	218.52	1972	1972;2032;2039;151;203	0	108.74	0	0	11.2	9.6	5.7	3.5	1191500	0	0	260730	174820	109650	49294	0
sp|Q9Y5Q9|TF3C3_HUMAN;sp|Q9Y5Q9-2|TF3C3_HUMAN;tr|F8WC64|F8WC64_HUMAN;tr|H7C0C0|H7C0C0_HUMAN;tr|H7C143|H7C143_HUMAN	sp|Q9Y5Q9|TF3C3_HUMAN;sp|Q9Y5Q9-2|TF3C3_HUMAN	14;7;1;1;1	14;7;1;1;1	14;7;1;1;1	sp|Q9Y5Q9|TF3C3_HUMAN General transcription factor 3C polypeptide 3 OS=Homo sapiens GN=GTF3C3 PE=1 SV=1;sp|Q9Y5Q9-2|TF3C3_HUMAN Isoform 2 of General transcription factor 3C polypeptide 3 OS=Homo sapiens GN=GTF3C3	5	14	14	14	0	0	11	6	5	3	0	0	11	6	5	3	0	0	11	6	5	3	27.3	27.3	27.3	101.27	886	886;413;38;148;161	0	91.938	0	0	21.9	12	11.1	6.8	1071900	0	0	264980	171930	69158	32679	0
sp|P12236|ADT3_HUMAN;tr|I7HJJ0|I7HJJ0_HUMAN	sp|P12236|ADT3_HUMAN;tr|I7HJJ0|I7HJJ0_HUMAN	30;16	17;6	11;5	sp|P12236|ADT3_HUMAN ADP/ATP translocase 3 OS=Homo sapiens GN=SLC25A6 PE=1 SV=4;tr|I7HJJ0|I7HJJ0_HUMAN ADP/ATP translocase 3 (Fragment) OS=Homo sapiens GN=SLC25A6 PE=4 SV=1	2	30	17	11	14	20	15	22	13	21	9	13	9	14	8	13	4	7	5	11	5	9	77.2	56.4	38.3	32.866	298	298;158	0	185.37	47.7	52	50.3	70.8	58.1	68.5	12163000	467870	590610	1237800	1446200	568400	880910	372570
tr|J3KPX7|J3KPX7_HUMAN;sp|Q99623|PHB2_HUMAN;tr|F5GY37|F5GY37_HUMAN;sp|Q99623-2|PHB2_HUMAN;tr|B4DW05|B4DW05_HUMAN;tr|F5GWA7|F5GWA7_HUMAN;tr|F5H3X6|F5H3X6_HUMAN;tr|F5H0C5|F5H0C5_HUMAN;tr|F5H2D2|F5H2D2_HUMAN;tr|F5H0S4|F5H0S4_HUMAN	tr|J3KPX7|J3KPX7_HUMAN;sp|Q99623|PHB2_HUMAN;tr|F5GY37|F5GY37_HUMAN;sp|Q99623-2|PHB2_HUMAN;tr|B4DW05|B4DW05_HUMAN;tr|F5GWA7|F5GWA7_HUMAN;tr|F5H3X6|F5H3X6_HUMAN	16;16;15;14;13;11;10;6;5;5	16;16;15;14;13;11;10;6;5;5	16;16;15;14;13;11;10;6;5;5	tr|J3KPX7|J3KPX7_HUMAN Prohibitin-2 OS=Homo sapiens GN=PHB2 PE=4 SV=1;sp|Q99623|PHB2_HUMAN Prohibitin-2 OS=Homo sapiens GN=PHB2 PE=1 SV=2;tr|F5GY37|F5GY37_HUMAN Prohibitin-2 OS=Homo sapiens GN=PHB2 PE=2 SV=1;sp|Q99623-2|PHB2_HUMAN Isoform 2 of Prohibitin-2	10	16	16	16	8	8	11	12	11	13	8	8	11	12	11	13	8	8	11	12	11	13	65.9	65.9	65.9	33.402	299	299;299;267;261;213;261;220;112;87;139	0	141.99	39.5	33.4	50.5	52.8	54.8	54.8	8881600	305470	209880	939130	1039500	798810	914090	317970
sp|P22695|QCR2_HUMAN;tr|H3BRG4|H3BRG4_HUMAN;tr|H3BSJ9|H3BSJ9_HUMAN;tr|H3BP04|H3BP04_HUMAN;tr|H3BUE4|H3BUE4_HUMAN;tr|H3BUI9|H3BUI9_HUMAN	sp|P22695|QCR2_HUMAN;tr|H3BRG4|H3BRG4_HUMAN;tr|H3BSJ9|H3BSJ9_HUMAN;tr|H3BP04|H3BP04_HUMAN	17;16;14;9;4;4	17;16;14;9;4;4	17;16;14;9;4;4	sp|P22695|QCR2_HUMAN Cytochrome b-c1 complex subunit 2, mitochondrial OS=Homo sapiens GN=UQCRC2 PE=1 SV=3;tr|H3BRG4|H3BRG4_HUMAN Cytochrome b-c1 complex subunit 2, mitochondrial OS=Homo sapiens GN=UQCRC2 PE=2 SV=1;tr|H3BSJ9|H3BSJ9_HUMAN Cytochrome b-c1 com	6	17	17	17	10	10	10	11	9	8	10	10	10	11	9	8	10	10	10	11	9	8	59.8	59.8	59.8	48.442	453	453;412;336;176;116;132	0	214.09	41.1	36	37.1	40.4	34.7	23.4	4262800	249660	300480	395820	377310	426260	262690	284260
sp|P54886-2|P5CS_HUMAN;sp|P54886|P5CS_HUMAN	sp|P54886-2|P5CS_HUMAN;sp|P54886|P5CS_HUMAN	21;21	21;21	21;21	sp|P54886-2|P5CS_HUMAN Isoform Short of Delta-1-pyrroline-5-carboxylate synthase OS=Homo sapiens GN=ALDH18A1;sp|P54886|P5CS_HUMAN Delta-1-pyrroline-5-carboxylate synthase OS=Homo sapiens GN=ALDH18A1 PE=1 SV=2	2	21	21	21	12	14	10	11	8	10	12	14	10	11	8	10	12	14	10	11	8	10	36.7	36.7	36.7	87.088	793	793;795	0	164.37	25	26	21.8	24.3	16.6	20.6	3693500	451500	352760	369190	319020	194970	216020	369430
sp|P10412|H14_HUMAN;sp|Q02539|H11_HUMAN;sp|P22492|H1T_HUMAN;sp|P16401|H15_HUMAN	sp|P10412|H14_HUMAN	15;7;4;3	15;7;4;3	2;0;0;0	sp|P10412|H14_HUMAN Histone H1.4 OS=Homo sapiens GN=HIST1H1E PE=1 SV=2	4	15	15	2	5	7	10	10	7	9	5	7	10	10	7	9	2	2	2	2	2	2	39.7	39.7	9.6	21.865	219	219;215;207;226	0	111.54	21	23.3	33.8	34.2	27.9	33.8	23471000	265250	596030	4078100	3668600	646890	1043500	308510
sp|P05023-3|AT1A1_HUMAN;sp|P05023-4|AT1A1_HUMAN;sp|P05023|AT1A1_HUMAN;sp|P05023-2|AT1A1_HUMAN;tr|M0R116|M0R116_HUMAN;sp|P13637|AT1A3_HUMAN;sp|P13637-2|AT1A3_HUMAN;sp|P13637-3|AT1A3_HUMAN;tr|Q5TC01|Q5TC01_HUMAN;tr|Q5TC02|Q5TC02_HUMAN;sp|P20648|ATP4A_HUMAN;tr|M0QXF2|M0QXF2_HUMAN;sp|P54707|AT12A_HUMAN;sp|P54707-2|AT12A_HUMAN	sp|P05023-3|AT1A1_HUMAN;sp|P05023-4|AT1A1_HUMAN;sp|P05023|AT1A1_HUMAN;sp|P05023-2|AT1A1_HUMAN	25;25;25;17;10;10;10;10;3;2;2;1;1;1	25;25;25;17;10;10;10;10;3;2;2;1;1;1	17;17;17;12;2;2;2;2;2;2;0;0;0;0	sp|P05023-3|AT1A1_HUMAN Isoform 3 of Sodium/potassium-transporting ATPase subunit alpha-1 OS=Homo sapiens GN=ATP1A1;sp|P05023-4|AT1A1_HUMAN Isoform 4 of Sodium/potassium-transporting ATPase subunit alpha-1 OS=Homo sapiens GN=ATP1A1;sp|P05023|AT1A1_HUMAN So	14	25	25	17	8	8	12	13	11	11	8	8	12	13	11	11	7	7	8	10	8	8	33.1	33.1	23.1	109.55	992	992;1023;1023;681;983;1013;1024;1026;144;106;1035;178;1039;1045	0	222.07	16.2	14.8	20	18.9	18	17.7	3066500	177950	200850	255690	346210	256640	285540	200520
tr|E9PF10|E9PF10_HUMAN;sp|O75694|NU155_HUMAN;sp|O75694-2|NU155_HUMAN;tr|D6RA13|D6RA13_HUMAN	tr|E9PF10|E9PF10_HUMAN;sp|O75694|NU155_HUMAN;sp|O75694-2|NU155_HUMAN	22;22;21;1	22;22;21;1	22;22;21;1	tr|E9PF10|E9PF10_HUMAN Nuclear pore complex protein Nup155 OS=Homo sapiens GN=NUP155 PE=2 SV=1;sp|O75694|NU155_HUMAN Nuclear pore complex protein Nup155 OS=Homo sapiens GN=NUP155 PE=1 SV=1;sp|O75694-2|NU155_HUMAN Isoform 2 of Nuclear pore complex protein N	4	22	22	22	15	9	12	12	8	5	15	9	12	12	8	5	15	9	12	12	8	5	24.5	24.5	24.5	148.09	1327	1327;1391;1332;54	0	178.67	18.3	13	14.6	17.1	10.3	8.4	2715500	238100	168280	305720	230980	192740	95152	210940
sp|P52597|HNRPF_HUMAN	sp|P52597|HNRPF_HUMAN	17	15	15	sp|P52597|HNRPF_HUMAN Heterogeneous nuclear ribonucleoprotein F OS=Homo sapiens GN=HNRNPF PE=1 SV=3	1	17	15	15	9	6	12	13	9	7	7	5	10	11	7	5	7	5	10	11	7	5	67	60.5	60.5	45.671	415	415	0	154.37	38.3	23.9	54.2	54.7	35.7	28.9	5710200	192610	240400	1050200	866780	477950	285230	232310
sp|Q99471|PFD5_HUMAN;tr|H3BPF6|H3BPF6_HUMAN;sp|Q99471-3|PFD5_HUMAN;tr|H3BMQ1|H3BMQ1_HUMAN;sp|Q99471-2|PFD5_HUMAN;tr|F8VNW6|F8VNW6_HUMAN;tr|F8VQZ2|F8VQZ2_HUMAN	sp|Q99471|PFD5_HUMAN;tr|H3BPF6|H3BPF6_HUMAN;sp|Q99471-3|PFD5_HUMAN	14;10;9;5;4;1;1	14;10;9;5;4;1;1	14;10;9;5;4;1;1	sp|Q99471|PFD5_HUMAN Prefoldin subunit 5 OS=Homo sapiens GN=PFDN5 PE=1 SV=2;tr|H3BPF6|H3BPF6_HUMAN Prefoldin subunit 5 (Fragment) OS=Homo sapiens GN=PFDN5 PE=4 SV=1;sp|Q99471-3|PFD5_HUMAN Isoform 3 of Prefoldin subunit 5 OS=Homo sapiens GN=PFDN5	7	14	14	14	0	0	9	12	9	8	0	0	9	12	9	8	0	0	9	12	9	8	83.8	83.8	83.8	17.328	154	154;152;109;84;66;29;37	0	170.64	0	0	68.2	83.8	72.7	61.7	7937300	0	0	1186800	996640	1095200	514690	0
sp|P17858|K6PL_HUMAN;sp|P17858-2|K6PL_HUMAN	sp|P17858|K6PL_HUMAN;sp|P17858-2|K6PL_HUMAN	17;16	17;16	16;16	sp|P17858|K6PL_HUMAN 6-phosphofructokinase, liver type OS=Homo sapiens GN=PFKL PE=1 SV=6;sp|P17858-2|K6PL_HUMAN Isoform 2 of 6-phosphofructokinase, liver type OS=Homo sapiens GN=PFKL	2	17	17	16	5	6	10	6	8	7	5	6	10	6	8	7	4	5	9	5	7	6	38.6	38.6	36.2	85.018	780	780;827	0	175.7	13.2	15.4	24.2	14.9	21	15	2377000	80735	85696	387390	241230	132370	128690	80516
tr|F8VWC5|F8VWC5_HUMAN;tr|H0YHA7|H0YHA7_HUMAN;sp|Q07020|RL18_HUMAN;tr|J3QQ67|J3QQ67_HUMAN;tr|G3V203|G3V203_HUMAN;tr|F8VUA6|F8VUA6_HUMAN;tr|F8VYV2|F8VYV2_HUMAN	tr|F8VWC5|F8VWC5_HUMAN;tr|H0YHA7|H0YHA7_HUMAN;sp|Q07020|RL18_HUMAN;tr|J3QQ67|J3QQ67_HUMAN;tr|G3V203|G3V203_HUMAN;tr|F8VUA6|F8VUA6_HUMAN;tr|F8VYV2|F8VYV2_HUMAN	13;13;13;13;11;9;9	13;13;13;13;11;9;9	13;13;13;13;11;9;9	tr|F8VWC5|F8VWC5_HUMAN 60S ribosomal protein L18 OS=Homo sapiens GN=RPL18 PE=2 SV=1;tr|H0YHA7|H0YHA7_HUMAN 60S ribosomal protein L18 (Fragment) OS=Homo sapiens GN=RPL18 PE=3 SV=1;sp|Q07020|RL18_HUMAN 60S ribosomal protein L18 OS=Homo sapiens GN=RPL18 PE=1	7	13	13	13	5	4	11	10	9	5	5	4	11	10	9	5	5	4	11	10	9	5	54.7	54.7	54.7	18.091	159	159;167;188;190;164;130;133	0	105.26	34.6	28.3	47.2	47.2	45.3	29.6	12278000	256680	181810	2122800	1712100	1135200	684700	229250
sp|Q99460-2|PSMD1_HUMAN;sp|Q99460|PSMD1_HUMAN;tr|H7C378|H7C378_HUMAN;tr|H7BZR6|H7BZR6_HUMAN;tr|F8WCE3|F8WCE3_HUMAN;tr|C9J9M4|C9J9M4_HUMAN	sp|Q99460-2|PSMD1_HUMAN;sp|Q99460|PSMD1_HUMAN	18;18;6;2;1;1	18;18;6;2;1;1	18;18;6;2;1;1	sp|Q99460-2|PSMD1_HUMAN Isoform 2 of 26S proteasome non-ATPase regulatory subunit 1 OS=Homo sapiens GN=PSMD1;sp|Q99460|PSMD1_HUMAN 26S proteasome non-ATPase regulatory subunit 1 OS=Homo sapiens GN=PSMD1 PE=1 SV=2	6	18	18	18	0	0	12	8	14	10	0	0	12	8	14	10	0	0	12	8	14	10	38.1	38.1	38.1	102.26	922	922;953;192;164;48;203	0	126.84	0	0	28.7	19.2	28.3	21.9	NaN	0	0	358430	239420	302660	NaN	0
sp|Q9UHI6|DDX20_HUMAN;tr|B4DWV7|B4DWV7_HUMAN	sp|Q9UHI6|DDX20_HUMAN	18;3	18;3	11;3	sp|Q9UHI6|DDX20_HUMAN Probable ATP-dependent RNA helicase DDX20 OS=Homo sapiens GN=DDX20 PE=1 SV=2	2	18	18	11	3	3	10	10	8	7	3	3	10	10	8	7	3	3	7	8	5	5	42.8	42.8	27.2	92.239	824	824;138	0	148.73	9.5	9.5	23.9	25.6	19.2	17	5252700	46684	49297	813060	780140	394570	359260	54046
sp|Q9UG63|ABCF2_HUMAN;tr|Q75MJ1|Q75MJ1_HUMAN;tr|C9JHK9|C9JHK9_HUMAN;tr|C9JZV3|C9JZV3_HUMAN	sp|Q9UG63|ABCF2_HUMAN;tr|Q75MJ1|Q75MJ1_HUMAN	14;14;4;4	14;14;4;4	14;14;4;4	sp|Q9UG63|ABCF2_HUMAN ATP-binding cassette sub-family F member 2 OS=Homo sapiens GN=ABCF2 PE=1 SV=2;tr|Q75MJ1|Q75MJ1_HUMAN ATP-binding cassette sub-family F member 2 OS=Homo sapiens GN=ABCF2 PE=3 SV=1	4	14	14	14	8	7	11	9	5	8	8	7	11	9	5	8	8	7	11	9	5	8	29.1	29.1	29.1	71.289	623	623;634;240;288	0	73.974	20.5	18.3	25	21.2	12.8	16.4	2076100	148830	115920	332760	191630	154570	166360	99898
sp|P62195|PRS8_HUMAN;sp|P62195-2|PRS8_HUMAN;tr|J3QQM1|J3QQM1_HUMAN;tr|J3QSA9|J3QSA9_HUMAN;tr|J3QLH6|J3QLH6_HUMAN;tr|J3KRP2|J3KRP2_HUMAN;tr|J3QSE0|J3QSE0_HUMAN;tr|J3QRW1|J3QRW1_HUMAN;tr|J3QRR3|J3QRR3_HUMAN;tr|J3KTQ9|J3KTQ9_HUMAN	sp|P62195|PRS8_HUMAN;sp|P62195-2|PRS8_HUMAN;tr|J3QQM1|J3QQM1_HUMAN;tr|J3QSA9|J3QSA9_HUMAN	17;16;11;9;8;8;7;6;4;1	17;16;11;9;8;8;7;6;4;1	16;15;10;8;7;7;7;5;3;1	sp|P62195|PRS8_HUMAN 26S protease regulatory subunit 8 OS=Homo sapiens GN=PSMC5 PE=1 SV=1;sp|P62195-2|PRS8_HUMAN Isoform 2 of 26S protease regulatory subunit 8 OS=Homo sapiens GN=PSMC5;tr|J3QQM1|J3QQM1_HUMAN 26S protease regulatory subunit 8 (Fragment) OS=	10	17	17	16	1	2	12	7	7	10	1	2	12	7	7	10	1	2	12	7	7	9	58.1	58.1	55.2	45.626	406	406;398;263;257;215;241;169;143;127;52	0	101.3	3.7	9.9	37.9	28.6	24.4	32.3	2759100	8258.4	19047	390960	201470	299270	259800	0
sp|P28340|DPOD1_HUMAN;tr|M0R2B7|M0R2B7_HUMAN;tr|M0QZR8|M0QZR8_HUMAN;tr|M0QXE6|M0QXE6_HUMAN;tr|M0QZB4|M0QZB4_HUMAN;tr|M0QXQ2|M0QXQ2_HUMAN;tr|M0R3H8|M0R3H8_HUMAN	sp|P28340|DPOD1_HUMAN;tr|M0R2B7|M0R2B7_HUMAN;tr|M0QZR8|M0QZR8_HUMAN	16;16;14;5;3;3;2	16;16;14;5;3;3;2	16;16;14;5;3;3;2	sp|P28340|DPOD1_HUMAN DNA polymerase delta catalytic subunit OS=Homo sapiens GN=POLD1 PE=1 SV=2;tr|M0R2B7|M0R2B7_HUMAN DNA polymerase OS=Homo sapiens GN=POLD1 PE=3 SV=1;tr|M0QZR8|M0QZR8_HUMAN DNA polymerase OS=Homo sapiens GN=POLD1 PE=3 SV=1	7	16	16	16	0	0	11	10	5	7	0	0	11	10	5	7	0	0	11	10	5	7	25.2	25.2	25.2	123.63	1107	1107;1133;1009;289;188;291;397	0	117.11	0	0	18.2	16.7	10.2	11.9	1879300	0	0	302380	390790	117830	97967	0
sp|P52294|IMA1_HUMAN;tr|C9JYI4|C9JYI4_HUMAN;tr|C9J352|C9J352_HUMAN;tr|C9JWD9|C9JWD9_HUMAN;tr|F2Z3G4|F2Z3G4_HUMAN;tr|C9J4U1|C9J4U1_HUMAN;tr|H0Y3K0|H0Y3K0_HUMAN	sp|P52294|IMA1_HUMAN;tr|C9JYI4|C9JYI4_HUMAN	13;7;2;2;2;2;1	13;7;2;2;2;2;1	7;3;2;2;2;2;0	sp|P52294|IMA1_HUMAN Importin subunit alpha-1 OS=Homo sapiens GN=KPNA1 PE=1 SV=3;tr|C9JYI4|C9JYI4_HUMAN Importin subunit alpha-1 (Fragment) OS=Homo sapiens GN=KPNA1 PE=2 SV=1	7	13	13	7	4	4	11	7	7	2	4	4	11	7	7	2	3	2	7	4	3	1	34.2	34.2	25.5	60.221	538	538;328;169;174;182;215;122	0	59.237	16.7	15.6	32.9	24.2	22.1	7.2	1497000	50515	30689	328820	192050	112350	22238	46314
sp|Q9H0A0|NAT10_HUMAN;tr|E7ESU4|E7ESU4_HUMAN;tr|E9PJN6|E9PJN6_HUMAN;tr|E9PMU0|E9PMU0_HUMAN	sp|Q9H0A0|NAT10_HUMAN;tr|E7ESU4|E7ESU4_HUMAN	13;11;3;3	13;11;3;3	13;11;3;3	sp|Q9H0A0|NAT10_HUMAN N-acetyltransferase 10 OS=Homo sapiens GN=NAT10 PE=1 SV=2;tr|E7ESU4|E7ESU4_HUMAN N-acetyltransferase 10 OS=Homo sapiens GN=NAT10 PE=4 SV=1	4	13	13	13	2	0	10	8	8	4	2	0	10	8	8	4	2	0	10	8	8	4	23.5	23.5	23.5	115.73	1025	1025;953;146;288	0	121.51	4.2	0	18	16.9	17	9.6	1948300	16084	0	428430	304700	163630	78860	20081
sp|O75533|SF3B1_HUMAN;tr|H7C341|H7C341_HUMAN;tr|F8WC19|F8WC19_HUMAN;sp|O75533-2|SF3B1_HUMAN;tr|B4DGZ4|B4DGZ4_HUMAN	sp|O75533|SF3B1_HUMAN	16;3;1;1;1	16;3;1;1;1	16;3;1;1;1	sp|O75533|SF3B1_HUMAN Splicing factor 3B subunit 1 OS=Homo sapiens GN=SF3B1 PE=1 SV=3	5	16	16	16	1	3	8	4	3	1	1	3	8	4	3	1	1	3	8	4	3	1	18.9	18.9	18.9	145.83	1304	1304;241;37;144;154	0	80.356	0.8	3.7	11.8	6.6	4.2	1.5	1060000	10525	44345	195730	138690	40512	19577	0
sp|Q6P1J9|CDC73_HUMAN	sp|Q6P1J9|CDC73_HUMAN	11	11	11	sp|Q6P1J9|CDC73_HUMAN Parafibromin OS=Homo sapiens GN=CDC73 PE=1 SV=1	1	11	11	11	0	0	10	9	2	1	0	0	10	9	2	1	0	0	10	9	2	1	33.1	33.1	33.1	60.576	531	531	0	48.132	0	0	31.8	24.9	7	3.8	2129100	0	0	553800	481480	91236	34027	0
sp|Q7L590-2|MCM10_HUMAN;sp|Q7L590|MCM10_HUMAN;tr|Q5T670|Q5T670_HUMAN	sp|Q7L590-2|MCM10_HUMAN;sp|Q7L590|MCM10_HUMAN;tr|Q5T670|Q5T670_HUMAN	18;18;17	18;18;17	18;18;17	sp|Q7L590-2|MCM10_HUMAN Isoform 2 of Protein MCM10 homolog OS=Homo sapiens GN=MCM10;sp|Q7L590|MCM10_HUMAN Protein MCM10 homolog OS=Homo sapiens GN=MCM10 PE=1 SV=2;tr|Q5T670|Q5T670_HUMAN MCM10 minichromosome maintenance deficient 10 (S. cerevisiae), isoform	3	18	18	18	0	0	11	11	2	2	0	0	11	11	2	2	0	0	11	11	2	2	32.2	32.2	32.2	98.083	874	874;875;855	0	78.091	0	0	21.2	19.2	4.5	4	1509100	0	0	373890	314230	22447	18750	0
sp|Q9BUZ4|TRAF4_HUMAN;tr|F6SA91|F6SA91_HUMAN;sp|Q9BUZ4-2|TRAF4_HUMAN;tr|C9JJ10|C9JJ10_HUMAN;tr|K7ER49|K7ER49_HUMAN;tr|J9JIG0|J9JIG0_HUMAN;tr|K7EJG7|K7EJG7_HUMAN	sp|Q9BUZ4|TRAF4_HUMAN;tr|F6SA91|F6SA91_HUMAN	15;13;6;4;2;2;1	15;13;6;4;2;2;1	15;13;6;4;2;2;1	sp|Q9BUZ4|TRAF4_HUMAN TNF receptor-associated factor 4 OS=Homo sapiens GN=TRAF4 PE=1 SV=1;tr|F6SA91|F6SA91_HUMAN TNF receptor-associated factor 4 OS=Homo sapiens GN=TRAF4 PE=4 SV=1	7	15	15	15	0	0	11	12	1	0	0	0	11	12	1	0	0	0	11	12	1	0	47.9	47.9	47.9	53.542	470	470;437;198;182;90;112;48	0	68.834	0	0	34.7	42.8	3.4	0	2163800	0	0	613650	445690	13351	0	0
sp|Q8IZT6|ASPM_HUMAN;sp|Q8IZT6-2|ASPM_HUMAN;tr|Q5VYL4|Q5VYL4_HUMAN	sp|Q8IZT6|ASPM_HUMAN;sp|Q8IZT6-2|ASPM_HUMAN	17;16;7	17;16;7	17;16;7	sp|Q8IZT6|ASPM_HUMAN Abnormal spindle-like microcephaly-associated protein OS=Homo sapiens GN=ASPM PE=1 SV=2;sp|Q8IZT6-2|ASPM_HUMAN Isoform 2 of Abnormal spindle-like microcephaly-associated protein OS=Homo sapiens GN=ASPM	3	17	17	17	0	0	12	7	2	2	0	0	12	7	2	2	0	0	12	7	2	2	7.7	7.7	7.7	409.8	3477	3477;1892;1142	0	85.703	0	0	5.3	3.7	0.9	1.2	799400	0	0	200850	145400	47732	25734	0
sp|Q9Y5Q8|TF3C5_HUMAN;sp|Q9Y5Q8-3|TF3C5_HUMAN;sp|Q9Y5Q8-2|TF3C5_HUMAN;tr|H7BY84|H7BY84_HUMAN;tr|Q5T7U1|Q5T7U1_HUMAN;tr|H9KV68|H9KV68_HUMAN;tr|H0Y5D2|H0Y5D2_HUMAN;tr|Q5T7U4|Q5T7U4_HUMAN;tr|Q5T7U0|Q5T7U0_HUMAN	sp|Q9Y5Q8|TF3C5_HUMAN;sp|Q9Y5Q8-3|TF3C5_HUMAN;sp|Q9Y5Q8-2|TF3C5_HUMAN;tr|H7BY84|H7BY84_HUMAN;tr|Q5T7U1|Q5T7U1_HUMAN;tr|H9KV68|H9KV68_HUMAN	16;16;15;15;13;10;6;6;5	16;16;15;15;13;10;6;6;5	16;16;15;15;13;10;6;6;5	sp|Q9Y5Q8|TF3C5_HUMAN General transcription factor 3C polypeptide 5 OS=Homo sapiens GN=GTF3C5 PE=1 SV=2;sp|Q9Y5Q8-3|TF3C5_HUMAN Isoform 3 of General transcription factor 3C polypeptide 5 OS=Homo sapiens GN=GTF3C5;sp|Q9Y5Q8-2|TF3C5_HUMAN Isoform 2 of Genera	9	16	16	16	0	0	12	4	3	4	0	0	12	4	3	4	0	0	12	4	3	4	31.8	31.8	31.8	59.57	519	519;526;509;510;457;412;90;244;224	0	27.259	0	0	25	7.5	7.5	10.8	757380	0	0	190250	84348	55439	42462	0
sp|P40939|ECHA_HUMAN;tr|H0YFD6|H0YFD6_HUMAN;tr|B4DYP2|B4DYP2_HUMAN	sp|P40939|ECHA_HUMAN	36;11;7	36;11;7	36;11;7	sp|P40939|ECHA_HUMAN Trifunctional enzyme subunit alpha, mitochondrial OS=Homo sapiens GN=HADHA PE=1 SV=2	3	36	36	36	23	22	11	14	10	19	23	22	11	14	10	19	23	22	11	14	10	19	55.8	55.8	55.8	82.999	763	763;250;260	0	293.44	43.5	40.5	23.2	29.9	23.7	41.8	7867000	839030	824010	384260	376900	377910	551360	582030
sp|Q9UJS0|CMC2_HUMAN;sp|Q9UJS0-2|CMC2_HUMAN;tr|F5GX33|F5GX33_HUMAN;tr|R4GN64|R4GN64_HUMAN	sp|Q9UJS0|CMC2_HUMAN;sp|Q9UJS0-2|CMC2_HUMAN;tr|F5GX33|F5GX33_HUMAN	21;21;20;1	21;21;20;1	16;16;15;1	sp|Q9UJS0|CMC2_HUMAN Calcium-binding mitochondrial carrier protein Aralar2 OS=Homo sapiens GN=SLC25A13 PE=1 SV=2;sp|Q9UJS0-2|CMC2_HUMAN Isoform 2 of Calcium-binding mitochondrial carrier protein Aralar2 OS=Homo sapiens GN=SLC25A13;tr|F5GX33|F5GX33_HUMAN Ca	4	21	21	16	11	10	8	9	12	12	11	10	8	9	12	12	9	8	4	7	9	8	45.8	45.8	40	74.175	675	675;676;567;73	0	192.3	30.1	28.1	19.6	24.1	27.9	31	5941500	388560	349510	493500	551220	435700	481500	294190
tr|M0R3D6|M0R3D6_HUMAN;tr|M0R1A7|M0R1A7_HUMAN;tr|M0R117|M0R117_HUMAN;sp|Q02543|RL18A_HUMAN;tr|M0R0P7|M0R0P7_HUMAN	tr|M0R3D6|M0R3D6_HUMAN;tr|M0R1A7|M0R1A7_HUMAN;tr|M0R117|M0R117_HUMAN;sp|Q02543|RL18A_HUMAN;tr|M0R0P7|M0R0P7_HUMAN	15;15;15;15;10	15;15;15;15;10	15;15;15;15;10	tr|M0R3D6|M0R3D6_HUMAN 60S ribosomal protein L18a (Fragment) OS=Homo sapiens GN=RPL18A PE=4 SV=1;tr|M0R1A7|M0R1A7_HUMAN 60S ribosomal protein L18a OS=Homo sapiens GN=RPL18A PE=3 SV=1;tr|M0R117|M0R117_HUMAN 60S ribosomal protein L18a OS=Homo sapiens GN=RPL1	5	15	15	15	4	5	10	11	8	12	4	5	10	11	8	12	4	5	10	11	8	12	61	61	61	16.714	141	141;147;154;176;137	0	89.857	32.6	35.5	55.3	58.9	44.7	54.6	10715000	146160	127630	1831700	1634500	570150	508410	211610
sp|P25205|MCM3_HUMAN;tr|B4DWW4|B4DWW4_HUMAN;tr|J3KQ69|J3KQ69_HUMAN;tr|Q7Z6P5|Q7Z6P5_HUMAN	sp|P25205|MCM3_HUMAN;tr|B4DWW4|B4DWW4_HUMAN;tr|J3KQ69|J3KQ69_HUMAN	20;20;17;3	20;20;17;3	20;20;17;3	sp|P25205|MCM3_HUMAN DNA replication licensing factor MCM3 OS=Homo sapiens GN=MCM3 PE=1 SV=3;tr|B4DWW4|B4DWW4_HUMAN DNA replication licensing factor MCM3 OS=Homo sapiens GN=MCM3 PE=2 SV=1;tr|J3KQ69|J3KQ69_HUMAN DNA replication licensing factor MCM3 OS=Homo	4	20	20	20	6	5	10	11	8	7	6	5	10	11	8	7	6	5	10	11	8	7	31.4	31.4	31.4	90.98	808	808;853;762;328	0	151.71	12	11.9	16.5	19.1	13.5	15.5	4203800	114230	94157	475660	533930	216240	165030	147970
sp|Q9BVA1|TBB2B_HUMAN	sp|Q9BVA1|TBB2B_HUMAN	42	9	2	sp|Q9BVA1|TBB2B_HUMAN Tubulin beta-2B chain OS=Homo sapiens GN=TUBB2B PE=1 SV=1	1	42	9	2	27	30	36	36	34	38	3	4	8	7	8	7	0	1	2	2	2	1	81.6	27	3.6	49.953	445	445	0	244	67.4	68.1	79.6	74.2	78.4	77.5	15246000	96694	253740	1959700	907230	2079800	1983200	144980
sp|O15067|PUR4_HUMAN;tr|F5GWT9|F5GWT9_HUMAN;tr|H0YGH1|H0YGH1_HUMAN;tr|J3QSG0|J3QSG0_HUMAN;tr|J3QSH6|J3QSH6_HUMAN;tr|J3KTQ5|J3KTQ5_HUMAN;tr|J3QL39|J3QL39_HUMAN;tr|J3KTL4|J3KTL4_HUMAN;tr|J3KT98|J3KT98_HUMAN	sp|O15067|PUR4_HUMAN;tr|F5GWT9|F5GWT9_HUMAN	23;16;5;2;2;1;1;1;1	23;16;5;2;2;1;1;1;1	23;16;5;2;2;1;1;1;1	sp|O15067|PUR4_HUMAN Phosphoribosylformylglycinamidine synthase OS=Homo sapiens GN=PFAS PE=1 SV=4;tr|F5GWT9|F5GWT9_HUMAN Phosphoribosylformylglycinamidine synthase OS=Homo sapiens GN=PFAS PE=2 SV=1	9	23	23	23	3	4	10	9	10	10	3	4	10	9	10	10	3	4	10	9	10	10	32.7	32.7	32.7	144.73	1338	1338;914;385;131;135;62;88;103;117	0	193.01	6.4	5.9	16	15.2	18	16.3	NaN	NaN	38593	269250	232410	264610	181710	68823
sp|Q9UMS4|PRP19_HUMAN;tr|F5GY56|F5GY56_HUMAN;tr|H0YGF3|H0YGF3_HUMAN;tr|F5H2I0|F5H2I0_HUMAN;tr|H0YGZ5|H0YGZ5_HUMAN	sp|Q9UMS4|PRP19_HUMAN	19;9;3;2;2	19;9;3;2;2	19;9;3;2;2	sp|Q9UMS4|PRP19_HUMAN Pre-mRNA-processing factor 19 OS=Homo sapiens GN=PRPF19 PE=1 SV=1	5	19	19	19	3	3	11	10	9	7	3	3	11	10	9	7	3	3	11	10	9	7	61.9	61.9	61.9	55.18	504	504;252;45;104;119	0	155.1	11.1	11.1	37.1	26.8	35.7	21.2	4732100	44863	35374	890920	776700	339560	275540	49782
sp|Q92900-2|RENT1_HUMAN;sp|Q92900|RENT1_HUMAN	sp|Q92900-2|RENT1_HUMAN;sp|Q92900|RENT1_HUMAN	21;21	21;21	21;21	sp|Q92900-2|RENT1_HUMAN Isoform 2 of Regulator of nonsense transcripts 1 OS=Homo sapiens GN=UPF1;sp|Q92900|RENT1_HUMAN Regulator of nonsense transcripts 1 OS=Homo sapiens GN=UPF1 PE=1 SV=2	2	21	21	21	2	1	11	9	10	8	2	1	11	9	10	8	2	1	11	9	10	8	28.4	28.4	28.4	123.03	1118	1118;1129	0	90.288	2.1	1.2	14.1	13.3	14.4	10.4	2040900	14408	9445.9	267890	204100	181460	171360	41059
sp|P50402|EMD_HUMAN;tr|Q5HY57|Q5HY57_HUMAN;tr|F8WEQ1|F8WEQ1_HUMAN	sp|P50402|EMD_HUMAN;tr|Q5HY57|Q5HY57_HUMAN	15;9;2	15;9;2	15;9;2	sp|P50402|EMD_HUMAN Emerin OS=Homo sapiens GN=EMD PE=1 SV=1;tr|Q5HY57|Q5HY57_HUMAN Emerin OS=Homo sapiens GN=EMD PE=4 SV=1	3	15	15	15	4	5	11	12	6	5	4	5	11	12	6	5	4	5	11	12	6	5	61.4	61.4	61.4	28.994	254	254;219;21	0	84.784	24	31.1	60.6	53.1	35.4	35.8	5264900	107650	155540	670440	1043500	279340	239500	145010
sp|O60264|SMCA5_HUMAN	sp|O60264|SMCA5_HUMAN	21	21	17	sp|O60264|SMCA5_HUMAN SWI/SNF-related matrix-associated actin-dependent regulator of chromatin subfamily A member 5 OS=Homo sapiens GN=SMARCA5 PE=1 SV=1	1	21	21	17	3	2	11	12	11	8	3	2	11	12	11	8	3	2	8	9	9	6	23.4	23.4	19.8	121.9	1052	1052	0	60.219	3.4	2.5	12.8	15.6	13.5	9	1725600	27252	21420	300100	322610	161610	116440	32856
sp|P42704|LPPRC_HUMAN;tr|B8ZZ38|B8ZZ38_HUMAN;tr|C9JCA9|C9JCA9_HUMAN	sp|P42704|LPPRC_HUMAN	21;7;5	21;7;5	21;7;5	sp|P42704|LPPRC_HUMAN Leucine-rich PPR motif-containing protein, mitochondrial OS=Homo sapiens GN=LRPPRC PE=1 SV=3	3	21	21	21	9	5	11	7	7	6	9	5	11	7	7	6	9	5	11	7	7	6	26.1	26.1	26.1	157.9	1394	1394;504;359	0	74.66	12.4	7	13.3	9.2	7.7	6.5	1581800	194840	95474	174750	135150	136710	92051	103010
sp|P61313|RL15_HUMAN;tr|E7EQV9|E7EQV9_HUMAN;tr|E7ENU7|E7ENU7_HUMAN;tr|E7EX53|E7EX53_HUMAN;sp|P61313-2|RL15_HUMAN;tr|E7ERA2|E7ERA2_HUMAN	sp|P61313|RL15_HUMAN;tr|E7EQV9|E7EQV9_HUMAN;tr|E7ENU7|E7ENU7_HUMAN;tr|E7EX53|E7EX53_HUMAN	11;10;9;6;5;2	11;10;9;6;5;2	11;10;9;6;5;2	sp|P61313|RL15_HUMAN 60S ribosomal protein L15 OS=Homo sapiens GN=RPL15 PE=1 SV=2;tr|E7EQV9|E7EQV9_HUMAN Ribosomal protein L15 (Fragment) OS=Homo sapiens GN=RPL15 PE=2 SV=1;tr|E7ENU7|E7ENU7_HUMAN Ribosomal protein L15 (Fragment) OS=Homo sapiens GN=RPL15 PE	6	11	11	11	5	3	8	6	5	6	5	3	8	6	5	6	5	3	8	6	5	6	40.7	40.7	40.7	24.146	204	204;174;175;133;145;59	0	57.295	35.3	27.5	35.3	38.2	30.4	36.8	5242700	113700	60628	1204000	642440	405370	339520	115950
sp|Q9BVP2-2|GNL3_HUMAN;sp|Q9BVP2|GNL3_HUMAN;tr|C9JYH9|C9JYH9_HUMAN;tr|C9JZT7|C9JZT7_HUMAN;tr|B4DMU5|B4DMU5_HUMAN	sp|Q9BVP2-2|GNL3_HUMAN;sp|Q9BVP2|GNL3_HUMAN	14;14;4;4;4	14;14;4;4;4	14;14;4;4;4	sp|Q9BVP2-2|GNL3_HUMAN Isoform 2 of Guanine nucleotide-binding protein-like 3 OS=Homo sapiens GN=GNL3;sp|Q9BVP2|GNL3_HUMAN Guanine nucleotide-binding protein-like 3 OS=Homo sapiens GN=GNL3 PE=1 SV=2	5	14	14	14	4	2	11	8	6	5	4	2	11	8	6	5	4	2	11	8	6	5	40.6	40.6	40.6	60.54	537	537;549;96;135;138	0	203.94	13	7.6	33.3	27.6	16.9	15.6	3142400	64566	38751	486510	365210	198190	101060	78435
sp|Q15365|PCBP1_HUMAN;tr|F8VTZ0|F8VTZ0_HUMAN;tr|H3BSP4|H3BSP4_HUMAN	sp|Q15365|PCBP1_HUMAN	13;2;1	13;2;1	10;0;0	sp|Q15365|PCBP1_HUMAN Poly(rC)-binding protein 1 OS=Homo sapiens GN=PCBP1 PE=1 SV=2	3	13	13	10	4	3	9	7	4	6	4	3	9	7	4	6	1	0	7	4	2	3	72.2	72.2	59.6	37.497	356	356;64;36	0	169.29	16.6	12.6	49.4	42.1	19.7	25.8	4324700	257040	94859	734280	539620	264670	305540	275290
sp|Q9Y678|COPG1_HUMAN;tr|H0Y8X7|H0Y8X7_HUMAN;tr|D6RG17|D6RG17_HUMAN;tr|H0Y8G2|H0Y8G2_HUMAN	sp|Q9Y678|COPG1_HUMAN	19;2;1;1	17;2;1;1	17;2;1;1	sp|Q9Y678|COPG1_HUMAN Coatomer subunit gamma-1 OS=Homo sapiens GN=COPG1 PE=1 SV=1	4	19	17	17	0	1	12	10	10	7	0	1	11	9	10	6	0	1	11	9	10	6	36.4	33.1	33.1	97.717	874	874;188;49;76	0	117.11	0	2.1	24.3	21.5	21.7	15.8	1874700	0	5355.4	337890	186620	204320	135180	0
sp|Q7L2E3-3|DHX30_HUMAN;tr|H7BXY3|H7BXY3_HUMAN;sp|Q7L2E3|DHX30_HUMAN;sp|Q7L2E3-2|DHX30_HUMAN	sp|Q7L2E3-3|DHX30_HUMAN;tr|H7BXY3|H7BXY3_HUMAN;sp|Q7L2E3|DHX30_HUMAN;sp|Q7L2E3-2|DHX30_HUMAN	20;20;20;20	20;20;20;20	19;19;19;19	sp|Q7L2E3-3|DHX30_HUMAN Isoform 3 of Putative ATP-dependent RNA helicase DHX30 OS=Homo sapiens GN=DHX30;tr|H7BXY3|H7BXY3_HUMAN Putative ATP-dependent RNA helicase DHX30 OS=Homo sapiens GN=DHX30 PE=2 SV=1;sp|Q7L2E3|DHX30_HUMAN Putative ATP-dependent RNA hel	4	20	20	19	3	4	10	8	7	3	3	4	10	8	7	3	3	4	10	8	7	3	28.1	28.1	26.9	129.44	1155	1155;1166;1194;1222	0	127.21	4.2	5.6	14.4	10.9	10	4.8	1493000	21101	30983	331590	190020	106210	48344	35049
tr|B0UX83|B0UX83_HUMAN;sp|P46379-2|BAG6_HUMAN;sp|P46379|BAG6_HUMAN;sp|P46379-3|BAG6_HUMAN;sp|P46379-5|BAG6_HUMAN;sp|P46379-4|BAG6_HUMAN;tr|F6S6P2|F6S6P2_HUMAN;tr|H0Y710|H0Y710_HUMAN;tr|H0Y4L1|H0Y4L1_HUMAN;tr|F6UR09|F6UR09_HUMAN;tr|F6XTU0|F6XTU0_HUMAN;tr|F6RG75|F6RG75_HUMAN;tr|F6WML8|F6WML8_HUMAN;tr|F6VEM6|F6VEM6_HUMAN;tr|F6X9W3|F6X9W3_HUMAN;tr|F6U341|F6U341_HUMAN;tr|F6TC96|F6TC96_HUMAN	tr|B0UX83|B0UX83_HUMAN;sp|P46379-2|BAG6_HUMAN;sp|P46379|BAG6_HUMAN;sp|P46379-3|BAG6_HUMAN;sp|P46379-5|BAG6_HUMAN;sp|P46379-4|BAG6_HUMAN	15;15;15;15;14;13;5;4;3;3;3;3;3;3;3;3;2	15;15;15;15;14;13;5;4;3;3;3;3;3;3;3;3;2	12;12;12;12;11;10;2;4;3;0;0;0;0;0;0;0;0	tr|B0UX83|B0UX83_HUMAN HLA-B associated transcript 3, isoform CRA_a OS=Homo sapiens GN=BAG6 PE=4 SV=1;sp|P46379-2|BAG6_HUMAN Isoform 2 of Large proline-rich protein BAG6 OS=Homo sapiens GN=BAG6;sp|P46379|BAG6_HUMAN Large proline-rich protein BAG6 OS=Homo s	17	15	15	12	0	0	10	7	9	6	0	0	10	7	9	6	0	0	8	7	9	6	24.6	24.6	19.6	118.7	1126	1126;1126;1132;1162;1077;903;515;226;136;197;215;233;244;258;259;262;158	0	99.804	0	0	17.9	12.1	13.9	8.3	2205800	0	0	356890	147500	305810	108720	0
sp|Q9BQ52|RNZ2_HUMAN;sp|Q9BQ52-4|RNZ2_HUMAN;tr|G5E9D5|G5E9D5_HUMAN;tr|E7ES68|E7ES68_HUMAN;sp|Q9BQ52-2|RNZ2_HUMAN;sp|Q9BQ52-3|RNZ2_HUMAN;tr|H7C2I4|H7C2I4_HUMAN;tr|J3QRS2|J3QRS2_HUMAN;tr|J3QL08|J3QL08_HUMAN;tr|J3QLK4|J3QLK4_HUMAN	sp|Q9BQ52|RNZ2_HUMAN;sp|Q9BQ52-4|RNZ2_HUMAN;tr|G5E9D5|G5E9D5_HUMAN;tr|E7ES68|E7ES68_HUMAN;sp|Q9BQ52-2|RNZ2_HUMAN;sp|Q9BQ52-3|RNZ2_HUMAN	16;15;15;12;9;8;7;2;2;1	16;15;15;12;9;8;7;2;2;1	16;15;15;12;9;8;7;2;2;1	sp|Q9BQ52|RNZ2_HUMAN Zinc phosphodiesterase ELAC protein 2 OS=Homo sapiens GN=ELAC2 PE=1 SV=2;sp|Q9BQ52-4|RNZ2_HUMAN Isoform 4 of Zinc phosphodiesterase ELAC protein 2 OS=Homo sapiens GN=ELAC2;tr|G5E9D5|G5E9D5_HUMAN ElaC homolog 2 (E. coli), isoform CRA_a	10	16	16	16	1	2	11	10	5	5	1	2	11	10	5	5	1	2	11	10	5	5	34.7	34.7	34.7	92.218	826	826;786;807;626;501;454;286;122;133;148	0	114.93	2.4	3.5	25.7	19.7	11.3	10	1901300	26674	26289	281750	535740	112710	78110	0
sp|Q9NXF1-2|TEX10_HUMAN;sp|Q9NXF1|TEX10_HUMAN;tr|B7Z9D5|B7Z9D5_HUMAN	sp|Q9NXF1-2|TEX10_HUMAN;sp|Q9NXF1|TEX10_HUMAN	12;12;5	12;12;5	12;12;5	sp|Q9NXF1-2|TEX10_HUMAN Isoform 2 of Testis-expressed sequence 10 protein OS=Homo sapiens GN=TEX10;sp|Q9NXF1|TEX10_HUMAN Testis-expressed sequence 10 protein OS=Homo sapiens GN=TEX10 PE=1 SV=2	3	12	12	12	2	1	10	7	4	3	2	1	10	7	4	3	2	1	10	7	4	3	23.1	23.1	23.1	103.91	913	913;929;433	0	74.362	3.9	2	18.2	14.9	7.1	5.4	1645600	22916	8923.9	303120	242190	74629	59963	27014
sp|Q8N163|K1967_HUMAN;sp|Q8N163-2|K1967_HUMAN;tr|H0YB24|H0YB24_HUMAN;tr|G3V119|G3V119_HUMAN;tr|E5RHJ4|E5RHJ4_HUMAN;tr|H0YC69|H0YC69_HUMAN;tr|E5RGU7|E5RGU7_HUMAN;tr|E5RFJ3|E5RFJ3_HUMAN;tr|H0YC58|H0YC58_HUMAN	sp|Q8N163|K1967_HUMAN;sp|Q8N163-2|K1967_HUMAN;tr|H0YB24|H0YB24_HUMAN;tr|G3V119|G3V119_HUMAN	15;14;9;8;4;3;3;3;3	15;14;9;8;4;3;3;3;3	15;14;9;8;4;3;3;3;3	sp|Q8N163|K1967_HUMAN DBIRD complex subunit KIAA1967 OS=Homo sapiens GN=KIAA1967 PE=1 SV=2;sp|Q8N163-2|K1967_HUMAN Isoform 2 of DBIRD complex subunit KIAA1967 OS=Homo sapiens GN=KIAA1967;tr|H0YB24|H0YB24_HUMAN DBIRD complex subunit KIAA1967 (Fragment) OS=H	9	15	15	15	0	0	11	10	1	2	0	0	11	10	1	2	0	0	11	10	1	2	26.7	26.7	26.7	102.9	923	923;923;615;598;277;148;150;162;183	0	48.543	0	0	22.3	19.7	1.5	3.1	1724900	0	0	321210	355580	40522	60370	0
sp|Q9H2P0|ADNP_HUMAN;tr|E9PQK8|E9PQK8_HUMAN	sp|Q9H2P0|ADNP_HUMAN	12;3	12;3	12;3	sp|Q9H2P0|ADNP_HUMAN Activity-dependent neuroprotector homeobox protein OS=Homo sapiens GN=ADNP PE=1 SV=1	2	12	12	12	2	1	11	7	4	3	2	1	11	7	4	3	2	1	11	7	4	3	18.3	18.3	18.3	123.56	1102	1102;173	0	44.347	3.1	1.4	15.5	9.7	6.3	4.3	1479900	12832	8220.6	349270	245060	60902	32988	15031
sp|Q8IWC1-4|MA7D3_HUMAN;sp|Q8IWC1|MA7D3_HUMAN;sp|Q8IWC1-2|MA7D3_HUMAN;sp|Q8IWC1-3|MA7D3_HUMAN	sp|Q8IWC1-4|MA7D3_HUMAN;sp|Q8IWC1|MA7D3_HUMAN;sp|Q8IWC1-2|MA7D3_HUMAN;sp|Q8IWC1-3|MA7D3_HUMAN	13;13;12;12	13;13;12;12	13;13;12;12	sp|Q8IWC1-4|MA7D3_HUMAN Isoform 4 of MAP7 domain-containing protein 3 OS=Homo sapiens GN=MAP7D3;sp|Q8IWC1|MA7D3_HUMAN MAP7 domain-containing protein 3 OS=Homo sapiens GN=MAP7D3 PE=1 SV=2;sp|Q8IWC1-2|MA7D3_HUMAN Isoform 2 of MAP7 domain-containing protein 3	4	13	13	13	0	0	11	3	4	4	0	0	11	3	4	4	0	0	11	3	4	4	21.8	21.8	21.8	96.742	858	858;876;835;841	0	48.244	0	0	18.6	6.6	6.4	6.6	653470	0	0	137970	55136	43531	51158	0
sp|Q1KMD3|HNRL2_HUMAN;tr|H3BQZ7|H3BQZ7_HUMAN	sp|Q1KMD3|HNRL2_HUMAN;tr|H3BQZ7|H3BQZ7_HUMAN	29;27	29;27	29;27	sp|Q1KMD3|HNRL2_HUMAN Heterogeneous nuclear ribonucleoprotein U-like protein 2 OS=Homo sapiens GN=HNRNPUL2 PE=1 SV=1;tr|H3BQZ7|H3BQZ7_HUMAN HCG2044799 OS=Homo sapiens GN=hCG_2044799 PE=4 SV=1	2	29	29	29	19	18	10	10	13	12	19	18	10	10	13	12	19	18	10	10	13	12	47.5	47.5	47.5	85.104	747	747;746	0	296.81	36.9	40.2	22.6	21.2	27.3	23.6	11996000	1822100	1910500	541760	503280	654690	625490	1526400
sp|P06748-2|NPM_HUMAN;sp|P06748|NPM_HUMAN;sp|P06748-3|NPM_HUMAN;tr|E5RGW4|E5RGW4_HUMAN;tr|E5RI98|E5RI98_HUMAN	sp|P06748-2|NPM_HUMAN;sp|P06748|NPM_HUMAN;sp|P06748-3|NPM_HUMAN	10;10;6;1;1	10;10;6;1;1	10;10;6;1;1	sp|P06748-2|NPM_HUMAN Isoform 2 of Nucleophosmin OS=Homo sapiens GN=NPM1;sp|P06748|NPM_HUMAN Nucleophosmin OS=Homo sapiens GN=NPM1 PE=1 SV=2;sp|P06748-3|NPM_HUMAN Isoform 3 of Nucleophosmin OS=Homo sapiens GN=NPM1	5	10	10	10	8	8	8	8	8	8	8	8	8	8	8	8	8	8	8	8	8	8	45.3	45.3	45.3	29.464	265	265;294;259;59;111	0	323.31	43.8	41.1	39.6	41.1	39.6	41.1	14792000	1037200	1056000	1929500	1210600	1202300	947900	876990
sp|P62081|RS7_HUMAN;tr|B5MCP9|B5MCP9_HUMAN	sp|P62081|RS7_HUMAN;tr|B5MCP9|B5MCP9_HUMAN	13;8	13;8	13;8	sp|P62081|RS7_HUMAN 40S ribosomal protein S7 OS=Homo sapiens GN=RPS7 PE=1 SV=1;tr|B5MCP9|B5MCP9_HUMAN 40S ribosomal protein S7 OS=Homo sapiens GN=RPS7 PE=2 SV=1	2	13	13	13	4	5	9	11	7	8	4	5	9	11	7	8	4	5	9	11	7	8	67.5	67.5	67.5	22.127	194	194;187	0	117	44.8	45.9	60.3	65.5	53.1	57.2	5645200	83609	133320	729960	883310	261070	448760	107670
sp|O15212|PFD6_HUMAN;tr|A2AB88|A2AB88_HUMAN	sp|O15212|PFD6_HUMAN	13;6	13;6	13;6	sp|O15212|PFD6_HUMAN Prefoldin subunit 6 OS=Homo sapiens GN=PFDN6 PE=1 SV=1	2	13	13	13	0	0	8	11	11	12	0	0	8	11	11	12	0	0	8	11	11	12	77.5	77.5	77.5	14.582	129	129;103	0	152.94	0	0	73.6	77.5	74.4	77.5	6563000	0	0	499710	1039600	541610	749290	0
sp|P62269|RS18_HUMAN;tr|J3JS69|J3JS69_HUMAN	sp|P62269|RS18_HUMAN	13;4	13;4	13;4	sp|P62269|RS18_HUMAN 40S ribosomal protein S18 OS=Homo sapiens GN=RPS18 PE=1 SV=3	2	13	13	13	6	6	9	8	8	8	6	6	9	8	8	8	6	6	9	8	8	8	56.6	56.6	56.6	17.718	152	152;82	0	36.2	38.2	38.2	52	52	46.1	46.1	7954600	479880	530890	765600	810890	599830	668320	400780
sp|Q99879|H2B1M_HUMAN;sp|Q99877|H2B1N_HUMAN;sp|Q93079|H2B1H_HUMAN;sp|Q5QNW6|H2B2F_HUMAN;sp|P62807|H2B1C_HUMAN;sp|P58876|H2B1D_HUMAN;sp|P57053|H2BFS_HUMAN;sp|O60814|H2B1K_HUMAN;sp|Q5QNW6-2|H2B2F_HUMAN;tr|B4DR52|B4DR52_HUMAN;sp|Q99880|H2B1L_HUMAN;sp|Q96A08|H2B1A_HUMAN	sp|Q99879|H2B1M_HUMAN;sp|Q99877|H2B1N_HUMAN;sp|Q93079|H2B1H_HUMAN;sp|Q5QNW6|H2B2F_HUMAN;sp|P62807|H2B1C_HUMAN;sp|P58876|H2B1D_HUMAN;sp|P57053|H2BFS_HUMAN;sp|O60814|H2B1K_HUMAN;sp|Q5QNW6-2|H2B2F_HUMAN;tr|B4DR52|B4DR52_HUMAN;sp|Q99880|H2B1L_HUMAN	7;7;7;7;7;7;7;7;7;7;6;2	7;7;7;7;7;7;7;7;7;7;6;2	3;3;3;3;3;3;3;3;3;3;3;0	sp|Q99879|H2B1M_HUMAN Histone H2B type 1-M OS=Homo sapiens GN=HIST1H2BM PE=1 SV=3;sp|Q99877|H2B1N_HUMAN Histone H2B type 1-N OS=Homo sapiens GN=HIST1H2BN PE=1 SV=3;sp|Q93079|H2B1H_HUMAN Histone H2B type 1-H OS=Homo sapiens GN=HIST1H2BH PE=1 SV=3;sp|Q5QNW6|	12	7	7	3	3	4	6	7	5	6	3	4	6	7	5	6	2	1	3	3	2	2	38.1	38.1	9.5	13.989	126	126;126;126;126;126;126;126;126;134;166;126;127	0	76.135	21.4	38.1	32.5	38.1	31	38.1	28894000	1280100	1133500	2910200	3558800	3013900	3128500	1076200
sp|P04181|OAT_HUMAN;sp|P04181-2|OAT_HUMAN	sp|P04181|OAT_HUMAN;sp|P04181-2|OAT_HUMAN	16;11	16;11	16;11	sp|P04181|OAT_HUMAN Ornithine aminotransferase, mitochondrial OS=Homo sapiens GN=OAT PE=1 SV=1;sp|P04181-2|OAT_HUMAN Isoform 2 of Ornithine aminotransferase, mitochondrial OS=Homo sapiens GN=OAT	2	16	16	16	5	6	9	13	7	7	5	6	9	13	7	7	5	6	9	13	7	7	68.3	68.3	68.3	48.534	439	439;301	0	128.79	20.7	23	34.9	52.8	29.6	31.4	2967800	77839	95954	365510	524780	161400	209020	102660
sp|P35998|PRS7_HUMAN;tr|B7Z5E2|B7Z5E2_HUMAN;tr|C9JLS9|C9JLS9_HUMAN	sp|P35998|PRS7_HUMAN;tr|B7Z5E2|B7Z5E2_HUMAN	15;13;1	15;13;1	15;13;1	sp|P35998|PRS7_HUMAN 26S protease regulatory subunit 7 OS=Homo sapiens GN=PSMC2 PE=1 SV=3;tr|B7Z5E2|B7Z5E2_HUMAN 26S protease regulatory subunit 7 OS=Homo sapiens GN=PSMC2 PE=2 SV=1	3	15	15	15	1	2	9	9	7	9	1	2	9	9	7	9	1	2	9	9	7	9	44.3	44.3	44.3	48.633	433	433;296;130	0	61.69	3.7	8.1	31.6	24.5	22.4	23.8	2980700	5160.3	36885	346480	294020	270370	299800	0
sp|P61758|PFD3_HUMAN;tr|F5H2A7|F5H2A7_HUMAN	sp|P61758|PFD3_HUMAN;tr|F5H2A7|F5H2A7_HUMAN	12;8	12;8	12;8	sp|P61758|PFD3_HUMAN Prefoldin subunit 3 OS=Homo sapiens GN=VBP1 PE=1 SV=3;tr|F5H2A7|F5H2A7_HUMAN Prefoldin subunit 3 OS=Homo sapiens GN=VBP1 PE=2 SV=1	2	12	12	12	1	0	7	7	9	9	1	0	7	7	9	9	1	0	7	7	9	9	52.3	52.3	52.3	22.658	197	197;192	0	323.31	12.7	0	43.7	43.1	40.6	48.7	9801700	8281.3	0	1235500	1308000	1155100	853960	0
sp|P62913|RL11_HUMAN;tr|Q5VVC8|Q5VVC8_HUMAN;tr|Q5VVC9|Q5VVC9_HUMAN	sp|P62913|RL11_HUMAN;tr|Q5VVC8|Q5VVC8_HUMAN;tr|Q5VVC9|Q5VVC9_HUMAN	12;9;6	12;9;6	2;0;0	sp|P62913|RL11_HUMAN 60S ribosomal protein L11 OS=Homo sapiens GN=RPL11 PE=1 SV=2;tr|Q5VVC8|Q5VVC8_HUMAN 60S ribosomal protein L11 (Fragment) OS=Homo sapiens GN=RPL11 PE=2 SV=1;tr|Q5VVC9|Q5VVC9_HUMAN 60S ribosomal protein L11 (Fragment) OS=Homo sapiens GN=	3	12	12	2	5	6	9	9	8	8	5	6	9	9	8	8	1	2	2	2	1	2	60.1	60.1	8.4	20.252	178	178;174;131	0	66.889	29.8	31.5	53.9	59.6	52.2	33.7	7818900	246710	178480	870900	1043300	681390	623720	340300
sp|Q92499|DDX1_HUMAN	sp|Q92499|DDX1_HUMAN	17	17	17	sp|Q92499|DDX1_HUMAN ATP-dependent RNA helicase DDX1 OS=Homo sapiens GN=DDX1 PE=1 SV=2	1	17	17	17	5	2	10	10	9	9	5	2	10	10	9	9	5	2	10	10	9	9	45	45	45	82.431	740	740	0	132.88	16.6	6.6	24.9	25.7	25.9	26.6	2895100	106570	62681	284460	500860	217530	182640	123250
tr|B9A067|B9A067_HUMAN;sp|Q16891-2|IMMT_HUMAN;sp|Q16891-4|IMMT_HUMAN;sp|Q16891|IMMT_HUMAN;sp|Q16891-3|IMMT_HUMAN;tr|C9J406|C9J406_HUMAN;tr|H7C463|H7C463_HUMAN;tr|D6RAW4|D6RAW4_HUMAN	tr|B9A067|B9A067_HUMAN;sp|Q16891-2|IMMT_HUMAN;sp|Q16891-4|IMMT_HUMAN;sp|Q16891|IMMT_HUMAN;sp|Q16891-3|IMMT_HUMAN;tr|C9J406|C9J406_HUMAN;tr|H7C463|H7C463_HUMAN	17;17;17;17;16;15;14;2	17;17;17;17;16;15;14;2	17;17;17;17;16;15;14;2	tr|B9A067|B9A067_HUMAN Mitochondrial inner membrane protein OS=Homo sapiens GN=IMMT PE=2 SV=2;sp|Q16891-2|IMMT_HUMAN Isoform 2 of Mitochondrial inner membrane protein OS=Homo sapiens GN=IMMT;sp|Q16891-4|IMMT_HUMAN Isoform 4 of Mitochondrial inner membrane	8	17	17	17	5	7	10	10	6	8	5	7	10	10	6	8	5	7	10	10	6	8	39.5	39.5	39.5	78.973	711	711;747;757;758;726;659;613;147	0	119.28	13.4	17	21.5	24.6	14.9	16	1716100	93686	122230	181410	194620	84972	92763	98961
sp|Q08J23-2|NSUN2_HUMAN;sp|Q08J23|NSUN2_HUMAN;tr|G3V1R4|G3V1R4_HUMAN;tr|D6RAS3|D6RAS3_HUMAN	sp|Q08J23-2|NSUN2_HUMAN;sp|Q08J23|NSUN2_HUMAN;tr|G3V1R4|G3V1R4_HUMAN	16;16;13;2	16;16;13;2	16;16;13;2	sp|Q08J23-2|NSUN2_HUMAN Isoform 2 of tRNA (cytosine(34)-C(5))-methyltransferase OS=Homo sapiens GN=NSUN2;sp|Q08J23|NSUN2_HUMAN tRNA (cytosine(34)-C(5))-methyltransferase OS=Homo sapiens GN=NSUN2 PE=1 SV=2;tr|G3V1R4|G3V1R4_HUMAN NOL1/NOP2/Sun domain family,	4	16	16	16	6	6	9	9	11	4	6	6	9	9	11	4	6	6	9	9	11	4	30.9	30.9	30.9	82.392	732	732;767;531;202	0	88.315	12.7	12.7	19.5	20.1	24	10.4	2345200	96207	126930	265280	246680	288540	114350	90036
sp|P46779|RL28_HUMAN;sp|P46779-2|RL28_HUMAN;sp|P46779-3|RL28_HUMAN;tr|H0YKD8|H0YKD8_HUMAN;sp|P46779-4|RL28_HUMAN;sp|P46779-5|RL28_HUMAN;tr|H0YMF4|H0YMF4_HUMAN;tr|H0YLP6|H0YLP6_HUMAN	sp|P46779|RL28_HUMAN;sp|P46779-2|RL28_HUMAN;sp|P46779-3|RL28_HUMAN;tr|H0YKD8|H0YKD8_HUMAN;sp|P46779-4|RL28_HUMAN;sp|P46779-5|RL28_HUMAN;tr|H0YMF4|H0YMF4_HUMAN;tr|H0YLP6|H0YLP6_HUMAN	13;13;13;13;11;11;11;7	13;13;13;13;11;11;11;7	13;13;13;13;11;11;11;7	sp|P46779|RL28_HUMAN 60S ribosomal protein L28 OS=Homo sapiens GN=RPL28 PE=1 SV=3;sp|P46779-2|RL28_HUMAN Isoform 2 of 60S ribosomal protein L28 OS=Homo sapiens GN=RPL28;sp|P46779-3|RL28_HUMAN Isoform 3 of 60S ribosomal protein L28 OS=Homo sapiens GN=RPL28;	8	13	13	13	5	4	10	11	7	5	5	4	10	11	7	5	5	4	10	11	7	5	46.7	46.7	46.7	15.747	137	137;163;169;170;69;87;112;89	0	44.055	28.5	27.7	39.4	46.7	38	27.7	10615000	156520	97261	1018800	2024500	640970	1154500	157340
tr|D3YTB1|D3YTB1_HUMAN;sp|P62910|RL32_HUMAN;tr|F8W727|F8W727_HUMAN	tr|D3YTB1|D3YTB1_HUMAN;sp|P62910|RL32_HUMAN;tr|F8W727|F8W727_HUMAN	9;9;9	9;9;9	9;9;9	tr|D3YTB1|D3YTB1_HUMAN 60S ribosomal protein L32 (Fragment) OS=Homo sapiens GN=RPL32 PE=2 SV=1;sp|P62910|RL32_HUMAN 60S ribosomal protein L32 OS=Homo sapiens GN=RPL32 PE=1 SV=2;tr|F8W727|F8W727_HUMAN 60S ribosomal protein L32 OS=Homo sapiens GN=RPL32 PE=2	3	9	9	9	3	3	7	7	5	5	3	3	7	7	5	5	3	3	7	7	5	5	43.6	43.6	43.6	15.616	133	133;135;153	0	48.76	25.6	25.6	43.6	43.6	41.4	41.4	5744300	157200	119050	959590	991760	276780	213420	169310
tr|F8VYE8|F8VYE8_HUMAN;sp|P36873|PP1G_HUMAN;sp|P36873-2|PP1G_HUMAN;tr|F8VR82|F8VR82_HUMAN;tr|F8W0W8|F8W0W8_HUMAN;tr|E7ETD8|E7ETD8_HUMAN;tr|H0Y3Y6|H0Y3Y6_HUMAN;tr|B4DNE3|B4DNE3_HUMAN;tr|F8W0V8|F8W0V8_HUMAN;tr|F8WE71|F8WE71_HUMAN	tr|F8VYE8|F8VYE8_HUMAN;sp|P36873|PP1G_HUMAN;sp|P36873-2|PP1G_HUMAN;tr|F8VR82|F8VR82_HUMAN;tr|F8W0W8|F8W0W8_HUMAN;tr|E7ETD8|E7ETD8_HUMAN	10;10;10;9;9;6;2;2;2;1	10;10;10;9;9;6;2;2;2;1	2;2;2;2;1;0;0;0;0;0	tr|F8VYE8|F8VYE8_HUMAN Serine/threonine-protein phosphatase OS=Homo sapiens GN=PPP1CC PE=2 SV=1;sp|P36873|PP1G_HUMAN Serine/threonine-protein phosphatase PP1-gamma catalytic subunit OS=Homo sapiens GN=PPP1CC PE=1 SV=1;sp|P36873-2|PP1G_HUMAN Isoform Gamma-2	10	10	10	2	5	3	8	7	7	6	5	3	8	7	7	6	1	1	2	2	2	2	47	47	7.9	34.95	304	304;323;337;270;332;169;82;141;196;64	0	52.866	25	13.5	39.8	31.9	34.9	30.9	3884500	122220	81876	609950	472660	320440	201800	125880
sp|P55265-5|DSRAD_HUMAN;sp|P55265|DSRAD_HUMAN;tr|E7ENU4|E7ENU4_HUMAN;sp|P55265-4|DSRAD_HUMAN;sp|P55265-3|DSRAD_HUMAN;tr|H0YCK3|H0YCK3_HUMAN;sp|P55265-2|DSRAD_HUMAN	sp|P55265-5|DSRAD_HUMAN;sp|P55265|DSRAD_HUMAN;tr|E7ENU4|E7ENU4_HUMAN;sp|P55265-4|DSRAD_HUMAN;sp|P55265-3|DSRAD_HUMAN;tr|H0YCK3|H0YCK3_HUMAN;sp|P55265-2|DSRAD_HUMAN	20;20;20;20;18;18;18	20;20;20;20;18;18;18	20;20;20;20;18;18;18	sp|P55265-5|DSRAD_HUMAN Isoform 5 of Double-stranded RNA-specific adenosine deaminase OS=Homo sapiens GN=ADAR;sp|P55265|DSRAD_HUMAN Double-stranded RNA-specific adenosine deaminase OS=Homo sapiens GN=ADAR PE=1 SV=4;tr|E7ENU4|E7ENU4_HUMAN Double-stranded RN	7	20	20	20	3	2	10	10	10	8	3	2	10	10	10	8	3	2	10	10	10	8	37.3	37.3	37.3	103.64	931	931;1226;1269;1269;1181;1195;1200	0	102.84	4.9	3.3	21.7	20	17.6	17	3007600	46464	50386	415740	506390	310530	267760	50854
sp|Q14527|HLTF_HUMAN;sp|Q14527-2|HLTF_HUMAN;tr|H7C5K0|H7C5K0_HUMAN	sp|Q14527|HLTF_HUMAN;sp|Q14527-2|HLTF_HUMAN;tr|H7C5K0|H7C5K0_HUMAN	18;15;9	18;15;9	18;15;9	sp|Q14527|HLTF_HUMAN Helicase-like transcription factor OS=Homo sapiens GN=HLTF PE=1 SV=2;sp|Q14527-2|HLTF_HUMAN Isoform 2 of Helicase-like transcription factor OS=Homo sapiens GN=HLTF;tr|H7C5K0|H7C5K0_HUMAN Helicase-like transcription factor (Fragment) OS	3	18	18	18	0	0	10	12	4	4	0	0	10	12	4	4	0	0	10	12	4	4	34.5	34.5	34.5	113.93	1009	1009;887;425	0	99.674	0	0	17.4	23.7	8	6	1607600	0	0	267850	276730	55529	34676	0
sp|Q9UBX3|DIC_HUMAN;sp|Q9UBX3-2|DIC_HUMAN;tr|B4E1E9|B4E1E9_HUMAN;tr|I3L1E8|I3L1E8_HUMAN;tr|I3L3N9|I3L3N9_HUMAN	sp|Q9UBX3|DIC_HUMAN;sp|Q9UBX3-2|DIC_HUMAN;tr|B4E1E9|B4E1E9_HUMAN	14;14;12;4;1	14;14;12;4;1	2;2;0;0;1	sp|Q9UBX3|DIC_HUMAN Mitochondrial dicarboxylate carrier OS=Homo sapiens GN=SLC25A10 PE=1 SV=2;sp|Q9UBX3-2|DIC_HUMAN Isoform 2 of Mitochondrial dicarboxylate carrier OS=Homo sapiens GN=SLC25A10;tr|B4E1E9|B4E1E9_HUMAN Mitochondrial dicarboxylate carrier OS=H	5	14	14	2	3	5	9	7	6	7	3	5	9	7	6	7	0	0	2	1	1	1	59.2	59.2	11.1	31.282	287	287;296;244;113;39	0	83.13	17.4	25.1	47.7	38.3	36.6	38.3	2806800	145490	118580	377050	244690	189990	146710	174150
sp|Q8TED0|UTP15_HUMAN;tr|B4DXK8|B4DXK8_HUMAN;tr|H0Y8P4|H0Y8P4_HUMAN;tr|B4DU75|B4DU75_HUMAN;tr|D6RF65|D6RF65_HUMAN	sp|Q8TED0|UTP15_HUMAN;tr|B4DXK8|B4DXK8_HUMAN;tr|H0Y8P4|H0Y8P4_HUMAN	13;12;11;5;3	13;12;11;5;3	13;12;11;5;3	sp|Q8TED0|UTP15_HUMAN U3 small nucleolar RNA-associated protein 15 homolog OS=Homo sapiens GN=UTP15 PE=1 SV=3;tr|B4DXK8|B4DXK8_HUMAN U3 small nucleolar RNA-associated protein 15 homolog OS=Homo sapiens GN=UTP15 PE=2 SV=1;tr|H0Y8P4|H0Y8P4_HUMAN U3 small nuc	5	13	13	13	2	0	8	9	6	5	2	0	8	9	6	5	2	0	8	9	6	5	50.2	50.2	50.2	58.414	518	518;499;545;328;65	0	45.04	8.3	0	33.4	38.6	23.2	16.6	2064500	20695	0	343580	377130	207990	131760	42480
sp|P50454|SERPH_HUMAN;tr|E9PKH2|E9PKH2_HUMAN;tr|E9PR70|E9PR70_HUMAN;tr|E9PPV6|E9PPV6_HUMAN;tr|E9PK86|E9PK86_HUMAN;tr|E9PMI5|E9PMI5_HUMAN;tr|E9PNX1|E9PNX1_HUMAN;tr|E9PJH8|E9PJH8_HUMAN;tr|E9PIG2|E9PIG2_HUMAN;tr|E9PRS3|E9PRS3_HUMAN;tr|E9PQ34|E9PQ34_HUMAN;tr|H0YEP8|H0YEP8_HUMAN;tr|E9PLA6|E9PLA6_HUMAN	sp|P50454|SERPH_HUMAN;tr|E9PKH2|E9PKH2_HUMAN;tr|E9PR70|E9PR70_HUMAN;tr|E9PPV6|E9PPV6_HUMAN;tr|E9PK86|E9PK86_HUMAN;tr|E9PMI5|E9PMI5_HUMAN	10;6;6;6;5;5;4;3;3;3;2;1;1	10;6;6;6;5;5;4;3;3;3;2;1;1	10;6;6;6;5;5;4;3;3;3;2;1;1	sp|P50454|SERPH_HUMAN Serpin H1 OS=Homo sapiens GN=SERPINH1 PE=1 SV=2;tr|E9PKH2|E9PKH2_HUMAN Serpin H1 OS=Homo sapiens GN=SERPINH1 PE=2 SV=1;tr|E9PR70|E9PR70_HUMAN Serpin H1 (Fragment) OS=Homo sapiens GN=SERPINH1 PE=2 SV=1;tr|E9PPV6|E9PPV6_HUMAN Serpin H1	13	10	10	10	5	2	9	6	7	5	5	2	9	6	7	5	5	2	9	6	7	5	40.4	40.4	40.4	46.44	418	418;201;295;324;247;249;203;150;165;167;142;56;86	0	59.156	21.3	7.9	39.2	24.4	32.1	22.5	2541600	97496	46779	407620	208270	200590	170580	105070
tr|E9PAV3|E9PAV3_HUMAN;tr|F8VZJ2|F8VZJ2_HUMAN;tr|H0YHX9|H0YHX9_HUMAN;sp|Q13765|NACA_HUMAN;sp|Q13765-2|NACA_HUMAN;tr|F8W1N5|F8W1N5_HUMAN;tr|F8VNW4|F8VNW4_HUMAN;tr|F8W0W4|F8W0W4_HUMAN;tr|F8VZ58|F8VZ58_HUMAN;sp|Q9BZK3|NACP1_HUMAN	tr|E9PAV3|E9PAV3_HUMAN;tr|F8VZJ2|F8VZJ2_HUMAN;tr|H0YHX9|H0YHX9_HUMAN;sp|Q13765|NACA_HUMAN;sp|Q13765-2|NACA_HUMAN;tr|F8W1N5|F8W1N5_HUMAN;tr|F8VNW4|F8VNW4_HUMAN;tr|F8W0W4|F8W0W4_HUMAN	10;9;9;9;9;8;8;8;2;2	10;9;9;9;9;8;8;8;2;2	9;9;9;9;9;8;8;8;2;2	tr|E9PAV3|E9PAV3_HUMAN Nascent polypeptide-associated complex subunit alpha OS=Homo sapiens GN=NACA PE=2 SV=1;tr|F8VZJ2|F8VZJ2_HUMAN Nascent polypeptide-associated complex subunit alpha OS=Homo sapiens GN=NACA PE=2 SV=1;tr|H0YHX9|H0YHX9_HUMAN Nascent polyp	10	10	10	9	1	0	8	8	6	6	1	0	8	8	6	6	1	0	8	8	6	6	4	4	2.9	205.42	2078	2078;136;213;215;925;71;148;198;126;213	0	72.01	0.7	0	2.9	2.9	2.8	2.8	10201000	10399	0	1817200	1488800	1251500	764220	0
tr|H7C107|H7C107_HUMAN;sp|Q6DN90|IQEC1_HUMAN;tr|C9JMG9|C9JMG9_HUMAN;sp|Q6DN90-2|IQEC1_HUMAN;sp|Q5JU85-3|IQEC2_HUMAN;sp|Q5JU85|IQEC2_HUMAN;sp|Q5JU85-2|IQEC2_HUMAN	tr|H7C107|H7C107_HUMAN;sp|Q6DN90|IQEC1_HUMAN;tr|C9JMG9|C9JMG9_HUMAN;sp|Q6DN90-2|IQEC1_HUMAN	14;14;14;13;1;1;1	14;14;14;13;1;1;1	14;14;14;13;1;1;1	tr|H7C107|H7C107_HUMAN IQ motif and SEC7 domain-containing protein 1 (Fragment) OS=Homo sapiens GN=IQSEC1 PE=4 SV=1;sp|Q6DN90|IQEC1_HUMAN IQ motif and SEC7 domain-containing protein 1 OS=Homo sapiens GN=IQSEC1 PE=1 SV=1;tr|C9JMG9|C9JMG9_HUMAN IQ motif and	7	14	14	14	0	0	9	6	3	5	0	0	9	6	3	5	0	0	9	6	3	5	24.7	24.7	24.7	105.15	937	937;963;1160;841;949;1478;1488	0	37.149	0	0	14.1	12.2	5.2	9.1	1199600	0	0	218650	146700	139250	92936	0
sp|Q96CW1|AP2M1_HUMAN;tr|E9PFW3|E9PFW3_HUMAN;tr|C9JJ47|C9JJ47_HUMAN;tr|C9JTK4|C9JTK4_HUMAN;tr|C9JGT8|C9JGT8_HUMAN;tr|C9JJD3|C9JJD3_HUMAN;tr|C9JPV8|C9JPV8_HUMAN;tr|H7C4C3|H7C4C3_HUMAN	sp|Q96CW1|AP2M1_HUMAN;tr|E9PFW3|E9PFW3_HUMAN;tr|C9JJ47|C9JJ47_HUMAN	13;13;7;5;5;4;4;3	13;13;7;5;5;4;4;3	1;1;0;0;0;0;0;0	sp|Q96CW1|AP2M1_HUMAN AP-2 complex subunit mu OS=Homo sapiens GN=AP2M1 PE=1 SV=2;tr|E9PFW3|E9PFW3_HUMAN AP-2 complex subunit mu OS=Homo sapiens GN=AP2M1 PE=2 SV=1;tr|C9JJ47|C9JJ47_HUMAN AP-2 complex subunit mu (Fragment) OS=Homo sapiens GN=AP2M1 PE=2 SV=1	8	13	13	1	0	0	8	7	7	6	0	0	8	7	7	6	0	0	0	1	0	1	43.2	43.2	5.5	49.654	435	435;460;252;160;195;113;136;122	0	107.02	0	0	27.4	26.9	25.3	27.6	2821800	0	0	564100	476170	202520	163140	0
sp|Q5SQN1|SNP47_HUMAN;tr|H7C3C7|H7C3C7_HUMAN;sp|Q5SQN1-2|SNP47_HUMAN;sp|Q5SQN1-4|SNP47_HUMAN;tr|H0Y627|H0Y627_HUMAN;sp|Q5SQN1-3|SNP47_HUMAN	sp|Q5SQN1|SNP47_HUMAN;tr|H7C3C7|H7C3C7_HUMAN;sp|Q5SQN1-2|SNP47_HUMAN	13;12;12;6;6;5	13;12;12;6;6;5	13;12;12;6;6;5	sp|Q5SQN1|SNP47_HUMAN Synaptosomal-associated protein 47 OS=Homo sapiens GN=SNAP47 PE=1 SV=3;tr|H7C3C7|H7C3C7_HUMAN Synaptosomal-associated protein 47 (Fragment) OS=Homo sapiens GN=SNAP47 PE=4 SV=1;sp|Q5SQN1-2|SNP47_HUMAN Isoform 2 of Synaptosomal-associat	6	13	13	13	0	0	9	5	8	5	0	0	9	5	8	5	0	0	9	5	8	5	45.3	45.3	45.3	52.562	464	464;438;446;222;259;204	0	45.472	0	0	29.3	15.1	28.7	18.3	1009800	0	0	218110	73768	204480	84244	0
sp|Q5SY16|NOL9_HUMAN	sp|Q5SY16|NOL9_HUMAN	12	12	12	sp|Q5SY16|NOL9_HUMAN Polynucleotide 5-hydroxyl-kinase NOL9 OS=Homo sapiens GN=NOL9 PE=1 SV=1	1	12	12	12	0	0	9	8	6	3	0	0	9	8	6	3	0	0	9	8	6	3	26.8	26.8	26.8	79.322	702	702	0	56.886	0	0	23.6	20.1	17.9	9.1	NaN	0	0	381570	281360	203610	84165	0
tr|H0YA93|H0YA93_HUMAN;sp|Q86UW6-2|N4BP2_HUMAN;sp|Q86UW6|N4BP2_HUMAN	tr|H0YA93|H0YA93_HUMAN;sp|Q86UW6-2|N4BP2_HUMAN;sp|Q86UW6|N4BP2_HUMAN	13;13;13	13;13;13	13;13;13	tr|H0YA93|H0YA93_HUMAN NEDD4-binding protein 2 (Fragment) OS=Homo sapiens GN=N4BP2 PE=4 SV=1;sp|Q86UW6-2|N4BP2_HUMAN Isoform 2 of NEDD4-binding protein 2 OS=Homo sapiens GN=N4BP2;sp|Q86UW6|N4BP2_HUMAN NEDD4-binding protein 2 OS=Homo sapiens GN=N4BP2 PE=1 S	3	13	13	13	0	0	10	5	7	3	0	0	10	5	7	3	0	0	10	5	7	3	16.6	16.6	16.6	158.05	1400	1400;1753;1770	0	44.895	0	0	13.6	6.8	9.1	4.1	793820	0	0	183450	109780	83997	26483	0
sp|Q8NC51|PAIRB_HUMAN;sp|Q8NC51-3|PAIRB_HUMAN;sp|Q8NC51-2|PAIRB_HUMAN;sp|Q8NC51-4|PAIRB_HUMAN	sp|Q8NC51|PAIRB_HUMAN;sp|Q8NC51-3|PAIRB_HUMAN;sp|Q8NC51-2|PAIRB_HUMAN;sp|Q8NC51-4|PAIRB_HUMAN	11;10;10;9	11;10;10;9	11;10;10;9	sp|Q8NC51|PAIRB_HUMAN Plasminogen activator inhibitor 1 RNA-binding protein OS=Homo sapiens GN=SERBP1 PE=1 SV=2;sp|Q8NC51-3|PAIRB_HUMAN Isoform 3 of Plasminogen activator inhibitor 1 RNA-binding protein OS=Homo sapiens GN=SERBP1;sp|Q8NC51-2|PAIRB_HUMAN Iso	4	11	11	11	4	2	7	7	1	1	4	2	7	7	1	1	4	2	7	7	1	1	37	37	37	44.965	408	408;393;402;387	0	68.128	16.2	9.1	23.5	21.3	5.1	5.1	1068100	67044	120320	165920	135070	24586	24702	65867
sp|Q8IX01-4|SUGP2_HUMAN;sp|Q8IX01|SUGP2_HUMAN;tr|M0R2Z9|M0R2Z9_HUMAN;sp|Q8IX01-3|SUGP2_HUMAN;tr|M0R3F6|M0R3F6_HUMAN;tr|E7ETX7|E7ETX7_HUMAN;tr|M0R065|M0R065_HUMAN;tr|M0R2Y3|M0R2Y3_HUMAN;tr|M0R216|M0R216_HUMAN	sp|Q8IX01-4|SUGP2_HUMAN;sp|Q8IX01|SUGP2_HUMAN;tr|M0R2Z9|M0R2Z9_HUMAN;sp|Q8IX01-3|SUGP2_HUMAN;tr|M0R3F6|M0R3F6_HUMAN;tr|E7ETX7|E7ETX7_HUMAN	16;16;16;15;12;11;2;1;1	16;16;16;15;12;11;2;1;1	16;16;16;15;12;11;2;1;1	sp|Q8IX01-4|SUGP2_HUMAN Isoform 4 of SURP and G-patch domain-containing protein 2 OS=Homo sapiens GN=SUGP2;sp|Q8IX01|SUGP2_HUMAN SURP and G-patch domain-containing protein 2 OS=Homo sapiens GN=SUGP2 PE=1 SV=2;tr|M0R2Z9|M0R2Z9_HUMAN SURP and G-patch domain-	9	16	16	16	0	0	10	6	2	0	0	0	10	6	2	0	0	0	10	6	2	0	25.9	25.9	25.9	115.18	1030	1030;1082;1096;1040;841;861;111;65;170	0	96.155	0	0	18.2	11.7	3.9	0	779050	0	0	179760	129160	40614	0	0
sp|O95817|BAG3_HUMAN;tr|C9JFK9|C9JFK9_HUMAN	sp|O95817|BAG3_HUMAN;tr|C9JFK9|C9JFK9_HUMAN	13;7	13;7	13;7	sp|O95817|BAG3_HUMAN BAG family molecular chaperone regulator 3 OS=Homo sapiens GN=BAG3 PE=1 SV=3;tr|C9JFK9|C9JFK9_HUMAN BAG family molecular chaperone regulator 3 (Fragment) OS=Homo sapiens GN=BAG3 PE=2 SV=1	2	13	13	13	0	0	10	2	8	0	0	0	10	2	8	0	0	0	10	2	8	0	41.6	41.6	41.6	61.594	575	575;325	0	35.642	0	0	30.8	7.5	27.8	0	712300	0	0	182540	52673	192460	0	0
tr|H0Y7P1|H0Y7P1_HUMAN;sp|Q93074-3|MED12_HUMAN;sp|Q93074|MED12_HUMAN;sp|Q93074-2|MED12_HUMAN;tr|H0Y6W6|H0Y6W6_HUMAN;tr|F8WAE6|F8WAE6_HUMAN;sp|Q86YW9-4|MD12L_HUMAN;sp|Q86YW9|MD12L_HUMAN	tr|H0Y7P1|H0Y7P1_HUMAN;sp|Q93074-3|MED12_HUMAN;sp|Q93074|MED12_HUMAN;sp|Q93074-2|MED12_HUMAN;tr|H0Y6W6|H0Y6W6_HUMAN	10;10;10;10;5;1;1;1	10;10;10;10;5;1;1;1	10;10;10;10;5;1;1;1	tr|H0Y7P1|H0Y7P1_HUMAN Mediator of RNA polymerase II transcription subunit 12 (Fragment) OS=Homo sapiens GN=MED12 PE=2 SV=1;sp|Q93074-3|MED12_HUMAN Isoform 3 of Mediator of RNA polymerase II transcription subunit 12 OS=Homo sapiens GN=MED12;sp|Q93074|MED12	8	10	10	10	0	1	9	4	0	0	0	1	9	4	0	0	0	1	9	4	0	0	8.5	8.5	8.5	237.44	2127	2127;2176;2177;2180;925;1809;2144;2145	0	25.026	0	0.6	7.9	3.6	0	0	454920	0	12707	142790	62897	0	0	0
tr|F6SBX2|F6SBX2_HUMAN;sp|Q9NSE4|SYIM_HUMAN	tr|F6SBX2|F6SBX2_HUMAN;sp|Q9NSE4|SYIM_HUMAN	31;31	31;31	31;31	tr|F6SBX2|F6SBX2_HUMAN Isoleucine--tRNA ligase, mitochondrial OS=Homo sapiens GN=IARS2 PE=2 SV=1;sp|Q9NSE4|SYIM_HUMAN Isoleucine--tRNA ligase, mitochondrial OS=Homo sapiens GN=IARS2 PE=1 SV=2	2	31	31	31	24	22	8	13	9	9	24	22	8	13	9	9	24	22	8	13	9	9	49.5	49.5	49.5	106.04	940	940;1012	0	137.37	41.1	36.8	16.2	22.6	17.2	17.8	7846700	1338900	875620	239800	583950	297570	263020	1043400
sp|Q9BUJ2-2|HNRL1_HUMAN;sp|Q9BUJ2|HNRL1_HUMAN;sp|Q9BUJ2-4|HNRL1_HUMAN;tr|B7Z4B8|B7Z4B8_HUMAN;tr|M0R3F1|M0R3F1_HUMAN;sp|Q9BUJ2-3|HNRL1_HUMAN;tr|M0QYZ0|M0QYZ0_HUMAN;tr|M0QYI8|M0QYI8_HUMAN;tr|M0QYM5|M0QYM5_HUMAN;tr|M0R0K8|M0R0K8_HUMAN;tr|M0R203|M0R203_HUMAN;tr|M0R247|M0R247_HUMAN;tr|M0QZV6|M0QZV6_HUMAN	sp|Q9BUJ2-2|HNRL1_HUMAN;sp|Q9BUJ2|HNRL1_HUMAN;sp|Q9BUJ2-4|HNRL1_HUMAN;tr|B7Z4B8|B7Z4B8_HUMAN;tr|M0R3F1|M0R3F1_HUMAN;sp|Q9BUJ2-3|HNRL1_HUMAN	20;20;19;19;18;18;9;3;2;2;1;1;1	20;20;19;19;18;18;9;3;2;2;1;1;1	20;20;19;19;18;18;9;3;2;2;1;1;1	sp|Q9BUJ2-2|HNRL1_HUMAN Isoform 2 of Heterogeneous nuclear ribonucleoprotein U-like protein 1 OS=Homo sapiens GN=HNRNPUL1;sp|Q9BUJ2|HNRL1_HUMAN Heterogeneous nuclear ribonucleoprotein U-like protein 1 OS=Homo sapiens GN=HNRNPUL1 PE=1 SV=2;sp|Q9BUJ2-4|HNRL1	13	20	20	20	13	17	9	9	10	12	13	17	9	9	10	12	13	17	9	9	10	12	34	34	34	90.291	804	804;856;756;767;641;752;371;172;90;158;81;105;118	0	96.696	22.1	29	15.4	13.6	17.4	22.3	3954500	325100	584820	385960	347830	233130	216300	303570
sp|Q16822|PCKGM_HUMAN;tr|B4DW73|B4DW73_HUMAN;tr|H0YML5|H0YML5_HUMAN;tr|H0YM31|H0YM31_HUMAN;sp|Q16822-2|PCKGM_HUMAN;tr|H0YMA5|H0YMA5_HUMAN;tr|H0YMU6|H0YMU6_HUMAN;tr|H0YNG4|H0YNG4_HUMAN;tr|F5GZM4|F5GZM4_HUMAN;sp|P35558|PCKGC_HUMAN	sp|Q16822|PCKGM_HUMAN;tr|B4DW73|B4DW73_HUMAN;tr|H0YML5|H0YML5_HUMAN;tr|H0YM31|H0YM31_HUMAN;sp|Q16822-2|PCKGM_HUMAN	20;16;15;12;11;5;3;3;2;2	20;16;15;12;11;5;3;3;2;2	20;16;15;12;11;5;3;3;2;2	sp|Q16822|PCKGM_HUMAN Phosphoenolpyruvate carboxykinase [GTP], mitochondrial OS=Homo sapiens GN=PCK2 PE=1 SV=3;tr|B4DW73|B4DW73_HUMAN Phosphoenolpyruvate carboxykinase [GTP], mitochondrial OS=Homo sapiens GN=PCK2 PE=2 SV=1;tr|H0YML5|H0YML5_HUMAN Phosphoeno	10	20	20	20	15	8	7	7	10	6	15	8	7	7	10	6	15	8	7	7	10	6	42.5	42.5	42.5	70.729	640	640;506;474;509;441;122;107;113;313;622	0	217.33	36.2	23.6	20.8	20.2	28.1	18.8	4067300	538800	359150	232470	361660	235130	158850	368300
sp|O43175|SERA_HUMAN;tr|Q5SZU1|Q5SZU1_HUMAN	sp|O43175|SERA_HUMAN;tr|Q5SZU1|Q5SZU1_HUMAN	17;14	17;14	16;13	sp|O43175|SERA_HUMAN D-3-phosphoglycerate dehydrogenase OS=Homo sapiens GN=PHGDH PE=1 SV=4;tr|Q5SZU1|Q5SZU1_HUMAN D-3-phosphoglycerate dehydrogenase OS=Homo sapiens GN=PHGDH PE=2 SV=1	2	17	17	16	7	12	7	7	7	9	7	12	7	7	7	9	7	12	7	7	7	9	48	48	46.7	56.65	533	533;499	0	107.19	24.4	37	22.7	23.8	27.4	25.9	3524000	145320	316160	321160	456980	279320	287340	168610
sp|Q9Y285|SYFA_HUMAN;tr|K7ER00|K7ER00_HUMAN;tr|B4E363|B4E363_HUMAN;tr|K7ER16|K7ER16_HUMAN;tr|K7EPH2|K7EPH2_HUMAN;tr|K7EK06|K7EK06_HUMAN;tr|K7ERS0|K7ERS0_HUMAN	sp|Q9Y285|SYFA_HUMAN;tr|K7ER00|K7ER00_HUMAN;tr|B4E363|B4E363_HUMAN;tr|K7ER16|K7ER16_HUMAN	21;20;19;12;8;7;1	21;20;19;12;8;7;1	21;20;19;12;8;7;1	sp|Q9Y285|SYFA_HUMAN Phenylalanine--tRNA ligase alpha subunit OS=Homo sapiens GN=FARSA PE=1 SV=3;tr|K7ER00|K7ER00_HUMAN Phenylalanine--tRNA ligase alpha subunit OS=Homo sapiens GN=FARSA PE=3 SV=1;tr|B4E363|B4E363_HUMAN Phenylalanine--tRNA ligase alpha subu	7	21	21	21	5	6	9	9	11	11	5	6	9	9	11	11	5	6	9	9	11	11	61.6	61.6	61.6	57.563	508	508;548;477;235;379;169;159	0	86.568	18.9	18.9	29.1	29.9	39.4	39.6	NaN	178390	108410	307550	473290	311740	198390	207090
tr|B4DXZ6|B4DXZ6_HUMAN;sp|P51114|FXR1_HUMAN;sp|P51114-3|FXR1_HUMAN;sp|P51114-2|FXR1_HUMAN;tr|E7EU85|E7EU85_HUMAN;tr|E9PFF5|E9PFF5_HUMAN;tr|C9JZE0|C9JZE0_HUMAN;tr|C9JY20|C9JY20_HUMAN;tr|H7C4S4|H7C4S4_HUMAN;tr|C9IZ22|C9IZ22_HUMAN;tr|C9JAJ4|C9JAJ4_HUMAN	tr|B4DXZ6|B4DXZ6_HUMAN;sp|P51114|FXR1_HUMAN;sp|P51114-3|FXR1_HUMAN;sp|P51114-2|FXR1_HUMAN;tr|E7EU85|E7EU85_HUMAN;tr|E9PFF5|E9PFF5_HUMAN	17;17;16;13;12;12;4;4;3;1;1	16;16;15;12;11;11;4;4;3;1;1	15;15;14;11;10;10;4;4;3;1;1	tr|B4DXZ6|B4DXZ6_HUMAN Fragile X mental retardation syndrome-related protein 1 OS=Homo sapiens GN=FXR1 PE=2 SV=1;sp|P51114|FXR1_HUMAN Fragile X mental retardation syndrome-related protein 1 OS=Homo sapiens GN=FXR1 PE=1 SV=3;sp|P51114-3|FXR1_HUMAN Isoform 3	11	17	16	15	12	12	9	9	4	4	11	11	9	9	3	3	10	10	8	8	2	2	36.2	34.9	32.7	68.326	608	608;621;536;539;454;490;119;123;247;94;151	0	125.79	28.8	27.1	24.8	28.8	8.4	8.7	2395000	267690	263620	275530	265660	33404	44148	225500
sp|P51991|ROA3_HUMAN;sp|P51991-2|ROA3_HUMAN;tr|H7C1J8|H7C1J8_HUMAN	sp|P51991|ROA3_HUMAN;sp|P51991-2|ROA3_HUMAN	15;14;1	15;14;1	15;14;1	sp|P51991|ROA3_HUMAN Heterogeneous nuclear ribonucleoprotein A3 OS=Homo sapiens GN=HNRNPA3 PE=1 SV=2;sp|P51991-2|ROA3_HUMAN Isoform 2 of Heterogeneous nuclear ribonucleoprotein A3 OS=Homo sapiens GN=HNRNPA3	3	15	15	15	10	12	8	7	3	4	10	12	8	7	3	4	10	12	8	7	3	4	39.7	39.7	39.7	39.594	378	378;356;115	0	80.147	30.2	33.9	29.4	28.3	14.3	19.8	2903300	336750	346280	214970	178190	118700	174920	236880
sp|O14980|XPO1_HUMAN;tr|C9JKM9|C9JKM9_HUMAN;tr|C9IZS4|C9IZS4_HUMAN;tr|C9JQ02|C9JQ02_HUMAN;tr|C9JV99|C9JV99_HUMAN;tr|C9J673|C9J673_HUMAN;tr|C9IYM2|C9IYM2_HUMAN;tr|F8WF71|F8WF71_HUMAN;tr|C9JF49|C9JF49_HUMAN;tr|H7BZC5|H7BZC5_HUMAN	sp|O14980|XPO1_HUMAN	17;6;5;5;5;5;4;4;3;2	17;6;5;5;5;5;4;4;3;2	17;6;5;5;5;5;4;4;3;2	sp|O14980|XPO1_HUMAN Exportin-1 OS=Homo sapiens GN=XPO1 PE=1 SV=1	10	17	17	17	7	8	9	9	7	4	7	8	9	9	7	4	7	8	9	9	7	4	23.5	23.5	23.5	123.38	1071	1071;179;94;95;100;132;62;82;59;72	0	102.22	11	10.7	14	14.8	10.9	6.1	2620500	173110	187420	245930	244950	186330	100700	181180
sp|P08237-2|K6PF_HUMAN;sp|P08237|K6PF_HUMAN;sp|P08237-3|K6PF_HUMAN;tr|F8VP00|F8VP00_HUMAN;tr|F8VX13|F8VX13_HUMAN;tr|F8VNX2|F8VNX2_HUMAN;tr|F8VZQ1|F8VZQ1_HUMAN;tr|F8VSL1|F8VSL1_HUMAN;tr|H0YHB8|H0YHB8_HUMAN;tr|F8W1J8|F8W1J8_HUMAN;tr|F8VSF7|F8VSF7_HUMAN;tr|F8VW30|F8VW30_HUMAN;tr|F8VUB8|F8VUB8_HUMAN;tr|F8VTQ3|F8VTQ3_HUMAN;tr|F8VYK8|F8VYK8_HUMAN;tr|F8VZI0|F8VZI0_HUMAN;tr|F8VVE3|F8VVE3_HUMAN	sp|P08237-2|K6PF_HUMAN;sp|P08237|K6PF_HUMAN;sp|P08237-3|K6PF_HUMAN	17;17;17;4;3;3;3;2;1;1;1;1;1;1;1;1;1	17;17;17;4;3;3;3;2;1;1;1;1;1;1;1;1;1	17;17;17;4;3;3;3;2;1;1;1;1;1;1;1;1;1	sp|P08237-2|K6PF_HUMAN Isoform 2 of 6-phosphofructokinase, muscle type OS=Homo sapiens GN=PFKM;sp|P08237|K6PF_HUMAN 6-phosphofructokinase, muscle type OS=Homo sapiens GN=PFKM PE=1 SV=2;sp|P08237-3|K6PF_HUMAN Isoform 3 of 6-phosphofructokinase, muscle type	17	17	17	17	3	0	9	9	9	10	3	0	9	9	9	10	3	0	9	9	9	10	42.9	42.9	42.9	81.775	749	749;780;851;177;156;157;161;139;41;85;102;117;141;149;150;153;165	0	85.597	7.2	0	23.8	25.4	20.6	25.2	2118300	41974	0	250840	296170	208650	190480	71418
sp|P45880-2|VDAC2_HUMAN;sp|P45880|VDAC2_HUMAN;sp|P45880-1|VDAC2_HUMAN;tr|B4DKM5|B4DKM5_HUMAN;tr|Q5JSD2|Q5JSD2_HUMAN;tr|Q5JSD1|Q5JSD1_HUMAN;tr|A2A3S1|A2A3S1_HUMAN	sp|P45880-2|VDAC2_HUMAN;sp|P45880|VDAC2_HUMAN;sp|P45880-1|VDAC2_HUMAN;tr|B4DKM5|B4DKM5_HUMAN;tr|Q5JSD2|Q5JSD2_HUMAN;tr|Q5JSD1|Q5JSD1_HUMAN	10;10;10;8;5;5;3	10;10;10;8;5;5;3	10;10;10;8;5;5;3	sp|P45880-2|VDAC2_HUMAN Isoform 2 of Voltage-dependent anion-selective channel protein 2 OS=Homo sapiens GN=VDAC2;sp|P45880|VDAC2_HUMAN Voltage-dependent anion-selective channel protein 2 OS=Homo sapiens GN=VDAC2 PE=1 SV=2;sp|P45880-1|VDAC2_HUMAN Isoform 1	7	10	10	10	4	5	7	5	7	7	4	5	7	5	7	7	4	5	7	5	7	7	64.3	64.3	64.3	30.412	283	283;294;309;255;195;204;109	0	120.92	24.4	33.9	44.2	34.3	46.3	44.5	3692900	131050	174610	421590	314830	414300	414410	147260
sp|P46777|RL5_HUMAN;tr|Q5T7N0|Q5T7N0_HUMAN	sp|P46777|RL5_HUMAN	13;6	13;6	13;6	sp|P46777|RL5_HUMAN 60S ribosomal protein L5 OS=Homo sapiens GN=RPL5 PE=1 SV=3	2	13	13	13	2	4	8	9	4	6	2	4	8	9	4	6	2	4	8	9	4	6	46.5	46.5	46.5	34.362	297	297;130	0	76.293	10.1	23.6	35.7	34.7	21.2	31.6	3421200	118780	134950	343500	387610	154550	184920	119840
sp|P54136|SYRC_HUMAN;sp|P54136-2|SYRC_HUMAN;tr|F5H3T8|F5H3T8_HUMAN;tr|E5RJM9|E5RJM9_HUMAN;tr|E5RH09|E5RH09_HUMAN	sp|P54136|SYRC_HUMAN;sp|P54136-2|SYRC_HUMAN;tr|F5H3T8|F5H3T8_HUMAN	21;18;12;5;4	21;18;12;5;4	21;18;12;5;4	sp|P54136|SYRC_HUMAN Arginine--tRNA ligase, cytoplasmic OS=Homo sapiens GN=RARS PE=1 SV=2;sp|P54136-2|SYRC_HUMAN Isoform Monomeric of Arginine--tRNA ligase, cytoplasmic OS=Homo sapiens GN=RARS;tr|F5H3T8|F5H3T8_HUMAN Arginine--tRNA ligase, cytoplasmic OS=Ho	5	21	21	21	4	6	8	8	4	7	4	6	8	8	4	7	4	6	8	8	4	7	46.1	46.1	46.1	75.378	660	660;588;454;129;113	0	105.39	9.5	14.2	22.6	20.2	10.3	16.8	1792200	56960	94572	293720	112620	81323	106220	73342
sp|P14868|SYDC_HUMAN;tr|Q68CR9|Q68CR9_HUMAN;tr|C9J7S3|C9J7S3_HUMAN;tr|C9JLC1|C9JLC1_HUMAN;tr|H7C278|H7C278_HUMAN;tr|C9JQM9|C9JQM9_HUMAN;tr|H7BZ35|H7BZ35_HUMAN	sp|P14868|SYDC_HUMAN;tr|Q68CR9|Q68CR9_HUMAN;tr|C9J7S3|C9J7S3_HUMAN;tr|C9JLC1|C9JLC1_HUMAN	13;10;7;7;6;4;3	13;10;7;7;6;4;3	13;10;7;7;6;4;3	sp|P14868|SYDC_HUMAN Aspartate--tRNA ligase, cytoplasmic OS=Homo sapiens GN=DARS PE=1 SV=2;tr|Q68CR9|Q68CR9_HUMAN Aspartate--tRNA ligase, cytoplasmic OS=Homo sapiens GN=DKFZp781B11202 PE=2 SV=1;tr|C9J7S3|C9J7S3_HUMAN Aspartate--tRNA ligase, cytoplasmic (Fr	7	13	13	13	4	5	9	9	6	8	4	5	9	9	6	8	4	5	9	9	6	8	34.7	34.7	34.7	57.136	501	501;401;176;182;179;135;188	0	52.21	13.2	15.6	24.6	24.2	16.6	22.8	1693200	48571	52929	221850	155030	163760	136830	70080
sp|P17812|PYRG1_HUMAN;tr|B4DR64|B4DR64_HUMAN;tr|B7Z9C4|B7Z9C4_HUMAN	sp|P17812|PYRG1_HUMAN;tr|B4DR64|B4DR64_HUMAN	16;14;5	16;14;5	16;14;5	sp|P17812|PYRG1_HUMAN CTP synthase 1 OS=Homo sapiens GN=CTPS1 PE=1 SV=2;tr|B4DR64|B4DR64_HUMAN CTP synthase 1 OS=Homo sapiens GN=CTPS1 PE=2 SV=1	3	16	16	16	3	3	8	7	6	7	3	3	8	7	6	7	3	3	8	7	6	7	34.5	34.5	34.5	66.69	591	591;360;314	0	45.23	6.8	5.8	15.6	16.4	18.1	19.5	2008700	61512	49003	289980	214640	154530	195340	79788
sp|Q96CS3|FAF2_HUMAN;tr|D6RBG6|D6RBG6_HUMAN	sp|Q96CS3|FAF2_HUMAN	14;1	14;1	14;1	sp|Q96CS3|FAF2_HUMAN FAS-associated factor 2 OS=Homo sapiens GN=FAF2 PE=1 SV=2	2	14	14	14	2	3	8	7	7	4	2	3	8	7	7	4	2	3	8	7	7	4	47.6	47.6	47.6	52.623	445	445;48	0	86.286	8.3	11.7	30.3	26.7	27.9	10.8	2414200	58398	72261	374310	232740	238330	141810	79635
sp|P49792|RBP2_HUMAN;tr|J3QTV4|J3QTV4_HUMAN;sp|P0DJD0|RGPD1_HUMAN;tr|F8VYC4|F8VYC4_HUMAN;sp|P0DJD1|RGPD2_HUMAN;sp|O14715|RGPD8_HUMAN;tr|F8W705|F8W705_HUMAN;tr|J3KQ37|J3KQ37_HUMAN;sp|Q99666|RGPD5_HUMAN	sp|P49792|RBP2_HUMAN	19;3;3;3;3;2;1;1;1	19;3;3;3;3;2;1;1;1	14;0;0;0;0;0;0;0;0	sp|P49792|RBP2_HUMAN E3 SUMO-protein ligase RanBP2 OS=Homo sapiens GN=RANBP2 PE=1 SV=2	9	19	19	14	2	2	9	9	7	7	2	2	9	9	7	7	1	2	6	7	6	6	10	10	7.2	358.2	3224	3224;1748;1748;1756;1756;1765;904;1625;1765	0	64.097	1	1	4.7	4.5	3.5	3.4	1749600	30702	31925	303070	169320	149860	104850	32757
sp|P26641|EF1G_HUMAN;tr|B4DTG2|B4DTG2_HUMAN	sp|P26641|EF1G_HUMAN;tr|B4DTG2|B4DTG2_HUMAN	13;12	13;12	13;12	sp|P26641|EF1G_HUMAN Elongation factor 1-gamma OS=Homo sapiens GN=EEF1G PE=1 SV=3;tr|B4DTG2|B4DTG2_HUMAN Elongation factor 1-gamma OS=Homo sapiens GN=EEF1G PE=2 SV=1	2	13	13	13	5	4	7	5	7	8	5	4	7	5	7	8	5	4	7	5	7	8	40.3	40.3	40.3	50.118	437	437;487	0	126.31	22.4	13.5	28.6	22.7	28.4	34.3	2960500	156840	241140	339860	227670	273380	218510	139050
sp|P62244|RS15A_HUMAN;tr|I3L3P7|I3L3P7_HUMAN;tr|I3L246|I3L246_HUMAN;tr|H3BVC7|H3BVC7_HUMAN;tr|H3BN98|H3BN98_HUMAN;tr|H3BV27|H3BV27_HUMAN;tr|H3BT37|H3BT37_HUMAN;tr|I3L303|I3L303_HUMAN	sp|P62244|RS15A_HUMAN;tr|I3L3P7|I3L3P7_HUMAN;tr|I3L246|I3L246_HUMAN	10;9;5;4;4;1;1;1	10;9;5;4;4;1;1;1	10;9;5;4;4;1;1;1	sp|P62244|RS15A_HUMAN 40S ribosomal protein S15a OS=Homo sapiens GN=RPS15A PE=1 SV=2;tr|I3L3P7|I3L3P7_HUMAN 40S ribosomal protein S15a OS=Homo sapiens GN=RPS15A PE=2 SV=1;tr|I3L246|I3L246_HUMAN 40S ribosomal protein S15a OS=Homo sapiens GN=RPS15A PE=4 SV=1	8	10	10	10	4	4	7	5	4	7	4	4	7	5	4	7	4	4	7	5	4	7	60	60	60	14.839	130	130;100;111;58;237;49;50;52	0	133.57	25.4	25.4	43.1	49.2	40.8	60	5394300	164870	191630	835680	550900	484760	411580	196390
sp|Q5T9A4|ATD3B_HUMAN;sp|Q5T9A4-3|ATD3B_HUMAN	sp|Q5T9A4|ATD3B_HUMAN;sp|Q5T9A4-3|ATD3B_HUMAN	37;30	13;11	12;10	sp|Q5T9A4|ATD3B_HUMAN ATPase family AAA domain-containing protein 3B OS=Homo sapiens GN=ATAD3B PE=1 SV=1;sp|Q5T9A4-3|ATD3B_HUMAN Isoform 3 of ATPase family AAA domain-containing protein 3B OS=Homo sapiens GN=ATAD3B	2	37	13	12	16	13	20	26	14	14	4	4	9	9	6	4	4	4	9	8	6	4	61.6	31.6	27.5	72.572	648	648;602	0	129.13	26.2	22.8	39.4	41.2	28.4	26.2	1862200	70423	82062	232920	173850	161760	105540	110180
sp|Q92973-2|TNPO1_HUMAN;sp|Q92973|TNPO1_HUMAN;sp|Q92973-3|TNPO1_HUMAN;tr|B4DSC0|B4DSC0_HUMAN;tr|E7EW37|E7EW37_HUMAN;sp|O14787-2|TNPO2_HUMAN;sp|O14787|TNPO2_HUMAN	sp|Q92973-2|TNPO1_HUMAN;sp|Q92973|TNPO1_HUMAN;sp|Q92973-3|TNPO1_HUMAN	17;17;14;6;6;3;2	17;17;14;6;6;3;2	17;17;14;6;6;3;2	sp|Q92973-2|TNPO1_HUMAN Isoform 2 of Transportin-1 OS=Homo sapiens GN=TNPO1;sp|Q92973|TNPO1_HUMAN Transportin-1 OS=Homo sapiens GN=TNPO1 PE=1 SV=2;sp|Q92973-3|TNPO1_HUMAN Isoform 3 of Transportin-1 OS=Homo sapiens GN=TNPO1	7	17	17	17	0	2	8	9	8	6	0	2	8	9	8	6	0	2	8	9	8	6	31.2	31.2	31.2	101.31	890	890;898;848;128;136;887;897	0	114.51	0	4.3	15.7	18.5	16.5	10.8	1976700	0	22616	240540	213760	251340	184590	0
sp|Q9UHV9|PFD2_HUMAN	sp|Q9UHV9|PFD2_HUMAN	8	8	8	sp|Q9UHV9|PFD2_HUMAN Prefoldin subunit 2 OS=Homo sapiens GN=PFDN2 PE=1 SV=1	1	8	8	8	1	1	7	7	6	6	1	1	7	7	6	6	1	1	7	7	6	6	70.1	70.1	70.1	16.648	154	154	0	107.05	7.8	7.8	55.8	55.8	42.9	49.4	5822000	18119	18521	601430	666120	556990	710850	0
tr|R4GNH3|R4GNH3_HUMAN;sp|P17980|PRS6A_HUMAN;tr|E9PM69|E9PM69_HUMAN;tr|E9PMD8|E9PMD8_HUMAN;tr|E9PKD5|E9PKD5_HUMAN;tr|E9PN50|E9PN50_HUMAN;tr|E9PLG2|E9PLG2_HUMAN	tr|R4GNH3|R4GNH3_HUMAN;sp|P17980|PRS6A_HUMAN;tr|E9PM69|E9PM69_HUMAN	16;14;12;7;7;6;3	16;14;12;7;7;6;3	16;14;12;7;7;6;3	tr|R4GNH3|R4GNH3_HUMAN 26S protease regulatory subunit 6A OS=Homo sapiens GN=PSMC3 PE=4 SV=1;sp|P17980|PRS6A_HUMAN 26S protease regulatory subunit 6A OS=Homo sapiens GN=PSMC3 PE=1 SV=3;tr|E9PM69|E9PM69_HUMAN 26S protease regulatory subunit 6A OS=Homo sapie	7	16	16	16	1	2	9	7	10	8	1	2	9	7	10	8	1	2	9	7	10	8	61	61	61	47.352	423	423;439;397;302;311;260;193	0	114.82	3.8	8.3	35	34.5	37.8	29.8	2944000	22317	25513	355390	345450	361060	215540	0
sp|O00411|RPOM_HUMAN;tr|K7EKS3|K7EKS3_HUMAN;tr|K7EMH3|K7EMH3_HUMAN	sp|O00411|RPOM_HUMAN;tr|K7EKS3|K7EKS3_HUMAN	16;16;2	16;16;2	16;16;2	sp|O00411|RPOM_HUMAN DNA-directed RNA polymerase, mitochondrial OS=Homo sapiens GN=POLRMT PE=1 SV=2;tr|K7EKS3|K7EKS3_HUMAN DNA-directed RNA polymerase OS=Homo sapiens GN=POLRMT PE=3 SV=1	3	16	16	16	2	2	9	8	4	5	2	2	9	8	4	5	2	2	9	8	4	5	23.3	23.3	23.3	138.62	1230	1230;1245;349	0	91.779	3.3	2.6	15.9	12.6	6.2	6.8	1789300	27368	41836	271510	198240	103120	81287	119370
sp|P25398|RS12_HUMAN	sp|P25398|RS12_HUMAN	7	7	7	sp|P25398|RS12_HUMAN 40S ribosomal protein S12 OS=Homo sapiens GN=RPS12 PE=1 SV=3	1	7	7	7	3	2	6	5	3	3	3	2	6	5	3	3	3	2	6	5	3	3	61.4	61.4	61.4	14.515	132	132	0	160.68	40.2	32.6	51.5	51.5	37.9	40.2	3538500	91294	74756	479180	574050	155970	158310	97224
sp|P04843|RPN1_HUMAN;tr|B7Z4L4|B7Z4L4_HUMAN;tr|F8WF32|F8WF32_HUMAN	sp|P04843|RPN1_HUMAN;tr|B7Z4L4|B7Z4L4_HUMAN	13;10;2	13;10;2	13;10;2	sp|P04843|RPN1_HUMAN Dolichyl-diphosphooligosaccharide--protein glycosyltransferase subunit 1 OS=Homo sapiens GN=RPN1 PE=1 SV=1;tr|B7Z4L4|B7Z4L4_HUMAN Dolichyl-diphosphooligosaccharide--protein glycosyltransferase subunit 1 OS=Homo sapiens GN=RPN1 PE=2 SV=	3	13	13	13	4	6	8	6	4	6	4	6	8	6	4	6	4	6	8	6	4	6	34.8	34.8	34.8	68.569	607	607;435;121	0	68.972	12.4	17	21.9	13.5	12	17	1747300	68996	97889	286080	137280	132980	113570	80669
sp|P04792|HSPB1_HUMAN;tr|F8WE04|F8WE04_HUMAN;tr|C9J3N8|C9J3N8_HUMAN	sp|P04792|HSPB1_HUMAN	11;5;2	11;5;2	11;5;2	sp|P04792|HSPB1_HUMAN Heat shock protein beta-1 OS=Homo sapiens GN=HSPB1 PE=1 SV=2	3	11	11	11	2	2	8	6	9	8	2	2	8	6	9	8	2	2	8	6	9	8	86.8	86.8	86.8	22.782	205	205;186;37	0	108.46	12.2	12.2	55.1	62	81	81	4568500	13963	12447	349520	503350	1169800	954840	0
sp|Q9Y2R4|DDX52_HUMAN;tr|A8MTP9|A8MTP9_HUMAN;tr|K7EMK0|K7EMK0_HUMAN;tr|F5H5G9|F5H5G9_HUMAN;tr|K7ELL1|K7ELL1_HUMAN;tr|F5H0R7|F5H0R7_HUMAN	sp|Q9Y2R4|DDX52_HUMAN;tr|A8MTP9|A8MTP9_HUMAN	13;10;3;2;2;2	13;10;3;2;2;2	13;10;3;2;2;2	sp|Q9Y2R4|DDX52_HUMAN Probable ATP-dependent RNA helicase DDX52 OS=Homo sapiens GN=DDX52 PE=1 SV=3;tr|A8MTP9|A8MTP9_HUMAN Probable ATP-dependent RNA helicase DDX52 OS=Homo sapiens GN=DDX52 PE=2 SV=1	6	13	13	13	1	0	8	7	6	5	1	0	8	7	6	5	1	0	8	7	6	5	37.4	37.4	37.4	67.497	599	599;491;115;97;101;112	0	126.9	4.7	0	25	21.4	18.4	17.7	2482100	13758	0	343110	458330	188460	95822	0
tr|E9PHA6|E9PHA6_HUMAN;sp|P43246|MSH2_HUMAN;sp|P43246-2|MSH2_HUMAN;tr|C9J809|C9J809_HUMAN	tr|E9PHA6|E9PHA6_HUMAN;sp|P43246|MSH2_HUMAN;sp|P43246-2|MSH2_HUMAN	15;15;13;4	15;15;13;4	15;15;13;4	tr|E9PHA6|E9PHA6_HUMAN DNA mismatch repair protein Msh2 OS=Homo sapiens GN=MSH2 PE=2 SV=1;sp|P43246|MSH2_HUMAN DNA mismatch repair protein Msh2 OS=Homo sapiens GN=MSH2 PE=1 SV=1;sp|P43246-2|MSH2_HUMAN Isoform 2 of DNA mismatch repair protein Msh2 OS=Homo s	4	15	15	15	1	1	9	8	3	4	1	1	9	8	3	4	1	1	9	8	3	4	24.9	24.9	24.9	103.19	921	921;934;868;140	0	81.914	1.5	1.5	14.7	13.2	6.2	7.8	1703400	22395	18898	240050	301190	107520	92201	0
sp|P23258|TBG1_HUMAN;sp|Q9NRH3|TBG2_HUMAN;tr|K7EIS0|K7EIS0_HUMAN;tr|K7EKE5|K7EKE5_HUMAN	sp|P23258|TBG1_HUMAN;sp|Q9NRH3|TBG2_HUMAN	10;9;4;2	10;9;4;2	10;9;4;2	sp|P23258|TBG1_HUMAN Tubulin gamma-1 chain OS=Homo sapiens GN=TUBG1 PE=1 SV=2;sp|Q9NRH3|TBG2_HUMAN Tubulin gamma-2 chain OS=Homo sapiens GN=TUBG2 PE=1 SV=1	4	10	10	10	2	2	8	6	6	4	2	2	8	6	6	4	2	2	8	6	6	4	41.5	41.5	41.5	51.169	451	451;451;265;135	0	100.53	10	8.6	32.8	25.5	26.2	15.7	1829700	36029	25809	311840	258120	153370	147530	52576
sp|Q07065|CKAP4_HUMAN	sp|Q07065|CKAP4_HUMAN	12	12	12	sp|Q07065|CKAP4_HUMAN Cytoskeleton-associated protein 4 OS=Homo sapiens GN=CKAP4 PE=1 SV=2	1	12	12	12	2	2	8	6	6	6	2	2	8	6	6	6	2	2	8	6	6	6	32.2	32.2	32.2	66.022	602	602	0	75.303	5.8	5.6	21.4	16.3	16.1	16.9	1429400	26410	14615	152550	137100	147820	108790	34077
sp|Q9Y5A9|YTHD2_HUMAN;sp|Q9Y5A9-2|YTHD2_HUMAN	sp|Q9Y5A9|YTHD2_HUMAN;sp|Q9Y5A9-2|YTHD2_HUMAN	13;12	13;12	12;11	sp|Q9Y5A9|YTHD2_HUMAN YTH domain family protein 2 OS=Homo sapiens GN=YTHDF2 PE=1 SV=2;sp|Q9Y5A9-2|YTHD2_HUMAN Isoform 2 of YTH domain family protein 2 OS=Homo sapiens GN=YTHDF2	2	13	13	12	1	1	9	7	8	6	1	1	9	7	8	6	1	1	9	6	8	6	37.3	37.3	35.8	62.333	579	579;529	0	58.19	1.9	1.9	26.3	21.4	28.7	14.9	NaN	19505	21694	325270	171160	NaN	118830	0
tr|E7EU96|E7EU96_HUMAN;sp|P68400|CSK21_HUMAN;sp|Q8NEV1|CSK23_HUMAN;sp|P68400-2|CSK21_HUMAN	tr|E7EU96|E7EU96_HUMAN;sp|P68400|CSK21_HUMAN;sp|Q8NEV1|CSK23_HUMAN;sp|P68400-2|CSK21_HUMAN	12;12;11;8	12;12;11;8	12;12;11;8	tr|E7EU96|E7EU96_HUMAN Casein kinase II subunit alpha OS=Homo sapiens GN=CSNK2A1 PE=2 SV=1;sp|P68400|CSK21_HUMAN Casein kinase II subunit alpha OS=Homo sapiens GN=CSNK2A1 PE=1 SV=1;sp|Q8NEV1|CSK23_HUMAN Casein kinase II subunit alpha 3 OS=Homo sapiens GN=C	4	12	12	12	0	0	8	9	6	5	0	0	8	9	6	5	0	0	8	9	6	5	42.1	42.1	42.1	45.31	385	385;391;391;255	0	83.664	0	0	31.7	31.9	27	23.1	1545400	0	0	316100	236870	107510	82914	0
sp|Q9BT25-2|HAUS8_HUMAN;sp|Q9BT25-3|HAUS8_HUMAN;sp|Q9BT25|HAUS8_HUMAN	sp|Q9BT25-2|HAUS8_HUMAN;sp|Q9BT25-3|HAUS8_HUMAN;sp|Q9BT25|HAUS8_HUMAN	12;12;12	12;12;12	12;12;12	sp|Q9BT25-2|HAUS8_HUMAN Isoform 2 of HAUS augmin-like complex subunit 8 OS=Homo sapiens GN=HAUS8;sp|Q9BT25-3|HAUS8_HUMAN Isoform 3 of HAUS augmin-like complex subunit 8 OS=Homo sapiens GN=HAUS8;sp|Q9BT25|HAUS8_HUMAN HAUS augmin-like complex subunit 8 OS=Ho	3	12	12	12	0	0	9	7	6	6	0	0	9	7	6	6	0	0	9	7	6	6	53.9	53.9	53.9	38.464	349	349;409;410	0	151.72	0	0	42.4	44.1	29.2	29.2	2063700	0	0	354240	180350	253600	164590	0
sp|Q04637-6|IF4G1_HUMAN;sp|Q04637-7|IF4G1_HUMAN;sp|Q04637-5|IF4G1_HUMAN;tr|E7EX73|E7EX73_HUMAN;sp|Q04637-4|IF4G1_HUMAN;tr|E9PGM1|E9PGM1_HUMAN;sp|Q04637-3|IF4G1_HUMAN;tr|E7EUU4|E7EUU4_HUMAN;sp|Q04637|IF4G1_HUMAN;sp|Q04637-8|IF4G1_HUMAN;sp|Q04637-9|IF4G1_HUMAN;tr|H7C044|H7C044_HUMAN;tr|C9JF13|C9JF13_HUMAN;tr|H7C0V6|H7C0V6_HUMAN;tr|C9J6B6|C9J6B6_HUMAN;tr|F5H8J4|F5H8J4_HUMAN;tr|F5H564|F5H564_HUMAN;tr…	sp|Q04637-6|IF4G1_HUMAN;sp|Q04637-7|IF4G1_HUMAN;sp|Q04637-5|IF4G1_HUMAN;tr|E7EX73|E7EX73_HUMAN;sp|Q04637-4|IF4G1_HUMAN;tr|E9PGM1|E9PGM1_HUMAN;sp|Q04637-3|IF4G1_HUMAN;tr|E7EUU4|E7EUU4_HUMAN;sp|Q04637|IF4G1_HUMAN;sp|Q04637-8|IF4G1_HUMAN;sp|Q04637-9|IF4G1_HUMAN	13;13;13;13;13;13;13;13;13;13;13;4;4;2;2;2;2;2;2;2;1;1	13;13;13;13;13;13;13;13;13;13;13;4;4;2;2;2;2;2;2;2;1;1	13;13;13;13;13;13;13;13;13;13;13;4;4;2;2;2;2;2;2;2;1;1	sp|Q04637-6|IF4G1_HUMAN Isoform E of Eukaryotic translation initiation factor 4 gamma 1 OS=Homo sapiens GN=EIF4G1;sp|Q04637-7|IF4G1_HUMAN Isoform 7 of Eukaryotic translation initiation factor 4 gamma 1 OS=Homo sapiens GN=EIF4G1;sp|Q04637-5|IF4G1_HUMAN Isof	22	13	13	13	3	4	8	7	4	4	3	4	8	7	4	4	3	4	8	7	4	4	14.1	14.1	14.1	154.8	1403	1403;1404;1435;1436;1512;1513;1559;1560;1599;1600;1606;226;903;180;757;1075;1189;1305;1585;1591;834;869	0	28.375	3.9	5.3	9.1	7.7	4.6	4.4	793360	35662	59584	115360	91087	44706	35055	56214
sp|Q9P035|HACD3_HUMAN;tr|B4DRF4|B4DRF4_HUMAN;tr|H3BS72|H3BS72_HUMAN;tr|H3BPZ1|H3BPZ1_HUMAN;tr|H3BMZ1|H3BMZ1_HUMAN;tr|H3BRL8|H3BRL8_HUMAN	sp|Q9P035|HACD3_HUMAN;tr|B4DRF4|B4DRF4_HUMAN;tr|H3BS72|H3BS72_HUMAN;tr|H3BPZ1|H3BPZ1_HUMAN	7;5;5;4;2;2	7;5;5;4;2;2	7;5;5;4;2;2	sp|Q9P035|HACD3_HUMAN Very-long-chain (3R)-3-hydroxyacyl-[acyl-carrier protein] dehydratase 3 OS=Homo sapiens GN=PTPLAD1 PE=1 SV=2;tr|B4DRF4|B4DRF4_HUMAN Very-long-chain (3R)-3-hydroxyacyl-[acyl-carrier protein] dehydratase 3 OS=Homo sapiens GN=PTPLAD1 PE=	6	7	7	7	3	1	6	5	6	3	3	1	6	5	6	3	3	1	6	5	6	3	24	24	24	43.159	362	362;307;400;337;139;245	0	117.33	16	4.1	22.1	19.9	22.1	12.2	3800600	178880	64631	645760	350200	443490	110880	159940
sp|Q13435|SF3B2_HUMAN;tr|E9PPJ0|E9PPJ0_HUMAN;tr|E9PJ04|E9PJ04_HUMAN;tr|H0YCG1|H0YCG1_HUMAN;tr|E9PJT3|E9PJT3_HUMAN;tr|H0YEX5|H0YEX5_HUMAN;tr|E9PIL8|E9PIL8_HUMAN	sp|Q13435|SF3B2_HUMAN;tr|E9PPJ0|E9PPJ0_HUMAN;tr|E9PJ04|E9PJ04_HUMAN;tr|H0YCG1|H0YCG1_HUMAN	13;12;8;7;6;4;3	13;12;8;7;6;4;3	13;12;8;7;6;4;3	sp|Q13435|SF3B2_HUMAN Splicing factor 3B subunit 2 OS=Homo sapiens GN=SF3B2 PE=1 SV=2;tr|E9PPJ0|E9PPJ0_HUMAN Splicing factor 3B subunit 2 OS=Homo sapiens GN=SF3B2 PE=2 SV=1;tr|E9PJ04|E9PJ04_HUMAN Splicing factor 3B subunit 2 (Fragment) OS=Homo sapiens GN=S	7	13	13	13	1	2	9	8	4	3	1	2	9	8	4	3	1	2	9	8	4	3	23	23	23	100.23	895	895;878;354;387;273;315;81	0	72.547	2	3.7	15.3	14	7.2	5.3	1247200	17294	24139	275380	192020	80236	39806	0
sp|P62258|1433E_HUMAN;sp|P62258-2|1433E_HUMAN;tr|K7EM20|K7EM20_HUMAN;tr|B4DJF2|B4DJF2_HUMAN;tr|I3L3T1|I3L3T1_HUMAN;tr|I3L0W5|I3L0W5_HUMAN;tr|K7EIT4|K7EIT4_HUMAN	sp|P62258|1433E_HUMAN;sp|P62258-2|1433E_HUMAN;tr|K7EM20|K7EM20_HUMAN	11;8;6;4;4;1;1	11;8;6;4;4;1;1	11;8;6;4;4;1;1	sp|P62258|1433E_HUMAN 14-3-3 protein epsilon OS=Homo sapiens GN=YWHAE PE=1 SV=1;sp|P62258-2|1433E_HUMAN Isoform SV of 14-3-3 protein epsilon OS=Homo sapiens GN=YWHAE;tr|K7EM20|K7EM20_HUMAN 14-3-3 protein epsilon (Fragment) OS=Homo sapiens GN=YWHAE PE=4 SV=	7	11	11	11	3	3	8	5	5	3	3	3	8	5	5	3	3	3	8	5	5	3	60.8	60.8	60.8	29.174	255	255;233;115;94;107;38;109	0	53.452	20.4	20.4	32.2	20.4	25.5	20.4	3091400	150710	195580	489150	384500	180870	172870	149800
sp|P62750|RL23A_HUMAN;tr|H7BY10|H7BY10_HUMAN;tr|K7ERT8|K7ERT8_HUMAN;tr|A8MUS3|A8MUS3_HUMAN;tr|K7EJV9|K7EJV9_HUMAN;tr|K7EMA7|K7EMA7_HUMAN	sp|P62750|RL23A_HUMAN;tr|H7BY10|H7BY10_HUMAN;tr|K7ERT8|K7ERT8_HUMAN;tr|A8MUS3|A8MUS3_HUMAN;tr|K7EJV9|K7EJV9_HUMAN;tr|K7EMA7|K7EMA7_HUMAN	9;8;8;8;7;6	9;8;8;8;7;6	9;8;8;8;7;6	sp|P62750|RL23A_HUMAN 60S ribosomal protein L23a OS=Homo sapiens GN=RPL23A PE=1 SV=1;tr|H7BY10|H7BY10_HUMAN 60S ribosomal protein L23a (Fragment) OS=Homo sapiens GN=RPL23A PE=3 SV=1;tr|K7ERT8|K7ERT8_HUMAN 60S ribosomal protein L23a (Fragment) OS=Homo sapie	6	9	9	9	2	3	9	5	4	4	2	3	9	5	4	4	2	3	9	5	4	4	53.8	53.8	53.8	17.695	156	156;158;175;194;170;70	0	32.154	21.2	23.7	53.8	36.5	33.3	29.5	3673900	112380	166250	519720	442840	325140	197070	228950
sp|P19784|CSK22_HUMAN;tr|H3BSA1|H3BSA1_HUMAN;tr|H3BV19|H3BV19_HUMAN;tr|H3BNI9|H3BNI9_HUMAN	sp|P19784|CSK22_HUMAN;tr|H3BSA1|H3BSA1_HUMAN;tr|H3BV19|H3BV19_HUMAN	14;10;8;3	14;10;8;3	14;10;8;3	sp|P19784|CSK22_HUMAN Casein kinase II subunit alpha OS=Homo sapiens GN=CSNK2A2 PE=1 SV=1;tr|H3BSA1|H3BSA1_HUMAN Casein kinase II subunit alpha (Fragment) OS=Homo sapiens GN=CSNK2A2 PE=2 SV=2;tr|H3BV19|H3BV19_HUMAN Casein kinase II subunit alpha (Fragme	4	14	14	14	0	0	7	5	7	2	0	0	7	5	7	2	0	0	7	5	7	2	47.1	47.1	47.1	41.213	350	350;230;152;135	0	35.104	0	0	30.3	21.1	29.4	10	1377600	0	0	306450	194800	105880	13928	0
sp|Q8IWA0|WDR75_HUMAN;tr|F8WE20|F8WE20_HUMAN;tr|F8WC81|F8WC81_HUMAN	sp|Q8IWA0|WDR75_HUMAN	9;1;1	9;1;1	9;1;1	sp|Q8IWA0|WDR75_HUMAN WD repeat-containing protein 75 OS=Homo sapiens GN=WDR75 PE=1 SV=1	3	9	9	9	1	1	8	7	4	4	1	1	8	7	4	4	1	1	8	7	4	4	20.8	20.8	20.8	94.498	830	830;89;97	0	49.032	1.9	1.9	18.9	18.9	8.2	9.5	1076500	63066	48997	221290	130340	71047	60555	0
sp|Q96S55-3|WRIP1_HUMAN;sp|Q96S55-2|WRIP1_HUMAN;sp|Q96S55|WRIP1_HUMAN;sp|Q96S55-4|WRIP1_HUMAN	sp|Q96S55-3|WRIP1_HUMAN;sp|Q96S55-2|WRIP1_HUMAN;sp|Q96S55|WRIP1_HUMAN;sp|Q96S55-4|WRIP1_HUMAN	13;13;13;7	13;13;13;7	13;13;13;7	sp|Q96S55-3|WRIP1_HUMAN Isoform 3 of ATPase WRNIP1 OS=Homo sapiens GN=WRNIP1;sp|Q96S55-2|WRIP1_HUMAN Isoform 2 of ATPase WRNIP1 OS=Homo sapiens GN=WRNIP1;sp|Q96S55|WRIP1_HUMAN ATPase WRNIP1 OS=Homo sapiens GN=WRNIP1 PE=1 SV=2;sp|Q96S55-4|WRIP1_HUMAN Isofor	4	13	13	13	0	0	9	5	10	3	0	0	9	5	10	3	0	0	9	5	10	3	41.6	41.6	41.6	49.569	445	445;640;665;281	0	66.166	0	0	30.3	23.1	34.2	11	1357700	0	0	282230	83766	248320	74139	0
sp|O43707|ACTN4_HUMAN;tr|F5GXS2|F5GXS2_HUMAN;tr|D6PXK4|D6PXK4_HUMAN;tr|H7C144|H7C144_HUMAN;tr|G3V2N5|G3V2N5_HUMAN;tr|B2RCS5|B2RCS5_HUMAN;sp|P35609|ACTN2_HUMAN;sp|Q08043|ACTN3_HUMAN;tr|G3V5M4|G3V5M4_HUMAN;tr|G3V2W4|G3V2W4_HUMAN;tr|H7C5W8|H7C5W8_HUMAN;tr|G3V2E8|G3V2E8_HUMAN;tr|K7EP19|K7EP19_HUMAN;tr|G3V2X9|G3V2X9_HUMAN	sp|O43707|ACTN4_HUMAN;tr|F5GXS2|F5GXS2_HUMAN;tr|D6PXK4|D6PXK4_HUMAN	14;7;7;6;3;3;3;3;2;2;2;1;1;1	14;7;7;6;3;3;3;3;2;2;2;1;1;1	8;4;5;4;0;0;0;0;0;0;0;0;0;0	sp|O43707|ACTN4_HUMAN Alpha-actinin-4 OS=Homo sapiens GN=ACTN4 PE=1 SV=2;tr|F5GXS2|F5GXS2_HUMAN Alpha-actinin-4 OS=Homo sapiens GN=ACTN4 PE=2 SV=1;tr|D6PXK4|D6PXK4_HUMAN Alpha actinin 4 short isoform OS=Homo sapiens GN=ACTN4 PE=2 SV=1	14	14	14	8	3	3	9	5	3	2	3	3	9	5	3	2	2	1	7	4	2	1	21.1	21.1	13.6	104.85	911	911;521;692;342;261;894;894;901;126;238;297;85;105;144	0	46.802	4.9	4.6	14.9	8.1	5.4	3.8	788280	30709	26763	157070	78969	49102	22528	24842
sp|Q86YV9|HPS6_HUMAN	sp|Q86YV9|HPS6_HUMAN	10	10	10	sp|Q86YV9|HPS6_HUMAN Hermansky-Pudlak syndrome 6 protein OS=Homo sapiens GN=HPS6 PE=1 SV=1	1	10	10	10	0	0	8	7	7	6	0	0	8	7	7	6	0	0	8	7	7	6	26.6	26.6	26.6	82.974	775	775	0	116.36	0	0	23.1	21.4	20.5	18.5	1762900	0	0	362220	229180	159130	72757	0
sp|Q14974|IMB1_HUMAN;tr|B7ZAV6|B7ZAV6_HUMAN;tr|J3QR48|J3QR48_HUMAN;tr|F5H4R7|F5H4R7_HUMAN;tr|J3KTM9|J3KTM9_HUMAN	sp|Q14974|IMB1_HUMAN;tr|B7ZAV6|B7ZAV6_HUMAN	15;8;7;7;7	15;8;7;7;7	15;8;7;7;7	sp|Q14974|IMB1_HUMAN Importin subunit beta-1 OS=Homo sapiens GN=KPNB1 PE=1 SV=2;tr|B7ZAV6|B7ZAV6_HUMAN Importin subunit beta-1 OS=Homo sapiens GN=KPNB1 PE=2 SV=1	5	15	15	15	0	1	8	7	4	4	0	1	8	7	4	4	0	1	8	7	4	4	19.9	19.9	19.9	97.169	876	876;731;149;660;690	0	43.289	0	1.7	14.3	10.8	7.2	6.2	1367700	0	64784	249900	179130	105660	124770	0
sp|Q14684-2|RRP1B_HUMAN;sp|Q14684|RRP1B_HUMAN	sp|Q14684-2|RRP1B_HUMAN;sp|Q14684|RRP1B_HUMAN	15;15	15;15	15;15	sp|Q14684-2|RRP1B_HUMAN Isoform 2 of Ribosomal RNA processing protein 1 homolog B OS=Homo sapiens GN=RRP1B;sp|Q14684|RRP1B_HUMAN Ribosomal RNA processing protein 1 homolog B OS=Homo sapiens GN=RRP1B PE=1 SV=3	2	15	15	15	0	0	9	8	6	3	0	0	9	8	6	3	0	0	9	8	6	3	31.8	31.8	31.8	82.175	740	740;758	0	78.509	0	0	21.4	18.8	13.2	9.2	1029600	0	0	202520	195990	60729	29121	0
sp|Q9P0U3-2|SENP1_HUMAN;sp|Q9P0U3|SENP1_HUMAN;tr|F8VRZ8|F8VRZ8_HUMAN;tr|F8W0I8|F8W0I8_HUMAN;tr|Q6N001|Q6N001_HUMAN	sp|Q9P0U3-2|SENP1_HUMAN;sp|Q9P0U3|SENP1_HUMAN	10;10;2;1;1	10;10;2;1;1	10;10;2;1;1	sp|Q9P0U3-2|SENP1_HUMAN Isoform 2 of Sentrin-specific protease 1 OS=Homo sapiens GN=SENP1;sp|Q9P0U3|SENP1_HUMAN Sentrin-specific protease 1 OS=Homo sapiens GN=SENP1 PE=1 SV=2	5	10	10	10	0	1	9	5	4	3	0	1	9	5	4	3	0	1	9	5	4	3	24	24	24	73.351	643	643;644;142;130;162	0	64.341	0	2.8	21.8	11.2	10.3	6.1	1003600	0	8909.8	231700	131200	60466	30416	0
sp|O95470|SGPL1_HUMAN;tr|H0Y3V8|H0Y3V8_HUMAN;tr|H7BXL7|H7BXL7_HUMAN	sp|O95470|SGPL1_HUMAN	11;4;4	11;4;4	11;4;4	sp|O95470|SGPL1_HUMAN Sphingosine-1-phosphate lyase 1 OS=Homo sapiens GN=SGPL1 PE=1 SV=3	3	11	11	11	0	0	8	5	4	5	0	0	8	5	4	5	0	0	8	5	4	5	29.9	29.9	29.9	63.523	568	568;135;202	0	32.951	0	0	23.4	13.6	12	15.1	1243000	0	0	269140	128560	119390	96714	0
sp|Q96SN8-4|CK5P2_HUMAN;sp|Q96SN8-3|CK5P2_HUMAN;sp|Q96SN8-2|CK5P2_HUMAN;sp|Q96SN8|CK5P2_HUMAN;tr|F8WCI3|F8WCI3_HUMAN;tr|F8WF55|F8WF55_HUMAN;tr|Q5JTU8|Q5JTU8_HUMAN;tr|B1AMJ5|B1AMJ5_HUMAN;tr|F8WBJ0|F8WBJ0_HUMAN;tr|C9K0C9|C9K0C9_HUMAN	sp|Q96SN8-4|CK5P2_HUMAN;sp|Q96SN8-3|CK5P2_HUMAN;sp|Q96SN8-2|CK5P2_HUMAN;sp|Q96SN8|CK5P2_HUMAN;tr|F8WCI3|F8WCI3_HUMAN	16;16;16;16;9;7;7;7;4;3	16;16;16;16;9;7;7;7;4;3	16;16;16;16;9;7;7;7;4;3	sp|Q96SN8-4|CK5P2_HUMAN Isoform 4 of CDK5 regulatory subunit-associated protein 2 OS=Homo sapiens GN=CDK5RAP2;sp|Q96SN8-3|CK5P2_HUMAN Isoform 3 of CDK5 regulatory subunit-associated protein 2 OS=Homo sapiens GN=CDK5RAP2;sp|Q96SN8-2|CK5P2_HUMAN Isoform 2 of	10	16	16	16	0	0	9	4	5	2	0	0	9	4	5	2	0	0	9	4	5	2	15.4	15.4	15.4	206.32	1814	1814;1852;1861;1893;749;460;903;1287;275;133	0	57.466	0	0	8.8	3.9	5.3	3.2	589470	0	0	135680	95774	28000	32080	0
sp|Q86XI2|CNDG2_HUMAN;sp|Q86XI2-2|CNDG2_HUMAN;tr|E7EUH9|E7EUH9_HUMAN;tr|H0Y6U5|H0Y6U5_HUMAN;tr|F5H7R2|F5H7R2_HUMAN;tr|F8WE06|F8WE06_HUMAN	sp|Q86XI2|CNDG2_HUMAN;sp|Q86XI2-2|CNDG2_HUMAN;tr|E7EUH9|E7EUH9_HUMAN;tr|H0Y6U5|H0Y6U5_HUMAN;tr|F5H7R2|F5H7R2_HUMAN	15;15;13;13;8;2	15;15;13;13;8;2	15;15;13;13;8;2	sp|Q86XI2|CNDG2_HUMAN Condensin-2 complex subunit G2 OS=Homo sapiens GN=NCAPG2 PE=1 SV=1;sp|Q86XI2-2|CNDG2_HUMAN Isoform 2 of Condensin-2 complex subunit G2 OS=Homo sapiens GN=NCAPG2;tr|E7EUH9|E7EUH9_HUMAN Condensin-2 complex subunit G2 OS=Homo sapiens GN=	6	15	15	15	0	0	9	9	2	2	0	0	9	9	2	2	0	0	9	9	2	2	19.6	19.6	19.6	130.96	1143	1143;1156;888;898;597;389	0	48.013	0	0	12.2	15.5	3.5	3	1355900	0	0	280860	267070	54778	39409	0
sp|Q8TDD1|DDX54_HUMAN;sp|Q8TDD1-2|DDX54_HUMAN;tr|H0YHH7|H0YHH7_HUMAN;tr|F8VRX4|F8VRX4_HUMAN	sp|Q8TDD1|DDX54_HUMAN;sp|Q8TDD1-2|DDX54_HUMAN	10;10;2;1	10;10;2;1	10;10;2;1	sp|Q8TDD1|DDX54_HUMAN ATP-dependent RNA helicase DDX54 OS=Homo sapiens GN=DDX54 PE=1 SV=2;sp|Q8TDD1-2|DDX54_HUMAN Isoform 2 of ATP-dependent RNA helicase DDX54 OS=Homo sapiens GN=DDX54	4	10	10	10	1	0	8	7	1	1	1	0	8	7	1	1	1	0	8	7	1	1	24.4	24.4	24.4	98.594	881	881;882;160;208	0	65.76	2	0	18.7	17.1	2.6	2	1289400	13790	0	202790	330430	13247	4487	0
sp|P40937|RFC5_HUMAN;sp|P40937-2|RFC5_HUMAN;tr|F8W9B4|F8W9B4_HUMAN;tr|F5H5S0|F5H5S0_HUMAN;tr|F5H304|F5H304_HUMAN;tr|E9PEP3|E9PEP3_HUMAN;tr|C9JH72|C9JH72_HUMAN;tr|F5H0U6|F5H0U6_HUMAN	sp|P40937|RFC5_HUMAN;sp|P40937-2|RFC5_HUMAN;tr|F8W9B4|F8W9B4_HUMAN	12;11;9;3;2;2;2;2	12;11;9;3;2;2;2;2	12;11;9;3;2;2;2;2	sp|P40937|RFC5_HUMAN Replication factor C subunit 5 OS=Homo sapiens GN=RFC5 PE=1 SV=1;sp|P40937-2|RFC5_HUMAN Isoform 2 of Replication factor C subunit 5 OS=Homo sapiens GN=RFC5;tr|F8W9B4|F8W9B4_HUMAN Replication factor C subunit 5 OS=Homo sapiens GN=RFC5 P	8	12	12	12	1	1	9	5	3	1	1	1	9	5	3	1	1	1	9	5	3	1	54.4	54.4	54.4	38.496	340	340;319;255;104;63;99;104;139	0	67.663	6.2	6.2	37.4	30	17.1	6.2	1141100	35683	23665	237290	144950	70836	41739	0
sp|Q9UKA4|AKA11_HUMAN	sp|Q9UKA4|AKA11_HUMAN	16	16	15	sp|Q9UKA4|AKA11_HUMAN A-kinase anchor protein 11 OS=Homo sapiens GN=AKAP11 PE=1 SV=1	1	16	16	15	0	0	8	6	4	0	0	0	8	6	4	0	0	0	8	6	4	0	16	16	14.6	210.51	1901	1901	0	81.196	0	0	8.7	7.2	6.3	0	729860	0	0	195670	144510	48574	0	0
tr|G3V529|G3V529_HUMAN;sp|Q9GZR7|DDX24_HUMAN;tr|F5GYL3|F5GYL3_HUMAN	tr|G3V529|G3V529_HUMAN;sp|Q9GZR7|DDX24_HUMAN;tr|F5GYL3|F5GYL3_HUMAN	13;13;8	13;13;8	13;13;8	tr|G3V529|G3V529_HUMAN ATP-dependent RNA helicase DDX24 OS=Homo sapiens GN=DDX24 PE=2 SV=1;sp|Q9GZR7|DDX24_HUMAN ATP-dependent RNA helicase DDX24 OS=Homo sapiens GN=DDX24 PE=1 SV=1;tr|F5GYL3|F5GYL3_HUMAN ATP-dependent RNA helicase DDX24 OS=Homo sapiens GN=	3	13	13	13	0	0	8	4	1	2	0	0	8	4	1	2	0	0	8	4	1	2	24	24	24	91.48	816	816;859;609	0	62.934	0	0	16.5	8.3	2.8	4.7	773840	0	0	195900	153290	9696.3	18999	0
sp|O60318|MCM3A_HUMAN	sp|O60318|MCM3A_HUMAN	13	13	13	sp|O60318|MCM3A_HUMAN 80 kDa MCM3-associated protein OS=Homo sapiens GN=MCM3AP PE=1 SV=2	1	13	13	13	0	0	9	6	3	3	0	0	9	6	3	3	0	0	9	6	3	3	11.6	11.6	11.6	218.4	1980	1980	0	67.356	0	0	8	5.7	2.9	2.6	800890	0	0	189540	162030	22330	45075	0
sp|Q96N67-4|DOCK7_HUMAN;sp|Q96N67-3|DOCK7_HUMAN;sp|Q96N67-5|DOCK7_HUMAN;sp|Q96N67-2|DOCK7_HUMAN;sp|Q96N67-6|DOCK7_HUMAN;sp|Q96N67|DOCK7_HUMAN;tr|Q96NI0|Q96NI0_HUMAN;tr|H0Y7L2|H0Y7L2_HUMAN;tr|A2A369|A2A369_HUMAN;sp|Q8NF50-4|DOCK8_HUMAN;sp|Q8NF50-3|DOCK8_HUMAN;sp|Q8NF50-2|DOCK8_HUMAN;sp|Q8NF50|DOCK8_HUMAN	sp|Q96N67-4|DOCK7_HUMAN;sp|Q96N67-3|DOCK7_HUMAN;sp|Q96N67-5|DOCK7_HUMAN;sp|Q96N67-2|DOCK7_HUMAN;sp|Q96N67-6|DOCK7_HUMAN;sp|Q96N67|DOCK7_HUMAN	12;12;12;12;12;12;5;4;1;1;1;1;1	12;12;12;12;12;12;5;4;1;1;1;1;1	12;12;12;12;12;12;5;4;1;1;1;1;1	sp|Q96N67-4|DOCK7_HUMAN Isoform 4 of Dedicator of cytokinesis protein 7 OS=Homo sapiens GN=DOCK7;sp|Q96N67-3|DOCK7_HUMAN Isoform 3 of Dedicator of cytokinesis protein 7 OS=Homo sapiens GN=DOCK7;sp|Q96N67-5|DOCK7_HUMAN Isoform 5 of Dedicator of cytokinesis	13	12	12	12	0	0	9	3	5	3	0	0	9	3	5	3	0	0	9	3	5	3	9.8	9.8	9.8	238.27	2098	2098;2100;2109;2129;2131;2140;632;1303;1566;1999;2031;2067;2099	0	35.86	0	0	7.8	2.5	5	2.6	1198400	0	0	214680	377930	175970	39238	0
sp|Q9UKN8|TF3C4_HUMAN;tr|F2Z356|F2Z356_HUMAN	sp|Q9UKN8|TF3C4_HUMAN	10;3	10;3	10;3	sp|Q9UKN8|TF3C4_HUMAN General transcription factor 3C polypeptide 4 OS=Homo sapiens GN=GTF3C4 PE=1 SV=2	2	10	10	10	0	0	7	5	2	0	0	0	7	5	2	0	0	0	7	5	2	0	25.1	25.1	25.1	91.981	822	822;149	0	59.852	0	0	16.9	13	4.3	0	548770	0	0	181180	111100	22522	0	0
sp|A8CG34|P121C_HUMAN;sp|A8CG34-2|P121C_HUMAN;tr|C9JER0|C9JER0_HUMAN;tr|C9J370|C9J370_HUMAN;tr|C9JFL1|C9JFL1_HUMAN;sp|Q6PJE2-5|POZP3_HUMAN;sp|Q6PJE2|POZP3_HUMAN;sp|A6NF01|P121B_HUMAN;tr|A8MY32|A8MY32_HUMAN	sp|A8CG34|P121C_HUMAN;sp|A8CG34-2|P121C_HUMAN	14;12;4;4;3;3;3;2;1	14;12;4;4;3;3;3;2;1	4;2;0;0;1;0;0;0;0	sp|A8CG34|P121C_HUMAN Nuclear envelope pore membrane protein POM 121C OS=Homo sapiens GN=POM121C PE=1 SV=2;sp|A8CG34-2|P121C_HUMAN Isoform 2 of Nuclear envelope pore membrane protein POM 121C OS=Homo sapiens GN=POM121C	9	14	14	4	0	0	9	5	2	0	0	0	9	5	2	0	0	0	2	2	1	0	19.4	19.4	7.8	125.06	1229	1229;987;154;250;107;115;187;834;42	0	43.609	0	0	12	5.9	3	0	385450	0	0	123060	85321	19739	0	0
CON__P02769	CON__P02769	37	33	33		1	37	33	33	10	15	8	5	7	8	9	12	7	4	6	6	9	12	7	4	6	6	68.9	63.6	63.6	69.293	607	607	0	139.85	21.1	24.9	19.4	10.5	14.8	14.8	10309000	717490	3584100	461300	110030	317480	605940	598070
sp|Q13011|ECH1_HUMAN;tr|M0R248|M0R248_HUMAN;tr|M0QZW4|M0QZW4_HUMAN	sp|Q13011|ECH1_HUMAN;tr|M0R248|M0R248_HUMAN	16;10;6	16;10;6	11;5;1	sp|Q13011|ECH1_HUMAN Delta(3,5)-Delta(2,4)-dienoyl-CoA isomerase, mitochondrial OS=Homo sapiens GN=ECH1 PE=1 SV=2;tr|M0R248|M0R248_HUMAN Delta(3,5)-Delta(2,4)-dienoyl-CoA isomerase, mitochondrial (Fragment) OS=Homo sapiens GN=ECH1 PE=3 SV=1	3	16	16	11	12	13	6	8	5	7	12	13	6	8	5	7	8	8	3	4	2	5	64.6	64.6	41.5	35.816	328	328;267;181	0	235.81	48.8	48.8	33.2	37.8	29.6	27.7	NaN	1090000	NaN	500800	NaN	448830	388250	881370
sp|Q06830|PRDX1_HUMAN	sp|Q06830|PRDX1_HUMAN	21	21	19	sp|Q06830|PRDX1_HUMAN Peroxiredoxin-1 OS=Homo sapiens GN=PRDX1 PE=1 SV=1	1	21	21	19	14	14	8	6	9	8	14	14	8	6	9	8	12	12	6	5	7	6	88.4	88.4	88.4	22.11	199	199	0	177.29	83.4	68.3	49.2	49.7	68.8	51.3	NaN	NaN	2857100	941790	818390	663790	606800	1958800
sp|Q06787-6|FMR1_HUMAN;sp|Q06787-4|FMR1_HUMAN;sp|Q06787-5|FMR1_HUMAN;sp|Q06787-7|FMR1_HUMAN;sp|Q06787-3|FMR1_HUMAN;sp|Q06787|FMR1_HUMAN;tr|A8MQB8|A8MQB8_HUMAN;sp|Q06787-8|FMR1_HUMAN;tr|G3V0J0|G3V0J0_HUMAN;sp|Q06787-2|FMR1_HUMAN;tr|G8JL90|G8JL90_HUMAN;tr|G8JLE9|G8JLE9_HUMAN;tr|Q8IXW7|Q8IXW7_HUMAN;tr|F8W871|F8W871_HUMAN	sp|Q06787-6|FMR1_HUMAN;sp|Q06787-4|FMR1_HUMAN;sp|Q06787-5|FMR1_HUMAN;sp|Q06787-7|FMR1_HUMAN;sp|Q06787-3|FMR1_HUMAN;sp|Q06787|FMR1_HUMAN;tr|A8MQB8|A8MQB8_HUMAN;sp|Q06787-8|FMR1_HUMAN;tr|G3V0J0|G3V0J0_HUMAN;sp|Q06787-2|FMR1_HUMAN;tr|G8JL90|G8JL90_HUMAN;tr|G8JLE9|G8JLE9_HUMAN;tr|Q8IXW7|Q8IXW7_HUMAN	19;19;19;19;19;19;18;18;18;18;18;16;10;6	19;19;19;19;19;19;18;18;18;18;18;16;10;6	17;17;17;17;17;17;16;16;16;16;16;15;9;5	sp|Q06787-6|FMR1_HUMAN Isoform 5 of Fragile X mental retardation protein 1 OS=Homo sapiens GN=FMR1;sp|Q06787-4|FMR1_HUMAN Isoform 3 of Fragile X mental retardation protein 1 OS=Homo sapiens GN=FMR1;sp|Q06787-5|FMR1_HUMAN Isoform 4 of Fragile X mental retar	14	19	19	17	11	12	8	6	4	5	11	12	8	6	4	5	10	11	7	6	3	4	45.6	45.6	44.2	66.459	590	590;603;607;615;620;632;582;586;592;594;611;537;297;262	0	92.512	32.7	30.7	21.9	14.4	11.4	17.8	2145400	241770	324340	153780	109530	67424	88813	196560
sp|Q71DI3|H32_HUMAN	sp|Q71DI3|H32_HUMAN	9	9	2	sp|Q71DI3|H32_HUMAN Histone H3.2 OS=Homo sapiens GN=HIST2H3A PE=1 SV=3	1	9	9	2	4	6	5	6	2	7	4	6	5	6	2	7	1	2	2	2	1	2	58.8	58.8	24.3	15.388	136	136	0	323.31	40.4	50	44.9	55.9	30.1	52.2	16704000	566320	765870	2893000	2529400	510850	1041000	365530
sp|P42677|RS27_HUMAN;tr|Q5T4L4|Q5T4L4_HUMAN;tr|C9J1C5|C9J1C5_HUMAN	sp|P42677|RS27_HUMAN;tr|Q5T4L4|Q5T4L4_HUMAN	11;8;3	11;8;3	5;5;0	sp|P42677|RS27_HUMAN 40S ribosomal protein S27 OS=Homo sapiens GN=RPS27 PE=1 SV=3;tr|Q5T4L4|Q5T4L4_HUMAN 40S ribosomal protein S27 OS=Homo sapiens GN=RPS27 PE=2 SV=1	3	11	11	5	4	3	7	11	5	8	4	3	7	11	5	8	2	1	4	5	2	4	51.2	51.2	20.2	9.461	84	84;66;52	0	24.267	32.1	32.1	46.4	51.2	41.7	47.6	23564000	469970	236480	2431800	3076500	4363500	1829400	563910
sp|P52789|HXK2_HUMAN;tr|E9PB90|E9PB90_HUMAN	sp|P52789|HXK2_HUMAN;tr|E9PB90|E9PB90_HUMAN	17;16	17;16	17;16	sp|P52789|HXK2_HUMAN Hexokinase-2 OS=Homo sapiens GN=HK2 PE=1 SV=2;tr|E9PB90|E9PB90_HUMAN Hexokinase-2 OS=Homo sapiens GN=HK2 PE=2 SV=1	2	17	17	17	1	1	7	11	11	8	1	1	7	11	11	8	1	1	7	11	11	8	28.6	28.6	28.6	102.38	917	917;889	0	82.457	1.7	1.7	12.4	19.7	19.6	14.7	1970900	9203.9	10079	226320	274910	244900	117250	0
sp|P62249|RS16_HUMAN;tr|M0R210|M0R210_HUMAN;tr|M0R3H0|M0R3H0_HUMAN;tr|M0R1M5|M0R1M5_HUMAN;tr|Q6IPX4|Q6IPX4_HUMAN;tr|M0QX76|M0QX76_HUMAN	sp|P62249|RS16_HUMAN;tr|M0R210|M0R210_HUMAN;tr|M0R3H0|M0R3H0_HUMAN	9;8;6;4;4;3	9;8;6;4;4;3	9;8;6;4;4;3	sp|P62249|RS16_HUMAN 40S ribosomal protein S16 OS=Homo sapiens GN=RPS16 PE=1 SV=2;tr|M0R210|M0R210_HUMAN 40S ribosomal protein S16 OS=Homo sapiens GN=RPS16 PE=3 SV=1;tr|M0R3H0|M0R3H0_HUMAN 40S ribosomal protein S16 OS=Homo sapiens GN=RPS16 PE=3 SV=1	6	9	9	9	4	4	6	7	6	6	4	4	6	7	6	6	4	4	6	7	6	6	60.3	60.3	60.3	16.445	146	146;129;100;85;152;50	0	20.648	34.9	27.4	43.2	49.3	34.9	43.2	6981400	148920	130170	931560	961320	527460	443940	153660
sp|O15027|SC16A_HUMAN;tr|J3KNL6|J3KNL6_HUMAN;sp|O15027-2|SC16A_HUMAN;sp|O15027-4|SC16A_HUMAN;sp|O15027-3|SC16A_HUMAN;sp|O15027-5|SC16A_HUMAN;tr|Q8N9G1|Q8N9G1_HUMAN	sp|O15027|SC16A_HUMAN;tr|J3KNL6|J3KNL6_HUMAN;sp|O15027-2|SC16A_HUMAN;sp|O15027-4|SC16A_HUMAN;sp|O15027-3|SC16A_HUMAN;sp|O15027-5|SC16A_HUMAN	17;17;16;16;16;16;3	17;17;16;16;16;16;3	17;17;16;16;16;16;3	sp|O15027|SC16A_HUMAN Protein transport protein Sec16A OS=Homo sapiens GN=SEC16A PE=1 SV=3;tr|J3KNL6|J3KNL6_HUMAN Protein transport protein Sec16A OS=Homo sapiens GN=SEC16A PE=4 SV=1;sp|O15027-2|SC16A_HUMAN Isoform 2 of Protein transport protein Sec16A OS=	7	17	17	17	2	4	6	9	7	6	2	4	6	9	7	6	2	4	6	9	7	6	17.7	17.7	17.7	233.51	2179	2179;2357;2134;2154;2159;2201;385	0	85.108	2.4	4.9	5.8	9.2	7.2	7.1	NaN	25098	48909	299250	359770	NaN	218530	50201
sp|P30566|PUR8_HUMAN;tr|E7ERF4|E7ERF4_HUMAN;sp|P30566-2|PUR8_HUMAN	sp|P30566|PUR8_HUMAN;tr|E7ERF4|E7ERF4_HUMAN;sp|P30566-2|PUR8_HUMAN	12;11;9	12;11;9	12;11;9	sp|P30566|PUR8_HUMAN Adenylosuccinate lyase OS=Homo sapiens GN=ADSL PE=1 SV=2;tr|E7ERF4|E7ERF4_HUMAN Adenylosuccinate lyase OS=Homo sapiens GN=ADSL PE=2 SV=1;sp|P30566-2|PUR8_HUMAN Isoform 2 of Adenylosuccinate lyase OS=Homo sapiens GN=ADSL	3	12	12	12	7	6	7	5	5	3	7	6	7	5	5	3	7	6	7	5	5	3	43.4	43.4	43.4	54.889	484	484;498;425	0	59.782	26.7	23.1	29.1	21.7	20.7	13.2	2217700	253570	181470	201420	182270	129770	63606	198270
sp|P62277|RS13_HUMAN;tr|J3KMX5|J3KMX5_HUMAN;tr|E9PS50|E9PS50_HUMAN	sp|P62277|RS13_HUMAN;tr|J3KMX5|J3KMX5_HUMAN	11;9;3	11;9;3	11;9;3	sp|P62277|RS13_HUMAN 40S ribosomal protein S13 OS=Homo sapiens GN=RPS13 PE=1 SV=2;tr|J3KMX5|J3KMX5_HUMAN 40S ribosomal protein S13 OS=Homo sapiens GN=RPS13 PE=4 SV=1	3	11	11	11	2	4	8	8	6	7	2	4	8	8	6	7	2	4	8	8	6	7	55	55	55	17.222	151	151;148;116	0	58.599	18.5	28.5	43	49	35.8	40.4	5199400	77435	107670	808930	841200	385110	243610	93561
sp|P63173|RL38_HUMAN;tr|J3KT73|J3KT73_HUMAN;tr|J3QL01|J3QL01_HUMAN;tr|J3KSP2|J3KSP2_HUMAN	sp|P63173|RL38_HUMAN;tr|J3KT73|J3KT73_HUMAN;tr|J3QL01|J3QL01_HUMAN	5;4;4;2	5;4;4;2	5;4;4;2	sp|P63173|RL38_HUMAN 60S ribosomal protein L38 OS=Homo sapiens GN=RPL38 PE=1 SV=2;tr|J3KT73|J3KT73_HUMAN 60S ribosomal protein L38 OS=Homo sapiens GN=RPL38 PE=3 SV=1;tr|J3QL01|J3QL01_HUMAN 60S ribosomal protein L38 OS=Homo sapiens GN=RPL38 PE=3 SV=1	4	5	5	5	4	4	5	3	5	3	4	4	5	3	5	3	4	4	5	3	5	3	57.1	57.1	57.1	8.2178	70	70;64;67;21	0	13.198	57.1	57.1	57.1	57.1	57.1	38.6	16546000	310340	370170	3555700	1898300	1750500	623230	384660
sp|Q7KZF4|SND1_HUMAN	sp|Q7KZF4|SND1_HUMAN	12	12	10	sp|Q7KZF4|SND1_HUMAN Staphylococcal nuclease domain-containing protein 1 OS=Homo sapiens GN=SND1 PE=1 SV=1	1	12	12	10	3	3	6	7	6	6	3	3	6	7	6	6	2	2	4	5	5	5	26.6	26.6	22.5	102	910	910	0	44.566	6	5.7	11.3	13.3	13.1	11.6	1951200	37615	46487	252210	260540	167410	115880	60302
tr|E9PBJ5|E9PBJ5_HUMAN;sp|P31040|DHSA_HUMAN;tr|D6RFM5|D6RFM5_HUMAN;tr|H0Y8X1|H0Y8X1_HUMAN	tr|E9PBJ5|E9PBJ5_HUMAN;sp|P31040|DHSA_HUMAN;tr|D6RFM5|D6RFM5_HUMAN	11;11;9;1	11;11;9;1	11;11;9;1	tr|E9PBJ5|E9PBJ5_HUMAN Succinate dehydrogenase [ubiquinone] flavoprotein subunit, mitochondrial OS=Homo sapiens GN=SDHA PE=2 SV=1;sp|P31040|DHSA_HUMAN Succinate dehydrogenase [ubiquinone] flavoprotein subunit, mitochondrial OS=Homo sapiens GN=SDHA PE=1 SV=	4	11	11	11	4	7	7	4	4	6	4	7	7	4	4	6	4	7	7	4	4	6	29.9	29.9	29.9	67.299	616	616;664;583;126	0	98.982	13	21.3	16.9	10.4	11.2	20.5	2708400	157050	285640	266410	183770	167470	200790	194340
sp|Q9HB71|CYBP_HUMAN;sp|Q9HB71-3|CYBP_HUMAN;tr|B2ZWH1|B2ZWH1_HUMAN;sp|Q9HB71-2|CYBP_HUMAN	sp|Q9HB71|CYBP_HUMAN;sp|Q9HB71-3|CYBP_HUMAN	7;5;2;2	7;5;2;2	7;5;2;2	sp|Q9HB71|CYBP_HUMAN Calcyclin-binding protein OS=Homo sapiens GN=CACYBP PE=1 SV=2;sp|Q9HB71-3|CYBP_HUMAN Isoform 3 of Calcyclin-binding protein OS=Homo sapiens GN=CACYBP	4	7	7	7	4	4	6	6	5	5	4	4	6	6	5	5	4	4	6	6	5	5	43.9	43.9	43.9	26.21	228	228;185;50;80	0	64.669	33.8	33.8	43.9	43.9	43.9	43.9	2333600	163860	131590	381660	313040	216450	144850	135770
sp|P04637-4|P53_HUMAN;sp|P04637|P53_HUMAN;sp|P04637-7|P53_HUMAN;sp|P04637-5|P53_HUMAN;sp|P04637-6|P53_HUMAN;sp|P04637-2|P53_HUMAN;tr|J3KP33|J3KP33_HUMAN;sp|P04637-3|P53_HUMAN;tr|E7EQX7|E7EQX7_HUMAN;tr|E7ESS1|E7ESS1_HUMAN;sp|P04637-8|P53_HUMAN;sp|P04637-9|P53_HUMAN;tr|E9PFT5|E9PFT5_HUMAN;tr|E7EMR6|E7EMR6_HUMAN;tr|E9PCY9|E9PCY9_HUMAN	sp|P04637-4|P53_HUMAN;sp|P04637|P53_HUMAN;sp|P04637-7|P53_HUMAN;sp|P04637-5|P53_HUMAN;sp|P04637-6|P53_HUMAN;sp|P04637-2|P53_HUMAN;tr|J3KP33|J3KP33_HUMAN;sp|P04637-3|P53_HUMAN;tr|E7EQX7|E7EQX7_HUMAN;tr|E7ESS1|E7ESS1_HUMAN;sp|P04637-8|P53_HUMAN;sp|P04637-9|P53_HUMAN	10;10;8;7;7;7;7;7;6;5;5;5;4;3;1	10;10;8;7;7;7;7;7;6;5;5;5;4;3;1	10;10;8;7;7;7;7;7;6;5;5;5;4;3;1	sp|P04637-4|P53_HUMAN Isoform 4 of Cellular tumor antigen p53 OS=Homo sapiens GN=TP53;sp|P04637|P53_HUMAN Cellular tumor antigen p53 OS=Homo sapiens GN=TP53 PE=1 SV=4;sp|P04637-7|P53_HUMAN Isoform 7 of Cellular tumor antigen p53 OS=Homo sapiens GN=TP53;sp|	15	10	10	10	3	3	6	5	7	5	3	3	6	5	7	5	3	3	6	5	7	5	42.4	42.4	42.4	39.32	354	354;393;261;302;307;341;343;346;285;199;209;214;155;165;128	0	53.566	14.7	14.7	24.6	28	32.8	29.4	2943300	69915	82092	444030	303810	219800	211090	83777
sp|P12268|IMDH2_HUMAN;tr|H0Y4R1|H0Y4R1_HUMAN	sp|P12268|IMDH2_HUMAN;tr|H0Y4R1|H0Y4R1_HUMAN	12;10	12;10	6;4	sp|P12268|IMDH2_HUMAN Inosine-5-monophosphate dehydrogenase 2 OS=Homo sapiens GN=IMPDH2 PE=1 SV=2;tr|H0Y4R1|H0Y4R1_HUMAN Inosine-5-monophosphate dehydrogenase 2 (Fragment) OS=Homo sapiens GN=IMPDH2 PE=3 SV=1	2	12	12	6	5	4	8	8	4	5	5	4	8	8	4	5	1	1	5	5	4	3	43.2	43.2	30	55.804	514	514;470	0	96.884	13	12.8	36.2	33.3	18.3	20.2	1526800	112000	90190	255520	201240	43255	65860	116780
sp|Q14152|EIF3A_HUMAN;tr|F5H335|F5H335_HUMAN	sp|Q14152|EIF3A_HUMAN;tr|F5H335|F5H335_HUMAN	18;17	18;17	18;17	sp|Q14152|EIF3A_HUMAN Eukaryotic translation initiation factor 3 subunit A OS=Homo sapiens GN=EIF3A PE=1 SV=1;tr|F5H335|F5H335_HUMAN Eukaryotic translation initiation factor 3 subunit A OS=Homo sapiens GN=EIF3A PE=2 SV=1	2	18	18	18	3	6	8	9	6	4	3	6	8	9	6	4	3	6	8	9	6	4	18.2	18.2	18.2	166.57	1382	1382;1348	0	102.87	4.2	7.6	9	9	6.9	5.9	1601400	80746	103770	171110	158410	143010	103250	73853
sp|P78346|RPP30_HUMAN;sp|P78346-2|RPP30_HUMAN;tr|Q5VU11|Q5VU11_HUMAN;tr|Q5VU10|Q5VU10_HUMAN	sp|P78346|RPP30_HUMAN;sp|P78346-2|RPP30_HUMAN;tr|Q5VU11|Q5VU11_HUMAN;tr|Q5VU10|Q5VU10_HUMAN	9;9;6;5	9;9;6;5	9;9;6;5	sp|P78346|RPP30_HUMAN Ribonuclease P protein subunit p30 OS=Homo sapiens GN=RPP30 PE=1 SV=1;sp|P78346-2|RPP30_HUMAN Isoform 2 of Ribonuclease P protein subunit p30 OS=Homo sapiens GN=RPP30;tr|Q5VU11|Q5VU11_HUMAN Ribonuclease P protein subunit p30 (Fragment	4	9	9	9	5	4	8	6	5	5	5	4	8	6	5	5	5	4	8	6	5	5	43.7	43.7	43.7	29.321	268	268;322;254;212	0	59.356	27.6	22.4	37.7	34.7	27.6	27.6	1443400	76515	54981	242040	155210	104810	69117	68964
tr|C9JNW5|C9JNW5_HUMAN;sp|P83731|RL24_HUMAN;tr|C9JXB8|C9JXB8_HUMAN	tr|C9JNW5|C9JNW5_HUMAN;sp|P83731|RL24_HUMAN;tr|C9JXB8|C9JXB8_HUMAN	12;12;11	12;12;11	11;11;11	tr|C9JNW5|C9JNW5_HUMAN 60S ribosomal protein L24 OS=Homo sapiens GN=RPL24 PE=4 SV=1;sp|P83731|RL24_HUMAN 60S ribosomal protein L24 OS=Homo sapiens GN=RPL24 PE=1 SV=1;tr|C9JXB8|C9JXB8_HUMAN 60S ribosomal protein L24 OS=Homo sapiens GN=RPL24 PE=2 SV=1	3	12	12	11	2	2	7	5	6	4	2	2	7	5	6	4	2	2	7	5	6	4	50.7	50.7	42.7	17.542	150	150;157;121	0	131.88	16	16	36	30	25.3	25.3	7063700	85738	78647	1001500	1136800	548570	514260	86906
sp|Q13509|TBB3_HUMAN;tr|A8K854|A8K854_HUMAN;tr|G3V2A3|G3V2A3_HUMAN;tr|G3V5W4|G3V5W4_HUMAN;tr|G3V2R8|G3V2R8_HUMAN;tr|G3V3R4|G3V3R4_HUMAN;tr|G3V2N6|G3V2N6_HUMAN;tr|G3V3J6|G3V3J6_HUMAN;tr|G3V3W7|G3V3W7_HUMAN	sp|Q13509|TBB3_HUMAN;tr|A8K854|A8K854_HUMAN	29;26;11;3;3;3;3;1;1	13;11;6;2;2;2;2;1;1	12;10;5;2;2;2;2;1;1	sp|Q13509|TBB3_HUMAN Tubulin beta-3 chain OS=Homo sapiens GN=TUBB3 PE=1 SV=2;tr|A8K854|A8K854_HUMAN HCG1983504, isoform CRA_f OS=Homo sapiens GN=TUBB3 PE=2 SV=1	9	29	13	12	12	12	21	21	20	22	1	1	7	7	5	7	1	1	6	6	4	6	65.3	48	42.2	50.432	450	450;378;189;97;118;148;164;55;87	0	73.821	24.4	24.4	46.9	45.8	47.8	52.9	2440600	28430	16874	277440	278780	263970	321670	100090
sp|Q9NY93-2|DDX56_HUMAN;sp|Q9NY93|DDX56_HUMAN;tr|G3V0G3|G3V0G3_HUMAN;tr|F8WDT8|F8WDT8_HUMAN;tr|H7C3E9|H7C3E9_HUMAN;tr|F8WEI3|F8WEI3_HUMAN;tr|H7BZN7|H7BZN7_HUMAN	sp|Q9NY93-2|DDX56_HUMAN;sp|Q9NY93|DDX56_HUMAN;tr|G3V0G3|G3V0G3_HUMAN;tr|F8WDT8|F8WDT8_HUMAN;tr|H7C3E9|H7C3E9_HUMAN	12;12;11;9;8;4;1	12;12;11;9;8;4;1	12;12;11;9;8;4;1	sp|Q9NY93-2|DDX56_HUMAN Isoform 2 of Probable ATP-dependent RNA helicase DDX56 OS=Homo sapiens GN=DDX56;sp|Q9NY93|DDX56_HUMAN Probable ATP-dependent RNA helicase DDX56 OS=Homo sapiens GN=DDX56 PE=1 SV=1;tr|G3V0G3|G3V0G3_HUMAN DEAD (Asp-Glu-Ala-Asp) box pol	7	12	12	12	0	0	8	9	6	5	0	0	8	9	6	5	0	0	8	9	6	5	32.3	32.3	32.3	57.274	507	507;547;375;185;396;103;182	0	43.306	0	0	23.5	26.4	19.1	16.2	1979500	0	0	317930	330610	107200	85748	0
sp|Q9UM54-6|MYO6_HUMAN;tr|E7EW20|E7EW20_HUMAN;sp|Q9UM54-5|MYO6_HUMAN;sp|Q9UM54-2|MYO6_HUMAN;sp|Q9UM54-4|MYO6_HUMAN;sp|Q9UM54-1|MYO6_HUMAN;sp|Q9UM54|MYO6_HUMAN	sp|Q9UM54-6|MYO6_HUMAN;tr|E7EW20|E7EW20_HUMAN;sp|Q9UM54-5|MYO6_HUMAN;sp|Q9UM54-2|MYO6_HUMAN;sp|Q9UM54-4|MYO6_HUMAN;sp|Q9UM54-1|MYO6_HUMAN;sp|Q9UM54|MYO6_HUMAN	20;20;19;19;19;19;19	20;20;19;19;19;19;19	18;18;17;17;17;17;17	sp|Q9UM54-6|MYO6_HUMAN Isoform 6 of Unconventional myosin-VI OS=Homo sapiens GN=MYO6;tr|E7EW20|E7EW20_HUMAN Unconventional myosin-VI OS=Homo sapiens GN=MYO6 PE=2 SV=1;sp|Q9UM54-5|MYO6_HUMAN Isoform 5 of Unconventional myosin-VI OS=Homo sapiens GN=MYO6;sp|Q	7	20	20	18	1	0	8	5	8	10	1	0	8	5	8	10	1	0	8	5	7	8	23	23	22.2	148.66	1285	1285;1286;1253;1262;1285;1285;1294	0	74.826	1.2	0	11.1	5.7	10.4	11.3	1097300	11637	0	146000	86483	116370	128280	0
sp|O00231|PSD11_HUMAN;sp|O00231-2|PSD11_HUMAN;tr|J3QRY4|J3QRY4_HUMAN;tr|J3KSW3|J3KSW3_HUMAN;tr|J3QS13|J3QS13_HUMAN	sp|O00231|PSD11_HUMAN;sp|O00231-2|PSD11_HUMAN	14;13;6;1;1	14;13;6;1;1	14;13;6;1;1	sp|O00231|PSD11_HUMAN 26S proteasome non-ATPase regulatory subunit 11 OS=Homo sapiens GN=PSMD11 PE=1 SV=3;sp|O00231-2|PSD11_HUMAN Isoform 2 of 26S proteasome non-ATPase regulatory subunit 11 OS=Homo sapiens GN=PSMD11	5	14	14	14	0	0	7	4	11	8	0	0	7	4	11	8	0	0	7	4	11	8	47.4	47.4	47.4	47.463	422	422;423;188;45;90	0	52.13	0	0	21.8	19.2	32.5	27.7	NaN	0	0	305470	NaN	250130	258230	0
sp|O95373|IPO7_HUMAN	sp|O95373|IPO7_HUMAN	11	11	11	sp|O95373|IPO7_HUMAN Importin-7 OS=Homo sapiens GN=IPO7 PE=1 SV=1	1	11	11	11	1	1	6	6	6	5	1	1	6	6	6	5	1	1	6	6	6	5	18	18	18	119.52	1038	1038	0	75.304	1.9	1.9	10.5	12.2	10.7	10.7	1388700	24077	27973	241370	173850	129890	109120	0
sp|O00232|PSD12_HUMAN;sp|O00232-2|PSD12_HUMAN;tr|J3KTJ5|J3KTJ5_HUMAN;tr|J3KSK1|J3KSK1_HUMAN	sp|O00232|PSD12_HUMAN;sp|O00232-2|PSD12_HUMAN	14;13;1;1	14;13;1;1	14;13;1;1	sp|O00232|PSD12_HUMAN 26S proteasome non-ATPase regulatory subunit 12 OS=Homo sapiens GN=PSMD12 PE=1 SV=3;sp|O00232-2|PSD12_HUMAN Isoform 2 of 26S proteasome non-ATPase regulatory subunit 12 OS=Homo sapiens GN=PSMD12	4	14	14	14	0	0	7	5	9	6	0	0	7	5	9	6	0	0	7	5	9	6	36.6	36.6	36.6	52.904	456	456;436;38;42	0	95.779	0	0	23.7	18.4	28.3	19.1	1334100	0	0	171180	112980	186120	134570	0
sp|Q14203-3|DCTN1_HUMAN;sp|Q14203-4|DCTN1_HUMAN;tr|E7EX90|E7EX90_HUMAN;sp|Q14203-5|DCTN1_HUMAN;sp|Q14203-6|DCTN1_HUMAN;sp|Q14203|DCTN1_HUMAN;sp|Q14203-2|DCTN1_HUMAN;tr|Q6AWB1|Q6AWB1_HUMAN;tr|E7EWF7|E7EWF7_HUMAN;tr|C9JZA4|C9JZA4_HUMAN;tr|C9JTE5|C9JTE5_HUMAN;tr|C9JJN7|C9JJN7_HUMAN;tr|C9JJD0|C9JJD0_HUMAN;tr|C9JKG6|C9JKG6_HUMAN;tr|E9PCY0|E9PCY0_HUMAN	sp|Q14203-3|DCTN1_HUMAN;sp|Q14203-4|DCTN1_HUMAN;tr|E7EX90|E7EX90_HUMAN;sp|Q14203-5|DCTN1_HUMAN;sp|Q14203-6|DCTN1_HUMAN;sp|Q14203|DCTN1_HUMAN;sp|Q14203-2|DCTN1_HUMAN;tr|Q6AWB1|Q6AWB1_HUMAN	13;13;13;12;12;12;11;8;4;1;1;1;1;1;1	13;13;13;12;12;12;11;8;4;1;1;1;1;1;1	13;13;13;12;12;12;11;8;4;1;1;1;1;1;1	sp|Q14203-3|DCTN1_HUMAN Isoform 3 of Dynactin subunit 1 OS=Homo sapiens GN=DCTN1;sp|Q14203-4|DCTN1_HUMAN Isoform 4 of Dynactin subunit 1 OS=Homo sapiens GN=DCTN1;tr|E7EX90|E7EX90_HUMAN Dynactin subunit 1 OS=Homo sapiens GN=DCTN1 PE=4 SV=1;sp|Q14203-5|DCTN1	15	13	13	13	1	2	6	9	2	3	1	2	6	9	2	3	1	2	6	9	2	3	17.8	17.8	17.8	136.82	1236	1236;1253;1256;1139;1271;1278;1144;890;191;76;76;87;121;135;186	0	85.891	1.9	1.9	10.3	14.6	2.8	4.7	NaN	13141	31305	NaN	218400	37343	53541	0
sp|Q9Y4W2-2|LAS1L_HUMAN;sp|Q9Y4W2|LAS1L_HUMAN;sp|Q9Y4W2-3|LAS1L_HUMAN;sp|Q9Y4W2-4|LAS1L_HUMAN	sp|Q9Y4W2-2|LAS1L_HUMAN;sp|Q9Y4W2|LAS1L_HUMAN;sp|Q9Y4W2-3|LAS1L_HUMAN	16;16;14;5	16;16;14;5	16;16;14;5	sp|Q9Y4W2-2|LAS1L_HUMAN Isoform 2 of Ribosomal biogenesis protein LAS1L OS=Homo sapiens GN=LAS1L;sp|Q9Y4W2|LAS1L_HUMAN Ribosomal biogenesis protein LAS1L OS=Homo sapiens GN=LAS1L PE=1 SV=2;sp|Q9Y4W2-3|LAS1L_HUMAN Isoform 3 of Ribosomal biogenesis protein L	4	16	16	16	1	0	8	8	7	6	1	0	8	8	7	6	1	0	8	8	7	6	35.7	35.7	35.7	81.242	717	717;734;675;291	0	69.595	2.5	0	17.7	19.7	18.5	14.6	2161100	5669	0	350040	376480	164330	118620	0
sp|O95163|ELP1_HUMAN;tr|F5H2T0|F5H2T0_HUMAN;tr|H0YDF3|H0YDF3_HUMAN	sp|O95163|ELP1_HUMAN;tr|F5H2T0|F5H2T0_HUMAN	13;12;1	13;12;1	13;12;1	sp|O95163|ELP1_HUMAN Elongator complex protein 1 OS=Homo sapiens GN=IKBKAP PE=1 SV=3;tr|F5H2T0|F5H2T0_HUMAN Elongator complex protein 1 OS=Homo sapiens GN=IKBKAP PE=2 SV=1	3	13	13	13	0	0	8	7	8	8	0	0	8	7	8	8	0	0	8	7	8	8	15.5	15.5	15.5	150.25	1332	1332;983;346	0	88.656	0	0	10.5	8	9.7	10.8	1131300	0	0	177600	139300	158580	122880	0
sp|O00743|PPP6_HUMAN;sp|O00743-3|PPP6_HUMAN;sp|O00743-2|PPP6_HUMAN;tr|Q5T1S7|Q5T1S7_HUMAN;tr|B7Z3E2|B7Z3E2_HUMAN	sp|O00743|PPP6_HUMAN;sp|O00743-3|PPP6_HUMAN;sp|O00743-2|PPP6_HUMAN	7;7;6;3;2	7;7;6;3;2	7;7;6;3;2	sp|O00743|PPP6_HUMAN Serine/threonine-protein phosphatase 6 catalytic subunit OS=Homo sapiens GN=PPP6C PE=1 SV=1;sp|O00743-3|PPP6_HUMAN Isoform 3 of Serine/threonine-protein phosphatase 6 catalytic subunit OS=Homo sapiens GN=PPP6C;sp|O00743-2|PPP6_HUMAN Is	5	7	7	7	0	1	6	5	7	5	0	1	6	5	7	5	0	1	6	5	7	5	37.4	37.4	37.4	35.144	305	305;342;283;125;158	0	27.14	0	4.3	33.1	26.9	37.4	26.2	1924900	0	8753	334770	237930	259070	174410	0
sp|Q15773|MLF2_HUMAN;tr|F5H0Y3|F5H0Y3_HUMAN;tr|F5H7L5|F5H7L5_HUMAN;tr|F5H800|F5H800_HUMAN	sp|Q15773|MLF2_HUMAN;tr|F5H0Y3|F5H0Y3_HUMAN	10;5;4;4	10;5;4;4	10;5;4;4	sp|Q15773|MLF2_HUMAN Myeloid leukemia factor 2 OS=Homo sapiens GN=MLF2 PE=1 SV=1;tr|F5H0Y3|F5H0Y3_HUMAN Myeloid leukemia factor 2 (Fragment) OS=Homo sapiens GN=MLF2 PE=2 SV=1	4	10	10	10	2	1	7	7	4	4	2	1	7	7	4	4	2	1	7	7	4	4	40.7	40.7	40.7	28.147	248	248;231;79;121	0	42.169	17.3	10.9	37.9	32.3	29.4	16.1	1666500	44650	43436	242080	245730	106670	52185	52406
sp|O14802|RPC1_HUMAN;tr|R4GMX2|R4GMX2_HUMAN	sp|O14802|RPC1_HUMAN	13;2	13;2	13;2	sp|O14802|RPC1_HUMAN DNA-directed RNA polymerase III subunit RPC1 OS=Homo sapiens GN=POLR3A PE=1 SV=2	2	13	13	13	0	0	7	8	4	4	0	0	7	8	4	4	0	0	7	8	4	4	15.5	15.5	15.5	155.64	1390	1390;199	0	48.885	0	0	10.3	9	6	6	1354800	0	0	223640	218850	81584	51806	0
sp|Q9Y6C9|MTCH2_HUMAN;tr|E9PIE4|E9PIE4_HUMAN	sp|Q9Y6C9|MTCH2_HUMAN;tr|E9PIE4|E9PIE4_HUMAN	7;6	7;6	7;6	sp|Q9Y6C9|MTCH2_HUMAN Mitochondrial carrier homolog 2 OS=Homo sapiens GN=MTCH2 PE=1 SV=1;tr|E9PIE4|E9PIE4_HUMAN Mitochondrial carrier homolog 2 (Fragment) OS=Homo sapiens GN=MTCH2 PE=2 SV=1	2	7	7	7	3	3	4	4	3	5	3	3	4	4	3	5	3	3	4	4	3	5	41.9	41.9	41.9	33.331	303	303;263	0	60.204	19.1	16.5	24.4	24.1	19.8	29.4	910520	28959	26338	148210	107690	67830	91278	36250
sp|P53007|TXTP_HUMAN	sp|P53007|TXTP_HUMAN	12	12	4	sp|P53007|TXTP_HUMAN Tricarboxylate transport protein, mitochondrial OS=Homo sapiens GN=SLC25A1 PE=1 SV=2	1	12	12	4	2	1	8	5	4	5	2	1	8	5	4	5	2	1	3	2	2	2	47.6	47.6	13.2	34.012	311	311	0	50.056	6.4	3.9	41.2	26	21.9	25.1	1260900	27445	12330	232830	143210	75244	104050	0
tr|E5RI99|E5RI99_HUMAN;sp|P62888|RL30_HUMAN;tr|E5RJH3|E5RJH3_HUMAN	tr|E5RI99|E5RI99_HUMAN;sp|P62888|RL30_HUMAN	7;7;3	7;7;3	7;7;3	tr|E5RI99|E5RI99_HUMAN 60S ribosomal protein L30 (Fragment) OS=Homo sapiens GN=RPL30 PE=2 SV=1;sp|P62888|RL30_HUMAN 60S ribosomal protein L30 OS=Homo sapiens GN=RPL30 PE=1 SV=2	3	7	7	7	3	3	6	4	3	3	3	3	6	4	3	3	3	3	6	4	3	3	61.4	61.4	61.4	12.656	114	114;115;56	0	19.701	37.7	37.7	61.4	39.5	37.7	37.7	4955300	186570	105310	936720	623030	346500	136310	108760
sp|Q09028-3|RBBP4_HUMAN;sp|Q09028|RBBP4_HUMAN;sp|Q09028-2|RBBP4_HUMAN;sp|Q09028-4|RBBP4_HUMAN;tr|E9PNS6|E9PNS6_HUMAN;tr|H0YEU5|H0YEU5_HUMAN;tr|B4DRT0|B4DRT0_HUMAN;tr|H0YCT5|H0YCT5_HUMAN;tr|H0YF10|H0YF10_HUMAN;tr|H0YDK2|H0YDK2_HUMAN;tr|E9PNS2|E9PNS2_HUMAN;tr|E9PIC4|E9PIC4_HUMAN	sp|Q09028-3|RBBP4_HUMAN;sp|Q09028|RBBP4_HUMAN;sp|Q09028-2|RBBP4_HUMAN;sp|Q09028-4|RBBP4_HUMAN	12;12;11;8;4;4;4;4;4;4;3;3	9;9;8;7;2;3;3;3;3;3;1;1	9;9;8;7;2;3;3;3;3;3;1;1	sp|Q09028-3|RBBP4_HUMAN Isoform 3 of Histone-binding protein RBBP4 OS=Homo sapiens GN=RBBP4;sp|Q09028|RBBP4_HUMAN Histone-binding protein RBBP4 OS=Homo sapiens GN=RBBP4 PE=1 SV=3;sp|Q09028-2|RBBP4_HUMAN Isoform 2 of Histone-binding protein RBBP4 OS=Homo sa	12	12	9	9	1	3	6	6	7	5	1	2	6	4	6	4	1	2	6	4	6	4	53.9	49	49	46.158	410	410;425;424;390;104;167;173;180;207;262;62;87	0	62.328	3.4	12.7	32.9	28	43.2	27.8	2559900	38584	48495	513100	307920	238100	139510	0
tr|J3KQS2|J3KQS2_HUMAN;sp|O00311|CDC7_HUMAN;tr|B1AMW7|B1AMW7_HUMAN	tr|J3KQS2|J3KQS2_HUMAN;sp|O00311|CDC7_HUMAN	14;14;3	14;14;3	14;14;3	tr|J3KQS2|J3KQS2_HUMAN Cell division cycle 7-related protein kinase OS=Homo sapiens GN=CDC7 PE=4 SV=1;sp|O00311|CDC7_HUMAN Cell division cycle 7-related protein kinase OS=Homo sapiens GN=CDC7 PE=1 SV=1	3	14	14	14	0	0	8	7	4	2	0	0	8	7	4	2	0	0	8	7	4	2	36.8	36.8	36.8	60.715	546	546;574;157	0	43.062	0	0	20.5	20.3	13.9	6.8	1179500	0	0	249200	213980	63363	49259	0
sp|P61221|ABCE1_HUMAN;tr|D6R9I9|D6R9I9_HUMAN;tr|D6RGF4|D6RGF4_HUMAN;tr|H0Y990|H0Y990_HUMAN	sp|P61221|ABCE1_HUMAN;tr|D6R9I9|D6R9I9_HUMAN	11;8;3;1	11;8;3;1	11;8;3;1	sp|P61221|ABCE1_HUMAN ATP-binding cassette sub-family E member 1 OS=Homo sapiens GN=ABCE1 PE=1 SV=1;tr|D6R9I9|D6R9I9_HUMAN ATP-binding cassette sub-family E member 1 OS=Homo sapiens GN=ABCE1 PE=2 SV=1	4	11	11	11	2	0	7	4	6	5	2	0	7	4	6	5	2	0	7	4	6	5	28.2	28.2	28.2	67.314	599	599;421;210;147	0	57.373	5.3	0	19.2	12.5	16	13.9	1394300	11553	0	190330	184140	199740	107490	0
sp|P33992|MCM5_HUMAN;tr|B1AHB1|B1AHB1_HUMAN;tr|B1AHB2|B1AHB2_HUMAN;tr|B1AHA9|B1AHA9_HUMAN	sp|P33992|MCM5_HUMAN;tr|B1AHB1|B1AHB1_HUMAN	12;11;1;1	12;11;1;1	12;11;1;1	sp|P33992|MCM5_HUMAN DNA replication licensing factor MCM5 OS=Homo sapiens GN=MCM5 PE=1 SV=5;tr|B1AHB1|B1AHB1_HUMAN DNA replication licensing factor MCM5 OS=Homo sapiens GN=MCM5 PE=3 SV=1	4	12	12	12	3	2	8	5	3	3	3	2	8	5	3	3	3	2	8	5	3	3	23.6	23.6	23.6	82.285	734	734;691;150;231	0	51.097	6.4	4.4	15.3	10.6	6.5	6.4	1238800	98628	25964	260130	81721	72435	71978	63892
sp|Q15021|CND1_HUMAN;tr|E7EN77|E7EN77_HUMAN;tr|F5GZJ1|F5GZJ1_HUMAN;tr|F5GZK7|F5GZK7_HUMAN;tr|F5H431|F5H431_HUMAN	sp|Q15021|CND1_HUMAN;tr|E7EN77|E7EN77_HUMAN;tr|F5GZJ1|F5GZJ1_HUMAN	11;9;9;2;1	11;9;9;2;1	11;9;9;2;1	sp|Q15021|CND1_HUMAN Condensin complex subunit 1 OS=Homo sapiens GN=NCAPD2 PE=1 SV=3;tr|E7EN77|E7EN77_HUMAN Condensin complex subunit 1 (Fragment) OS=Homo sapiens GN=NCAPD2 PE=2 SV=2;tr|F5GZJ1|F5GZJ1_HUMAN Condensin complex subunit 1 OS=Homo sapiens GN=NCA	5	11	11	11	0	0	7	4	5	3	0	0	7	4	5	3	0	0	7	4	5	3	13.8	13.8	13.8	157.18	1401	1401;919;1356;118;81	0	62.308	0	0	9.1	4.9	6.2	3.8	831950	0	0	148090	100540	70112	39145	0
sp|Q9NVP1|DDX18_HUMAN;tr|H7C452|H7C452_HUMAN	sp|Q9NVP1|DDX18_HUMAN	13;4	13;4	13;4	sp|Q9NVP1|DDX18_HUMAN ATP-dependent RNA helicase DDX18 OS=Homo sapiens GN=DDX18 PE=1 SV=2	2	13	13	13	0	0	8	8	4	1	0	0	8	8	4	1	0	0	8	8	4	1	32.1	32.1	32.1	75.406	670	670;214	0	38.69	0	0	21.8	22.4	8.5	2.1	1169300	0	0	203040	177240	63716	6194.4	0
sp|Q9Y5B9|SP16H_HUMAN;tr|G3V5A4|G3V5A4_HUMAN;tr|G3V401|G3V401_HUMAN;tr|G3V2X0|G3V2X0_HUMAN	sp|Q9Y5B9|SP16H_HUMAN	18;2;2;2	18;2;2;2	18;2;2;2	sp|Q9Y5B9|SP16H_HUMAN FACT complex subunit SPT16 OS=Homo sapiens GN=SUPT16H PE=1 SV=1	4	18	18	18	1	1	8	8	4	3	1	1	8	8	4	3	1	1	8	8	4	3	24	24	24	119.91	1047	1047;66;81;83	0	35.899	1.1	1.1	11	11.2	4.9	3.8	868000	5781.4	6039.1	181470	159520	66964	46725	0
tr|F8WEE6|F8WEE6_HUMAN;sp|O94972|TRI37_HUMAN;tr|J3KT90|J3KT90_HUMAN;tr|J3QRK3|J3QRK3_HUMAN;tr|J3QSH5|J3QSH5_HUMAN	tr|F8WEE6|F8WEE6_HUMAN;sp|O94972|TRI37_HUMAN	12;12;3;1;1	12;12;3;1;1	1;1;0;1;1	tr|F8WEE6|F8WEE6_HUMAN E3 ubiquitin-protein ligase TRIM37 OS=Homo sapiens GN=TRIM37 PE=2 SV=1;sp|O94972|TRI37_HUMAN E3 ubiquitin-protein ligase TRIM37 OS=Homo sapiens GN=TRIM37 PE=1 SV=2	5	12	12	1	0	0	8	8	3	3	0	0	8	8	3	3	0	0	1	0	0	0	20.4	20.4	2	103.94	930	930;964;195;103;113	0	88.94	0	0	17	16.1	6.6	6.8	1262400	0	0	249150	244060	50080	34147	0
sp|Q3KQU3-2|MA7D1_HUMAN;sp|Q3KQU3|MA7D1_HUMAN;sp|Q3KQU3-4|MA7D1_HUMAN;sp|Q3KQU3-3|MA7D1_HUMAN;tr|H0YF21|H0YF21_HUMAN;tr|C9JIR3|C9JIR3_HUMAN	sp|Q3KQU3-2|MA7D1_HUMAN;sp|Q3KQU3|MA7D1_HUMAN;sp|Q3KQU3-4|MA7D1_HUMAN;sp|Q3KQU3-3|MA7D1_HUMAN	10;10;9;5;2;1	10;10;9;5;2;1	10;10;9;5;2;1	sp|Q3KQU3-2|MA7D1_HUMAN Isoform 2 of MAP7 domain-containing protein 1 OS=Homo sapiens GN=MAP7D1;sp|Q3KQU3|MA7D1_HUMAN MAP7 domain-containing protein 1 OS=Homo sapiens GN=MAP7D1 PE=1 SV=1;sp|Q3KQU3-4|MA7D1_HUMAN Isoform 4 of MAP7 domain-containing protein 1	6	10	10	10	0	0	7	4	6	4	0	0	7	4	6	4	0	0	7	4	6	4	17.1	17.1	17.1	88.725	803	803;841;808;377;248;244	0	32.726	0	0	11.6	5.5	10	5.7	1249300	0	0	236960	141050	145180	71380	0
sp|P51532-5|SMCA4_HUMAN;sp|P51532-2|SMCA4_HUMAN;sp|P51532-3|SMCA4_HUMAN;sp|P51532-4|SMCA4_HUMAN;sp|P51532|SMCA4_HUMAN;tr|Q9HBD4|Q9HBD4_HUMAN;tr|H0YGM3|H0YGM3_HUMAN;tr|K7EP28|K7EP28_HUMAN	sp|P51532-5|SMCA4_HUMAN;sp|P51532-2|SMCA4_HUMAN;sp|P51532-3|SMCA4_HUMAN;sp|P51532-4|SMCA4_HUMAN;sp|P51532|SMCA4_HUMAN;tr|Q9HBD4|Q9HBD4_HUMAN	10;10;10;10;10;10;2;1	10;10;10;10;10;10;2;1	8;8;8;8;8;8;2;1	sp|P51532-5|SMCA4_HUMAN Isoform 5 of Transcription activator BRG1 OS=Homo sapiens GN=SMARCA4;sp|P51532-2|SMCA4_HUMAN Isoform 2 of Transcription activator BRG1 OS=Homo sapiens GN=SMARCA4;sp|P51532-3|SMCA4_HUMAN Isoform 3 of Transcription activator BRG1 OS=H	8	10	10	8	0	0	7	8	2	3	0	0	7	8	2	3	0	0	7	6	2	3	9.8	9.8	8.3	181.26	1613	1613;1614;1616;1617;1647;1679;427;136	0	55.73	0	0	7.4	7.8	2.3	3.5	932990	0	0	197690	217680	24649	41853	0
sp|Q86Y56|HEAT2_HUMAN;sp|Q86Y56-2|HEAT2_HUMAN;tr|H0Y650|H0Y650_HUMAN;tr|H7C3B1|H7C3B1_HUMAN;sp|Q86Y56-3|HEAT2_HUMAN;tr|E9PGY2|E9PGY2_HUMAN	sp|Q86Y56|HEAT2_HUMAN;sp|Q86Y56-2|HEAT2_HUMAN;tr|H0Y650|H0Y650_HUMAN	14;13;11;3;3;3	14;13;11;3;3;3	13;12;10;3;3;3	sp|Q86Y56|HEAT2_HUMAN HEAT repeat-containing protein 2 OS=Homo sapiens GN=HEATR2 PE=1 SV=4;sp|Q86Y56-2|HEAT2_HUMAN Isoform 2 of HEAT repeat-containing protein 2 OS=Homo sapiens GN=HEATR2;tr|H0Y650|H0Y650_HUMAN HEAT repeat-containing protein 2 (Fragment) OS	6	14	14	13	0	0	8	7	3	2	0	0	8	7	3	2	0	0	8	7	3	2	30.5	30.5	30.1	93.52	855	855;843;657;196;235;280	0	68.527	0	0	17.3	17.4	5.1	2.9	NaN	0	0	189840	NaN	47264	38207	0
sp|P04049|RAF1_HUMAN;sp|P04049-2|RAF1_HUMAN;tr|H7C155|H7C155_HUMAN;tr|B4E0X2|B4E0X2_HUMAN;tr|B4E1N6|B4E1N6_HUMAN;tr|H7C560|H7C560_HUMAN;sp|P15056|BRAF_HUMAN;tr|H7C4S5|H7C4S5_HUMAN	sp|P04049|RAF1_HUMAN;sp|P04049-2|RAF1_HUMAN;tr|H7C155|H7C155_HUMAN;tr|B4E0X2|B4E0X2_HUMAN;tr|B4E1N6|B4E1N6_HUMAN	12;12;11;11;10;2;2;1	12;12;11;11;10;2;2;1	10;10;9;9;8;1;1;0	sp|P04049|RAF1_HUMAN RAF proto-oncogene serine/threonine-protein kinase OS=Homo sapiens GN=RAF1 PE=1 SV=1;sp|P04049-2|RAF1_HUMAN Isoform 2 of RAF proto-oncogene serine/threonine-protein kinase OS=Homo sapiens GN=RAF1;tr|H7C155|H7C155_HUMAN RAF proto-oncoge	8	12	12	10	0	0	8	4	4	3	0	0	8	4	4	3	0	0	7	4	3	1	33.8	33.8	30.2	73.051	648	648;668;527;567;433;375;766;102	0	44.354	0	0	23.9	14.2	12	6.2	796010	0	0	139060	123020	60464	35980	0
sp|Q15149-7|PLEC_HUMAN;sp|Q15149-8|PLEC_HUMAN;sp|Q15149-9|PLEC_HUMAN;sp|Q15149-5|PLEC_HUMAN;sp|Q15149-4|PLEC_HUMAN;sp|Q15149-6|PLEC_HUMAN;sp|Q15149-3|PLEC_HUMAN;sp|Q15149-2|PLEC_HUMAN;sp|Q15149|PLEC_HUMAN;tr|H0YDN1|H0YDN1_HUMAN;tr|E9PMV1|E9PMV1_HUMAN	sp|Q15149-7|PLEC_HUMAN;sp|Q15149-8|PLEC_HUMAN;sp|Q15149-9|PLEC_HUMAN;sp|Q15149-5|PLEC_HUMAN;sp|Q15149-4|PLEC_HUMAN;sp|Q15149-6|PLEC_HUMAN;sp|Q15149-3|PLEC_HUMAN;sp|Q15149-2|PLEC_HUMAN;sp|Q15149|PLEC_HUMAN	17;17;17;17;17;17;17;17;17;1;1	17;17;17;17;17;17;17;17;17;1;1	16;16;16;16;16;16;16;16;16;1;1	sp|Q15149-7|PLEC_HUMAN Isoform 7 of Plectin OS=Homo sapiens GN=PLEC;sp|Q15149-8|PLEC_HUMAN Isoform 8 of Plectin OS=Homo sapiens GN=PLEC;sp|Q15149-9|PLEC_HUMAN Isoform 9 of Plectin OS=Homo sapiens GN=PLEC;sp|Q15149-5|PLEC_HUMAN Isoform 5 of Plectin OS=Homo	11	17	17	16	3	1	8	3	5	4	3	1	8	3	5	4	3	1	8	3	5	4	7.5	7.5	6.9	512.6	4515	4515;4525;4533;4547;4547;4551;4570;4574;4684;200;703	0	65.609	1.4	0.6	3.4	1.5	2.2	1.8	899180	28016	10173	129860	63433	131720	63701	45584
sp|Q6P2E9|EDC4_HUMAN;sp|Q6P2E9-2|EDC4_HUMAN;tr|I3L2F4|I3L2F4_HUMAN	sp|Q6P2E9|EDC4_HUMAN;sp|Q6P2E9-2|EDC4_HUMAN	10;9;3	10;9;3	10;9;3	sp|Q6P2E9|EDC4_HUMAN Enhancer of mRNA-decapping protein 4 OS=Homo sapiens GN=EDC4 PE=1 SV=1;sp|Q6P2E9-2|EDC4_HUMAN Isoform 2 of Enhancer of mRNA-decapping protein 4 OS=Homo sapiens GN=EDC4	3	10	10	10	0	0	7	4	4	3	0	0	7	4	4	3	0	0	7	4	4	3	11.8	11.8	11.8	151.66	1401	1401;1020;135	0	51.804	0	0	9	5.1	4.9	4	918220	0	0	191910	121150	98141	37748	0
sp|Q9NUL7|DDX28_HUMAN	sp|Q9NUL7|DDX28_HUMAN	8	8	8	sp|Q9NUL7|DDX28_HUMAN Probable ATP-dependent RNA helicase DDX28 OS=Homo sapiens GN=DDX28 PE=1 SV=2	1	8	8	8	0	0	8	5	6	2	0	0	8	5	6	2	0	0	8	5	6	2	23	23	23	59.58	540	540	0	22.459	0	0	23	16.5	20.2	5.7	1315600	0	0	245130	170690	154280	36523	0
sp|Q8TAF3-3|WDR48_HUMAN;sp|Q8TAF3|WDR48_HUMAN;sp|Q8TAF3-4|WDR48_HUMAN;sp|Q8TAF3-5|WDR48_HUMAN;tr|F8W7Y5|F8W7Y5_HUMAN;tr|F8W6P2|F8W6P2_HUMAN;tr|F8W9K4|F8W9K4_HUMAN;tr|F8W7Q3|F8W7Q3_HUMAN;tr|C9JQ19|C9JQ19_HUMAN;sp|Q8TAF3-2|WDR48_HUMAN;tr|C9JC24|C9JC24_HUMAN	sp|Q8TAF3-3|WDR48_HUMAN;sp|Q8TAF3|WDR48_HUMAN;sp|Q8TAF3-4|WDR48_HUMAN;sp|Q8TAF3-5|WDR48_HUMAN	12;12;9;6;3;3;3;3;2;2;1	12;12;9;6;3;3;3;3;2;2;1	12;12;9;6;3;3;3;3;2;2;1	sp|Q8TAF3-3|WDR48_HUMAN Isoform 3 of WD repeat-containing protein 48 OS=Homo sapiens GN=WDR48;sp|Q8TAF3|WDR48_HUMAN WD repeat-containing protein 48 OS=Homo sapiens GN=WDR48 PE=1 SV=1;sp|Q8TAF3-4|WDR48_HUMAN Isoform 4 of WD repeat-containing protein 48 OS=H	11	12	12	12	0	0	8	8	3	1	0	0	8	8	3	1	0	0	8	8	3	1	25.3	25.3	25.3	75.348	668	668;677;595;402;63;74;120;134;121;121;162	0	66.453	0	0	14.7	18.1	9.4	3.4	877720	0	0	167080	221520	63660	18267	0
sp|Q9H8H0|NOL11_HUMAN;tr|B7Z5V9|B7Z5V9_HUMAN;tr|J3QKS9|J3QKS9_HUMAN;tr|J3QLQ6|J3QLQ6_HUMAN;tr|J3QR28|J3QR28_HUMAN	sp|Q9H8H0|NOL11_HUMAN;tr|B7Z5V9|B7Z5V9_HUMAN	9;6;3;2;2	9;6;3;2;2	9;6;3;2;2	sp|Q9H8H0|NOL11_HUMAN Nucleolar protein 11 OS=Homo sapiens GN=NOL11 PE=1 SV=1;tr|B7Z5V9|B7Z5V9_HUMAN Nucleolar protein 11 OS=Homo sapiens GN=NOL11 PE=2 SV=1	5	9	9	9	0	0	7	3	6	2	0	0	7	3	6	2	0	0	7	3	6	2	20.9	20.9	20.9	81.123	719	719;537;169;189;271	0	55.898	0	0	15.9	7.5	14.3	3.9	1122300	0	0	284010	145740	125790	61717	0
sp|O95757|HS74L_HUMAN;tr|E7ES43|E7ES43_HUMAN;tr|E9PDE8|E9PDE8_HUMAN;tr|D6RJ96|D6RJ96_HUMAN	sp|O95757|HS74L_HUMAN;tr|E7ES43|E7ES43_HUMAN;tr|E9PDE8|E9PDE8_HUMAN;tr|D6RJ96|D6RJ96_HUMAN	15;14;13;11	10;9;8;8	10;9;8;8	sp|O95757|HS74L_HUMAN Heat shock 70 kDa protein 4L OS=Homo sapiens GN=HSPA4L PE=1 SV=3;tr|E7ES43|E7ES43_HUMAN Heat shock 70 kDa protein 4L OS=Homo sapiens GN=HSPA4L PE=2 SV=2;tr|E9PDE8|E9PDE8_HUMAN Heat shock 70 kDa protein 4L OS=Homo sapiens GN=HSPA4L PE=	4	15	10	10	1	1	7	4	10	3	0	0	5	2	7	2	0	0	5	2	7	2	26	23	23	94.511	839	839;870;813;531	0	54.82	1.7	1.7	13.8	9.2	21.2	6.3	782770	0	0	149250	75536	112330	28780	0
sp|Q5JTW2|CEP78_HUMAN;tr|A8MST6|A8MST6_HUMAN;sp|Q5JTW2-3|CEP78_HUMAN;sp|Q5JTW2-5|CEP78_HUMAN;sp|Q5JTW2-2|CEP78_HUMAN	sp|Q5JTW2|CEP78_HUMAN;tr|A8MST6|A8MST6_HUMAN;sp|Q5JTW2-3|CEP78_HUMAN;sp|Q5JTW2-5|CEP78_HUMAN;sp|Q5JTW2-2|CEP78_HUMAN	10;10;10;10;10	10;10;10;10;10	10;10;10;10;10	sp|Q5JTW2|CEP78_HUMAN Centrosomal protein of 78 kDa OS=Homo sapiens GN=CEP78 PE=1 SV=1;tr|A8MST6|A8MST6_HUMAN Centrosomal protein of 78 kDa OS=Homo sapiens GN=CEP78 PE=2 SV=2;sp|Q5JTW2-3|CEP78_HUMAN Isoform 3 of Centrosomal protein of 78 kDa OS=Homo sapien	5	10	10	10	0	0	7	5	3	3	0	0	7	5	3	3	0	0	7	5	3	3	21.6	21.6	21.6	76.396	689	689;705;705;706;722	0	39.05	0	0	16.4	12.2	7.8	7.7	805030	0	0	163550	93727	66054	63106	0
tr|F2Z2E2|F2Z2E2_HUMAN;sp|Q86VI3|IQGA3_HUMAN	tr|F2Z2E2|F2Z2E2_HUMAN;sp|Q86VI3|IQGA3_HUMAN	12;12	12;12	12;12	tr|F2Z2E2|F2Z2E2_HUMAN Ras GTPase-activating-like protein IQGAP3 OS=Homo sapiens GN=IQGAP3 PE=2 SV=1;sp|Q86VI3|IQGA3_HUMAN Ras GTPase-activating-like protein IQGAP3 OS=Homo sapiens GN=IQGAP3 PE=1 SV=2	2	12	12	12	0	0	8	4	4	2	0	0	8	4	4	2	0	0	8	4	4	2	17.2	17.2	17.2	179.48	1588	1588;1631	0	39.621	0	0	11.2	5.7	4.6	2.6	641970	0	0	141970	85383	35619	4280.4	0
sp|P42356|PI4KA_HUMAN;tr|J3KN10|J3KN10_HUMAN;sp|P42356-2|PI4KA_HUMAN;tr|A8MTF1|A8MTF1_HUMAN;sp|A4QPH2-2|PI4P2_HUMAN;sp|A4QPH2-3|PI4P2_HUMAN;sp|A4QPH2|PI4P2_HUMAN	sp|P42356|PI4KA_HUMAN;tr|J3KN10|J3KN10_HUMAN	9;9;4;1;1;1;1	9;9;4;1;1;1;1	9;9;4;1;1;1;1	sp|P42356|PI4KA_HUMAN Phosphatidylinositol 4-kinase alpha OS=Homo sapiens GN=PI4KA PE=1 SV=3;tr|J3KN10|J3KN10_HUMAN Phosphatidylinositol 4-kinase alpha OS=Homo sapiens GN=PI4KA PE=4 SV=1	7	9	9	9	1	0	8	3	4	1	1	0	8	3	4	1	1	0	8	3	4	1	7.2	7.2	7.2	231.32	2044	2044;2102;854;435;439;539;592	0	46.228	1	0	6.2	2.3	3.2	1	837760	14850	0	183670	47053	78722	5894.2	0
tr|B7Z321|B7Z321_HUMAN;sp|Q96A65|EXOC4_HUMAN;tr|B7Z4J9|B7Z4J9_HUMAN;sp|Q96A65-2|EXOC4_HUMAN	tr|B7Z321|B7Z321_HUMAN;sp|Q96A65|EXOC4_HUMAN	9;9;2;2	9;9;2;2	3;3;0;2	tr|B7Z321|B7Z321_HUMAN Exocyst complex component 4 OS=Homo sapiens GN=EXOC4 PE=2 SV=1;sp|Q96A65|EXOC4_HUMAN Exocyst complex component 4 OS=Homo sapiens GN=EXOC4 PE=1 SV=1	4	9	9	3	0	0	8	6	2	2	0	0	8	6	2	2	0	0	3	3	1	1	14.9	14.9	5.7	99.061	873	873;974;262;473	0	36.292	0	0	13.6	9.9	4	4	649710	0	0	166580	111480	25496	22267	0
sp|O75165|DJC13_HUMAN;tr|H0Y8Q2|H0Y8Q2_HUMAN;tr|H0YA63|H0YA63_HUMAN	sp|O75165|DJC13_HUMAN	13;2;1	13;2;1	13;2;1	sp|O75165|DJC13_HUMAN DnaJ homolog subfamily C member 13 OS=Homo sapiens GN=DNAJC13 PE=1 SV=5	3	13	13	13	0	0	7	6	0	0	0	0	7	6	0	0	0	0	7	6	0	0	10.7	10.7	10.7	254.41	2243	2243;173;96	0	32.585	0	0	5.9	4.5	0	0	422970	0	0	138950	68056	0	0	0
tr|B4DNX9|B4DNX9_HUMAN;sp|Q14592|ZN460_HUMAN;sp|O43296|ZN264_HUMAN;sp|Q5CZA5-2|ZN805_HUMAN;sp|Q08ER8|ZN543_HUMAN;sp|Q5CZA5|ZN805_HUMAN	tr|B4DNX9|B4DNX9_HUMAN;sp|Q14592|ZN460_HUMAN	10;10;2;1;1;1	10;10;2;1;1;1	10;10;2;1;1;1	tr|B4DNX9|B4DNX9_HUMAN Zinc finger protein 460 OS=Homo sapiens GN=ZNF460 PE=2 SV=1;sp|Q14592|ZN460_HUMAN Zinc finger protein 460 OS=Homo sapiens GN=ZNF460 PE=1 SV=2	6	10	10	10	0	0	6	5	0	1	0	0	6	5	0	1	0	0	6	5	0	1	28.4	28.4	28.4	59.063	521	521;562;627;494;600;627	0	34.859	0	0	18.6	16.7	0	2.5	624920	0	0	171690	145820	0	6045.8	0
sp|Q6W2J9-4|BCOR_HUMAN;sp|Q6W2J9-2|BCOR_HUMAN;sp|Q6W2J9|BCOR_HUMAN;tr|H7BYY2|H7BYY2_HUMAN;tr|H7C2V9|H7C2V9_HUMAN;tr|A6NE70|A6NE70_HUMAN;sp|Q6W2J9-3|BCOR_HUMAN;tr|H7C231|H7C231_HUMAN;tr|H7BZ37|H7BZ37_HUMAN;tr|C9JHP3|C9JHP3_HUMAN	sp|Q6W2J9-4|BCOR_HUMAN;sp|Q6W2J9-2|BCOR_HUMAN;sp|Q6W2J9|BCOR_HUMAN;tr|H7BYY2|H7BYY2_HUMAN;tr|H7C2V9|H7C2V9_HUMAN;tr|A6NE70|A6NE70_HUMAN;sp|Q6W2J9-3|BCOR_HUMAN	8;8;8;5;4;4;4;3;3;1	8;8;8;5;4;4;4;3;3;1	8;8;8;5;4;4;4;3;3;1	sp|Q6W2J9-4|BCOR_HUMAN Isoform 4 of BCL-6 corepressor OS=Homo sapiens GN=BCOR;sp|Q6W2J9-2|BCOR_HUMAN Isoform 2 of BCL-6 corepressor OS=Homo sapiens GN=BCOR;sp|Q6W2J9|BCOR_HUMAN BCL-6 corepressor OS=Homo sapiens GN=BCOR PE=1 SV=1;tr|H7BYY2|H7BYY2_HUMAN BCL-	10	8	8	8	0	0	8	2	1	0	0	0	8	2	1	0	0	0	8	2	1	0	9	9	9	186.23	1703	1703;1721;1755;1287;594;622;1004;289;332;28	0	15.045	0	0	9	2.1	1	0	362280	0	0	132410	49422	15753	0	0
sp|P42765|THIM_HUMAN;tr|K7EME0|K7EME0_HUMAN;tr|K7EJ68|K7EJ68_HUMAN;tr|K7EJB1|K7EJB1_HUMAN;tr|K7ER88|K7ER88_HUMAN	sp|P42765|THIM_HUMAN;tr|K7EME0|K7EME0_HUMAN	18;15;4;2;1	18;15;4;2;1	18;15;4;2;1	sp|P42765|THIM_HUMAN 3-ketoacyl-CoA thiolase, mitochondrial OS=Homo sapiens GN=ACAA2 PE=1 SV=2;tr|K7EME0|K7EME0_HUMAN 3-ketoacyl-CoA thiolase, mitochondrial OS=Homo sapiens GN=ACAA2 PE=3 SV=1	5	18	18	18	11	11	7	11	10	4	11	11	7	11	10	4	11	11	7	11	10	4	76.3	76.3	76.3	41.924	397	397;342;124;84;72	0	285.55	47.6	48.9	35	55.4	46.6	25.2	2687900	367460	190670	130020	250690	158940	89883	316100
sp|P63244|GBLP_HUMAN;tr|J3KPE3|J3KPE3_HUMAN;tr|D6RAC2|D6RAC2_HUMAN;tr|H0Y8W2|H0Y8W2_HUMAN;tr|H0YAF8|H0YAF8_HUMAN;tr|D6RHH4|D6RHH4_HUMAN;tr|D6R9Z1|D6R9Z1_HUMAN;tr|D6R9L0|D6R9L0_HUMAN;tr|D6REE5|D6REE5_HUMAN;tr|H0YAM7|H0YAM7_HUMAN;tr|D6RFX4|D6RFX4_HUMAN;tr|H0Y8R5|H0Y8R5_HUMAN;tr|D6RBD0|D6RBD0_HUMAN;tr|D6RFZ9|D6RFZ9_HUMAN;tr|D6RAU2|D6RAU2_HUMAN;tr|E9PD14|E9PD14_HUMAN;tr|D6RF23|D6RF23_HUMAN;tr|D6RGK8|…	sp|P63244|GBLP_HUMAN;tr|J3KPE3|J3KPE3_HUMAN;tr|D6RAC2|D6RAC2_HUMAN;tr|H0Y8W2|H0Y8W2_HUMAN;tr|H0YAF8|H0YAF8_HUMAN;tr|D6RHH4|D6RHH4_HUMAN;tr|D6R9Z1|D6R9Z1_HUMAN;tr|D6R9L0|D6R9L0_HUMAN;tr|D6REE5|D6REE5_HUMAN;tr|H0YAM7|H0YAM7_HUMAN;tr|D6RFX4|D6RFX4_HUMAN	17;15;13;13;12;12;12;12;12;11;10;8;7;7;6;6;5;3;3;3;2;1	17;15;13;13;12;12;12;12;12;11;10;8;7;7;6;6;5;3;3;3;2;1	17;15;13;13;12;12;12;12;12;11;10;8;7;7;6;6;5;3;3;3;2;1	sp|P63244|GBLP_HUMAN Guanine nucleotide-binding protein subunit beta-2-like 1 OS=Homo sapiens GN=GNB2L1 PE=1 SV=3;tr|J3KPE3|J3KPE3_HUMAN Guanine nucleotide-binding protein subunit beta-2-like 1 OS=Homo sapiens GN=GNB2L1 PE=4 SV=1;tr|D6RAC2|D6RAC2_HUMAN Gua	22	17	17	17	7	7	6	9	10	8	7	7	6	9	10	8	7	7	6	9	10	8	63.1	63.1	63.1	35.076	317	317;273;269;274;198;233;237;300;321;247;194;138;160;198;147;153;101;71;83;116;86;39	0	86.46	31.2	32.8	29.3	36.6	49.2	42.6	4584100	178180	228490	335210	320360	1443300	279820	171960
sp|P02533|K1C14_HUMAN;CON__P02533;CON__Q6IFX2;tr|K7ESE1|K7ESE1_HUMAN;CON__Q61782;tr|K7ENV3|K7ENV3_HUMAN;sp|P35900|K1C20_HUMAN;CON__P35900;CON__Q9D312	sp|P02533|K1C14_HUMAN;CON__P02533	27;27;12;4;3;2;2;2;2	23;23;12;4;3;2;2;2;2	9;9;4;0;1;0;0;0;0	sp|P02533|K1C14_HUMAN Keratin, type I cytoskeletal 14 OS=Homo sapiens GN=KRT14 PE=1 SV=4;	9	27	23	9	20	11	11	6	18	8	17	8	7	3	14	4	8	3	2	1	5	2	60.6	56.8	30.1	51.561	472	472;472;452;95;93;49;424;424;431	0	76.895	48.3	28.4	22	12.1	44.5	16.7	3314100	828090	160500	269690	69841	419470	118400	766810
sp|Q9BSD7|NTPCR_HUMAN;tr|Q5TDF0|Q5TDF0_HUMAN	sp|Q9BSD7|NTPCR_HUMAN;tr|Q5TDF0|Q5TDF0_HUMAN	9;6	9;6	9;6	sp|Q9BSD7|NTPCR_HUMAN Cancer-related nucleoside-triphosphatase OS=Homo sapiens GN=NTPCR PE=1 SV=1;tr|Q5TDF0|Q5TDF0_HUMAN Cancer-related nucleoside-triphosphatase OS=Homo sapiens GN=NTPCR PE=4 SV=1	2	9	9	9	4	4	5	7	8	6	4	4	5	7	8	6	4	4	5	7	8	6	61.6	61.6	61.6	20.713	190	190;228	0	100.44	34.7	36.8	38.4	44.2	60	44.7	4552400	78436	64364	474730	682130	411700	405920	121440
sp|Q9Y3I0|RTCB_HUMAN;tr|E7EQS9|E7EQS9_HUMAN	sp|Q9Y3I0|RTCB_HUMAN	13;2	13;2	13;2	sp|Q9Y3I0|RTCB_HUMAN tRNA-splicing ligase RtcB homolog OS=Homo sapiens GN=C22orf28 PE=1 SV=1	2	13	13	13	5	4	7	7	6	6	5	4	7	7	6	6	5	4	7	7	6	6	42.2	42.2	42.2	55.21	505	505;175	0	117.7	21.8	18.6	24.4	20.6	23.2	25.5	2430700	158870	80348	228230	270260	134480	144530	123940
sp|Q9NZ01|TECR_HUMAN;tr|B3KSQ1|B3KSQ1_HUMAN;tr|M0R3C3|M0R3C3_HUMAN;sp|Q9NZ01-2|TECR_HUMAN;tr|M0QXM3|M0QXM3_HUMAN;tr|M0R329|M0R329_HUMAN;tr|B4DR74|B4DR74_HUMAN	sp|Q9NZ01|TECR_HUMAN;tr|B3KSQ1|B3KSQ1_HUMAN;tr|M0R3C3|M0R3C3_HUMAN	12;10;6;4;3;2;2	12;10;6;4;3;2;2	12;10;6;4;3;2;2	sp|Q9NZ01|TECR_HUMAN Very-long-chain enoyl-CoA reductase OS=Homo sapiens GN=TECR PE=1 SV=1;tr|B3KSQ1|B3KSQ1_HUMAN Very-long-chain enoyl-CoA reductase OS=Homo sapiens GN=TECR PE=2 SV=1;tr|M0R3C3|M0R3C3_HUMAN Very-long-chain enoyl-CoA reductase OS=Homo sapie	7	12	12	12	5	4	7	6	9	9	5	4	7	6	9	9	5	4	7	6	9	9	31.8	31.8	31.8	36.034	308	308;323;105;157;132;150;153	0	62.35	16.6	14.6	20.1	19.2	27.9	29.9	2754400	68663	37986	340070	318550	319930	301710	97093
sp|P30837|AL1B1_HUMAN	sp|P30837|AL1B1_HUMAN	13	13	13	sp|P30837|AL1B1_HUMAN Aldehyde dehydrogenase X, mitochondrial OS=Homo sapiens GN=ALDH1B1 PE=1 SV=3	1	13	13	13	4	7	7	7	6	8	4	7	7	7	6	8	4	7	7	7	6	8	35.6	35.6	35.6	57.206	517	517	0	152.58	13.3	23.8	20.9	20.7	23.8	23	2584000	200230	213110	200900	186140	141350	157600	195090
sp|P46778|RL21_HUMAN;tr|M0R181|M0R181_HUMAN;tr|G3V1B3|G3V1B3_HUMAN;tr|M0R3I5|M0R3I5_HUMAN	sp|P46778|RL21_HUMAN;tr|M0R181|M0R181_HUMAN;tr|G3V1B3|G3V1B3_HUMAN	14;10;8;1	14;10;8;1	14;10;8;1	sp|P46778|RL21_HUMAN 60S ribosomal protein L21 OS=Homo sapiens GN=RPL21 PE=1 SV=2;tr|M0R181|M0R181_HUMAN 60S ribosomal protein L21 (Fragment) OS=Homo sapiens GN=RPL21 PE=4 SV=1;tr|G3V1B3|G3V1B3_HUMAN 60S ribosomal protein L21 OS=Homo sapiens GN=RPL21 PE=4	4	14	14	14	3	3	5	8	5	7	3	3	5	8	5	7	3	3	5	8	5	7	54.4	54.4	54.4	18.565	160	160;122;87;59	0	96.806	27.5	27.5	33.8	41.2	38.1	41.2	17252000	361650	269330	2413700	2454600	1523400	1195200	347710
sp|P23246|SFPQ_HUMAN;sp|P23246-2|SFPQ_HUMAN;tr|H0Y9K7|H0Y9K7_HUMAN	sp|P23246|SFPQ_HUMAN;sp|P23246-2|SFPQ_HUMAN	17;16;4	16;15;4	16;15;4	sp|P23246|SFPQ_HUMAN Splicing factor, proline- and glutamine-rich OS=Homo sapiens GN=SFPQ PE=1 SV=2;sp|P23246-2|SFPQ_HUMAN Isoform Short of Splicing factor, proline- and glutamine-rich OS=Homo sapiens GN=SFPQ	3	17	16	16	7	9	7	9	2	7	7	9	7	8	2	7	7	9	7	8	2	7	31.1	29.7	29.7	76.149	707	707;669;223	0	67.026	15.1	16.5	15.7	18	5.5	14.1	1247800	64058	138660	162520	126160	21032	145770	59111
sp|Q9P258|RCC2_HUMAN	sp|Q9P258|RCC2_HUMAN	11	11	11	sp|Q9P258|RCC2_HUMAN Protein RCC2 OS=Homo sapiens GN=RCC2 PE=1 SV=2	1	11	11	11	7	7	7	8	3	0	7	7	7	8	3	0	7	7	7	8	3	0	36.4	36.4	36.4	56.084	522	522	0	38.297	27.4	27.4	25.1	31	10.2	0	1525200	160650	176080	164480	173120	25614	0	107840
sp|P33991|MCM4_HUMAN;tr|E5RG31|E5RG31_HUMAN;tr|E5RFJ8|E5RFJ8_HUMAN	sp|P33991|MCM4_HUMAN;tr|E5RG31|E5RG31_HUMAN	16;9;2	16;9;2	16;9;2	sp|P33991|MCM4_HUMAN DNA replication licensing factor MCM4 OS=Homo sapiens GN=MCM4 PE=1 SV=5;tr|E5RG31|E5RG31_HUMAN DNA replication licensing factor MCM4 (Fragment) OS=Homo sapiens GN=MCM4 PE=2 SV=1	3	16	16	16	5	3	7	11	6	5	5	3	7	11	6	5	5	3	7	11	6	5	26.3	26.3	26.3	96.557	863	863;279;212	0	60.949	9.8	6.1	11.1	16.6	12.3	10.1	1848500	86849	64018	244310	295930	125670	106040	78702
tr|B1AHC9|B1AHC9_HUMAN;sp|P12956|XRCC6_HUMAN;tr|B1AHC8|B1AHC8_HUMAN;tr|F5H1I8|F5H1I8_HUMAN	tr|B1AHC9|B1AHC9_HUMAN;sp|P12956|XRCC6_HUMAN;tr|B1AHC8|B1AHC8_HUMAN;tr|F5H1I8|F5H1I8_HUMAN	9;9;8;7	9;9;8;7	9;9;8;7	tr|B1AHC9|B1AHC9_HUMAN X-ray repair cross-complementing protein 6 OS=Homo sapiens GN=XRCC6 PE=2 SV=1;sp|P12956|XRCC6_HUMAN X-ray repair cross-complementing protein 6 OS=Homo sapiens GN=XRCC6 PE=1 SV=2;tr|B1AHC8|B1AHC8_HUMAN X-ray repair complementing defec	4	9	9	9	4	4	7	8	6	6	4	4	7	8	6	6	4	4	7	8	6	6	23.4	23.4	23.4	64.283	559	559;609;568;476	0	59.198	11.6	11.6	18.1	20.9	15.2	18.1	1686200	35109	38868	292130	268000	69763	75259	50687
sp|P47897|SYQ_HUMAN;tr|B4DWJ2|B4DWJ2_HUMAN;tr|C9JSG9|C9JSG9_HUMAN;tr|H7C0R3|H7C0R3_HUMAN;tr|B7Z840|B7Z840_HUMAN;tr|C9J165|C9J165_HUMAN;tr|F2Z2V6|F2Z2V6_HUMAN	sp|P47897|SYQ_HUMAN;tr|B4DWJ2|B4DWJ2_HUMAN	14;13;6;5;5;5;3	14;13;6;5;5;5;3	14;13;6;5;5;5;3	sp|P47897|SYQ_HUMAN Glutamine--tRNA ligase OS=Homo sapiens GN=QARS PE=1 SV=1;tr|B4DWJ2|B4DWJ2_HUMAN Bifunctional glutamate/proline--tRNA ligase OS=Homo sapiens GN=QARS PE=2 SV=1	7	14	14	14	2	4	7	9	6	7	2	4	7	9	6	7	2	4	7	9	6	7	29.5	29.5	29.5	87.798	775	775;764;182;253;282;305;100	0	130.19	5.9	11.4	16	21.5	11.6	16.8	2285600	58396	80809	231800	226630	195370	187450	68461
tr|B4DJP7|B4DJP7_HUMAN;sp|P62318|SMD3_HUMAN;tr|H3BT13|H3BT13_HUMAN	tr|B4DJP7|B4DJP7_HUMAN;sp|P62318|SMD3_HUMAN;tr|H3BT13|H3BT13_HUMAN	7;7;5	7;7;5	7;7;5	tr|B4DJP7|B4DJP7_HUMAN Small nuclear ribonucleoprotein Sm D3 OS=Homo sapiens GN=SNRPD3 PE=2 SV=1;sp|P62318|SMD3_HUMAN Small nuclear ribonucleoprotein Sm D3 OS=Homo sapiens GN=SNRPD3 PE=1 SV=1;tr|H3BT13|H3BT13_HUMAN Small nuclear ribonucleoprotein Sm D3 OS=	3	7	7	7	3	2	3	5	4	6	3	2	3	5	4	6	3	2	3	5	4	6	55.8	55.8	55.8	13.291	120	120;126;62	0	94.062	44.2	25.8	36.7	38.3	44.2	55.8	2155700	94510	78184	258230	187640	206570	226140	88180
sp|Q12905|ILF2_HUMAN	sp|Q12905|ILF2_HUMAN	14	14	14	sp|Q12905|ILF2_HUMAN Interleukin enhancer-binding factor 2 OS=Homo sapiens GN=ILF2 PE=1 SV=2	1	14	14	14	3	5	7	9	5	2	3	5	7	9	5	2	3	5	7	9	5	2	45.6	45.6	45.6	43.062	390	390	0	62.773	12.3	17.7	26.4	33.3	18.5	8.7	1552800	77141	75798	190610	200270	85343	45254	89512
sp|P22314|UBA1_HUMAN;tr|Q5JRR6|Q5JRR6_HUMAN;tr|Q5JRS1|Q5JRS1_HUMAN;tr|Q5JRS3|Q5JRS3_HUMAN;tr|Q5JRS2|Q5JRS2_HUMAN;tr|Q5JRR9|Q5JRR9_HUMAN;tr|Q5JRS0|Q5JRS0_HUMAN	sp|P22314|UBA1_HUMAN	15;5;2;2;2;2;2	15;5;2;2;2;2;2	15;5;2;2;2;2;2	sp|P22314|UBA1_HUMAN Ubiquitin-like modifier-activating enzyme 1 OS=Homo sapiens GN=UBA1 PE=1 SV=3	7	15	15	15	4	5	8	7	6	6	4	5	8	7	6	6	4	5	8	7	6	6	27.6	27.6	27.6	117.85	1058	1058;506;173;195;234;271;284	0	129.06	6.5	8.4	16.9	15.1	11.8	13.5	1788000	58140	92319	199400	185280	130170	165080	96708
tr|E9PLL6|E9PLL6_HUMAN;sp|P46776|RL27A_HUMAN;tr|E9PJD9|E9PJD9_HUMAN;tr|E9PLX7|E9PLX7_HUMAN	tr|E9PLL6|E9PLL6_HUMAN;sp|P46776|RL27A_HUMAN;tr|E9PJD9|E9PJD9_HUMAN	7;7;6;2	7;7;6;2	7;7;6;2	tr|E9PLL6|E9PLL6_HUMAN 60S ribosomal protein L27a OS=Homo sapiens GN=RPL27A PE=2 SV=1;sp|P46776|RL27A_HUMAN 60S ribosomal protein L27a OS=Homo sapiens GN=RPL27A PE=1 SV=2;tr|E9PJD9|E9PJD9_HUMAN 60S ribosomal protein L27a OS=Homo sapiens GN=RPL27A PE=3 SV=1	4	7	7	7	2	4	5	4	6	5	2	4	5	4	6	5	2	4	5	4	6	5	45.4	45.4	45.4	12.201	108	108;148;91;113	0	111.47	32.4	44.4	44.4	45.4	45.4	45.4	9509200	195460	201460	1244700	1307600	727790	573550	224100
sp|P62333|PRS10_HUMAN;tr|H0YJC0|H0YJC0_HUMAN;tr|H0YJX2|H0YJX2_HUMAN;tr|H0YJT1|H0YJT1_HUMAN;tr|H0YJS8|H0YJS8_HUMAN;tr|H0YJE9|H0YJE9_HUMAN	sp|P62333|PRS10_HUMAN	14;6;3;3;3;2	14;6;3;3;3;2	14;6;3;3;3;2	sp|P62333|PRS10_HUMAN 26S protease regulatory subunit 10B OS=Homo sapiens GN=PSMC6 PE=1 SV=1	6	14	14	14	1	1	7	4	10	7	1	1	7	4	10	7	1	1	7	4	10	7	45	45	45	44.172	389	389;262;67;107;195;74	0	35.298	2.8	2.8	25.4	14.9	36.5	25.7	1805800	9916.1	10316	220740	137730	282530	203400	0
sp|Q12906-5|ILF3_HUMAN;sp|Q12906-4|ILF3_HUMAN;sp|Q12906-2|ILF3_HUMAN;sp|Q12906-6|ILF3_HUMAN;sp|Q12906-3|ILF3_HUMAN;sp|Q12906|ILF3_HUMAN;sp|Q12906-7|ILF3_HUMAN;tr|K7EKJ9|K7EKJ9_HUMAN;tr|K7EQR9|K7EQR9_HUMAN;tr|K7ER69|K7ER69_HUMAN;tr|K7ERM6|K7ERM6_HUMAN;tr|K7ENK6|K7ENK6_HUMAN;tr|K7EM82|K7EM82_HUMAN;tr|K7EJ09|K7EJ09_HUMAN;tr|K7EKY0|K7EKY0_HUMAN;tr|K7EPG3|K7EPG3_HUMAN;sp|Q96SI9-2|STRBP_HUMAN;sp|Q96SI9…	sp|Q12906-5|ILF3_HUMAN;sp|Q12906-4|ILF3_HUMAN;sp|Q12906-2|ILF3_HUMAN;sp|Q12906-6|ILF3_HUMAN;sp|Q12906-3|ILF3_HUMAN;sp|Q12906|ILF3_HUMAN;sp|Q12906-7|ILF3_HUMAN	13;13;13;13;13;13;13;5;4;3;2;2;2;2;2;1;1;1	13;13;13;13;13;13;13;5;4;3;2;2;2;2;2;1;1;1	13;13;13;13;13;13;13;5;4;3;2;2;2;2;2;1;1;1	sp|Q12906-5|ILF3_HUMAN Isoform 5 of Interleukin enhancer-binding factor 3 OS=Homo sapiens GN=ILF3;sp|Q12906-4|ILF3_HUMAN Isoform 4 of Interleukin enhancer-binding factor 3 OS=Homo sapiens GN=ILF3;sp|Q12906-2|ILF3_HUMAN Isoform 2 of Interleukin enhancer-bin	18	13	13	13	6	4	7	7	7	7	6	4	7	7	7	7	6	4	7	7	7	7	36.8	36.8	36.8	74.606	690	690;698;702;706;764;894;898;254;180;161;78;79;99;122;158;73;658;672	0	172.81	19.1	13.6	23	20.4	24.3	23.5	1609200	162250	128550	115470	212220	157320	115230	116680
sp|P13804|ETFA_HUMAN;sp|P13804-2|ETFA_HUMAN;tr|H0YLU7|H0YLU7_HUMAN;tr|H0YK49|H0YK49_HUMAN;tr|H0YNX6|H0YNX6_HUMAN;tr|H0YL12|H0YL12_HUMAN;tr|H0YL83|H0YL83_HUMAN;tr|H0YKF0|H0YKF0_HUMAN;tr|H0YM12|H0YM12_HUMAN;tr|J3KN60|J3KN60_HUMAN	sp|P13804|ETFA_HUMAN;sp|P13804-2|ETFA_HUMAN;tr|H0YLU7|H0YLU7_HUMAN;tr|H0YK49|H0YK49_HUMAN;tr|H0YNX6|H0YNX6_HUMAN;tr|H0YL12|H0YL12_HUMAN	8;7;7;6;6;4;3;3;2;1	8;7;7;6;6;4;3;3;2;1	8;7;7;6;6;4;3;3;2;1	sp|P13804|ETFA_HUMAN Electron transfer flavoprotein subunit alpha, mitochondrial OS=Homo sapiens GN=ETFA PE=1 SV=1;sp|P13804-2|ETFA_HUMAN Isoform 2 of Electron transfer flavoprotein subunit alpha, mitochondrial OS=Homo sapiens GN=ETFA;tr|H0YLU7|H0YLU7_HUMA	10	8	8	8	6	6	7	5	6	3	6	6	7	5	6	3	6	6	7	5	6	3	40.2	40.2	40.2	35.079	333	333;284;303;229;254;240;73;289;39;64	0	59.883	35.4	31.5	35.4	31.5	31.5	18.3	2181800	162980	173780	266890	210220	231940	88046	138230
sp|P61353|RL27_HUMAN;tr|K7ELC7|K7ELC7_HUMAN;tr|K7EQQ9|K7EQQ9_HUMAN	sp|P61353|RL27_HUMAN;tr|K7ELC7|K7ELC7_HUMAN;tr|K7EQQ9|K7EQQ9_HUMAN	8;8;6	8;8;6	8;8;6	sp|P61353|RL27_HUMAN 60S ribosomal protein L27 OS=Homo sapiens GN=RPL27 PE=1 SV=2;tr|K7ELC7|K7ELC7_HUMAN 60S ribosomal protein L27 (Fragment) OS=Homo sapiens GN=RPL27 PE=3 SV=1;tr|K7EQQ9|K7EQQ9_HUMAN 60S ribosomal protein L27 OS=Homo sapiens GN=RPL27 PE=3	3	8	8	8	5	4	6	5	5	3	5	4	6	5	5	3	5	4	6	5	5	3	43.4	43.4	43.4	15.798	136	136;144;80	0	65.924	36	32.4	43.4	42.6	42.6	25.7	6487000	209130	190820	1216000	502750	501910	254770	182050
sp|Q96A33-2|CCD47_HUMAN;sp|Q96A33|CCD47_HUMAN	sp|Q96A33-2|CCD47_HUMAN;sp|Q96A33|CCD47_HUMAN	11;11	11;11	11;11	sp|Q96A33-2|CCD47_HUMAN Isoform 2 of Coiled-coil domain-containing protein 47 OS=Homo sapiens GN=CCDC47;sp|Q96A33|CCD47_HUMAN Coiled-coil domain-containing protein 47 OS=Homo sapiens GN=CCDC47 PE=1 SV=1	2	11	11	11	1	1	7	8	7	7	1	1	7	8	7	7	1	1	7	8	7	7	38.5	38.5	38.5	55.317	480	480;483	0	89.751	5.2	3.8	25.6	26.7	27.9	26.7	1209800	8700	10649	140540	201180	99551	75415	0
sp|Q01813|K6PP_HUMAN;sp|Q01813-2|K6PP_HUMAN;tr|B1APP6|B1APP6_HUMAN;tr|B1APP8|B1APP8_HUMAN;tr|H0Y3Y3|H0Y3Y3_HUMAN;tr|Q5VSR5|Q5VSR5_HUMAN;tr|H0Y757|H0Y757_HUMAN;tr|Q5VSR6|Q5VSR6_HUMAN	sp|Q01813|K6PP_HUMAN;sp|Q01813-2|K6PP_HUMAN	16;15;6;4;3;3;2;2	15;15;6;4;3;3;2;2	15;15;6;4;3;3;2;2	sp|Q01813|K6PP_HUMAN 6-phosphofructokinase type C OS=Homo sapiens GN=PFKP PE=1 SV=2;sp|Q01813-2|K6PP_HUMAN Isoform 2 of 6-phosphofructokinase type C OS=Homo sapiens GN=PFKP	8	16	15	15	3	1	8	11	7	3	2	0	7	10	6	2	2	0	7	10	6	2	34.3	31.9	31.9	85.595	784	784;776;240;202;166;210;103;166	0	80.811	6.2	2.4	15.3	25.6	15.2	7.1	1644800	18719	0	255040	259820	136750	45323	31156
sp|Q9UNF1|MAGD2_HUMAN;tr|Q5H909|Q5H909_HUMAN;tr|H7BXW3|H7BXW3_HUMAN;sp|Q9UNF1-2|MAGD2_HUMAN;tr|Q5H907|Q5H907_HUMAN	sp|Q9UNF1|MAGD2_HUMAN;tr|Q5H909|Q5H909_HUMAN;tr|H7BXW3|H7BXW3_HUMAN;sp|Q9UNF1-2|MAGD2_HUMAN;tr|Q5H907|Q5H907_HUMAN	8;7;7;7;6	8;7;7;7;6	8;7;7;7;6	sp|Q9UNF1|MAGD2_HUMAN Melanoma-associated antigen D2 OS=Homo sapiens GN=MAGED2 PE=1 SV=2;tr|Q5H909|Q5H909_HUMAN Melanoma-associated antigen D2 OS=Homo sapiens GN=MAGED2 PE=2 SV=1;tr|H7BXW3|H7BXW3_HUMAN Melanoma-associated antigen D2 OS=Homo sapiens GN=MAGE	5	8	8	8	2	2	6	7	5	5	2	2	6	7	5	5	2	2	6	7	5	5	27.4	27.4	27.4	64.953	606	606;550;588;588;521	0	75.418	7.4	7.4	20.5	23.9	14	14	2039000	16872	18787	271260	298340	192920	140090	34248
sp|P26196|DDX6_HUMAN	sp|P26196|DDX6_HUMAN	14	14	14	sp|P26196|DDX6_HUMAN Probable ATP-dependent RNA helicase DDX6 OS=Homo sapiens GN=DDX6 PE=1 SV=2	1	14	14	14	3	1	7	7	8	5	3	1	7	7	8	5	3	1	7	7	8	5	49.7	49.7	49.7	54.416	483	483	0	200.34	12.6	4.1	30	28.8	33.5	23	1478100	59186	20731	161140	214880	148770	92078	68908
sp|P00338|LDHA_HUMAN;sp|P00338-4|LDHA_HUMAN;sp|P00338-3|LDHA_HUMAN;sp|P00338-5|LDHA_HUMAN;sp|P00338-2|LDHA_HUMAN;tr|F5GXY2|F5GXY2_HUMAN;tr|F5H8H6|F5H8H6_HUMAN;tr|F5GXC7|F5GXC7_HUMAN;tr|F5GWW2|F5GWW2_HUMAN;tr|F5GXU1|F5GXU1_HUMAN;tr|F5GZQ4|F5GZQ4_HUMAN;tr|F5H5J4|F5H5J4_HUMAN;tr|F5H6W8|F5H6W8_HUMAN;tr|F5GXH2|F5GXH2_HUMAN;tr|F5GYU2|F5GYU2_HUMAN	sp|P00338|LDHA_HUMAN;sp|P00338-4|LDHA_HUMAN;sp|P00338-3|LDHA_HUMAN;sp|P00338-5|LDHA_HUMAN;sp|P00338-2|LDHA_HUMAN	7;6;5;4;4;3;2;2;2;2;2;2;2;2;2	6;5;4;3;3;3;2;2;2;2;2;2;2;2;2	6;5;4;3;3;3;2;2;2;2;2;2;2;2;2	sp|P00338|LDHA_HUMAN L-lactate dehydrogenase A chain OS=Homo sapiens GN=LDHA PE=1 SV=2;sp|P00338-4|LDHA_HUMAN Isoform 4 of L-lactate dehydrogenase A chain OS=Homo sapiens GN=LDHA;sp|P00338-3|LDHA_HUMAN Isoform 3 of L-lactate dehydrogenase A chain OS=Homo s	15	7	6	6	3	4	4	5	3	5	2	3	4	5	3	4	2	3	4	5	3	4	29.8	26.2	26.2	36.688	332	332;274;361;241;274;157;42;45;45;46;72;89;94;114;144	0	32.985	15.1	23.2	25.6	18.1	19.6	29.8	3176000	67962	238370	468550	243970	218430	191180	50819
sp|Q7L0Y3|MRRP1_HUMAN;tr|C9JVB6|C9JVB6_HUMAN	sp|Q7L0Y3|MRRP1_HUMAN;tr|C9JVB6|C9JVB6_HUMAN	14;11	14;11	14;11	sp|Q7L0Y3|MRRP1_HUMAN Mitochondrial ribonuclease P protein 1 OS=Homo sapiens GN=TRMT10C PE=1 SV=2;tr|C9JVB6|C9JVB6_HUMAN Mitochondrial ribonuclease P protein 1 (Fragment) OS=Homo sapiens GN=TRMT10C PE=2 SV=1	2	14	14	14	3	2	7	7	6	6	3	2	7	7	6	6	3	2	7	7	6	6	53.3	53.3	53.3	47.346	403	403;312	0	144.09	14.4	8.4	28.8	26.8	26.1	25.6	1278200	33585	33884	227580	174950	98242	134370	45106
sp|P29401|TKT_HUMAN;sp|P29401-2|TKT_HUMAN;tr|B4E022|B4E022_HUMAN;tr|E9PFF2|E9PFF2_HUMAN;tr|F8W888|F8W888_HUMAN	sp|P29401|TKT_HUMAN;sp|P29401-2|TKT_HUMAN;tr|B4E022|B4E022_HUMAN;tr|E9PFF2|E9PFF2_HUMAN	9;9;8;5;3	9;9;8;5;3	8;8;7;4;2	sp|P29401|TKT_HUMAN Transketolase OS=Homo sapiens GN=TKT PE=1 SV=3;sp|P29401-2|TKT_HUMAN Isoform 2 of Transketolase OS=Homo sapiens GN=TKT;tr|B4E022|B4E022_HUMAN Transketolase OS=Homo sapiens GN=TKT PE=2 SV=1;tr|E9PFF2|E9PFF2_HUMAN Transketolase OS=Homo sa	5	9	9	8	1	3	6	5	5	4	1	3	6	5	5	4	1	3	6	5	5	4	34	34	27.8	67.877	623	623;631;576;334;153	0	72.253	4.3	10.6	20.5	18.9	18.9	16.1	1059700	12269	30582	154260	146850	96109	71422	0
sp|Q96HJ9-2|CG055_HUMAN;sp|Q9Y383-3|LC7L2_HUMAN;sp|Q9Y383-2|LC7L2_HUMAN;tr|C9JWT3|C9JWT3_HUMAN;tr|B8ZZ10|B8ZZ10_HUMAN;tr|A8MYV2|A8MYV2_HUMAN;sp|Q9NQ29-2|LUC7L_HUMAN;sp|Q9NQ29-3|LUC7L_HUMAN;sp|Q9NQ29|LUC7L_HUMAN;tr|B8ZZ09|B8ZZ09_HUMAN;sp|Q96HJ9|CG055_HUMAN	sp|Q96HJ9-2|CG055_HUMAN;sp|Q9Y383-3|LC7L2_HUMAN;sp|Q9Y383-2|LC7L2_HUMAN	11;10;10;4;3;3;3;3;3;2;1	11;10;10;4;3;3;3;3;3;2;1	1;0;0;0;0;0;0;0;0;0;1	sp|Q96HJ9-2|CG055_HUMAN Isoform 2 of UPF0562 protein C7orf55 OS=Homo sapiens GN=C7orf55;sp|Q9Y383-3|LC7L2_HUMAN Isoform 3 of Putative RNA-binding protein Luc7-like 2 OS=Homo sapiens GN=LUC7L2;sp|Q9Y383-2|LC7L2_HUMAN Isoform 2 of Putative RNA-binding protei	11	11	11	1	5	6	7	4	3	4	5	6	7	4	3	4	0	0	1	0	0	0	27.9	27.9	2.4	54.223	458	458;389;391;129;182;272;325;354;371;84;113	0	37.554	18.6	19.2	21.6	9.6	11.6	12.2	1140000	144030	152540	150040	56879	52778	87702	112550
sp|Q9ULT8|HECD1_HUMAN;tr|G3V4V5|G3V4V5_HUMAN;tr|H0YJP0|H0YJP0_HUMAN;tr|H0YJD4|H0YJD4_HUMAN	sp|Q9ULT8|HECD1_HUMAN;tr|G3V4V5|G3V4V5_HUMAN	12;7;5;4	12;7;5;4	12;7;5;4	sp|Q9ULT8|HECD1_HUMAN E3 ubiquitin-protein ligase HECTD1 OS=Homo sapiens GN=HECTD1 PE=1 SV=3;tr|G3V4V5|G3V4V5_HUMAN E3 ubiquitin-protein ligase HECTD1 (Fragment) OS=Homo sapiens GN=HECTD1 PE=2 SV=1	4	12	12	12	0	1	6	6	3	3	0	1	6	6	3	3	0	1	6	6	3	3	7.9	7.9	7.9	289.38	2610	2610;926;1465;976	0	53.33	0	0.8	3.8	3.9	2.3	2	1127100	0	7938.9	161800	164090	78460	65080	0
sp|Q00587-2|BORG5_HUMAN;sp|Q00587|BORG5_HUMAN;tr|B0QYC6|B0QYC6_HUMAN;tr|B0QYC7|B0QYC7_HUMAN;tr|B0QYC8|B0QYC8_HUMAN	sp|Q00587-2|BORG5_HUMAN;sp|Q00587|BORG5_HUMAN	9;9;2;2;2	9;9;2;2;2	9;9;2;2;2	sp|Q00587-2|BORG5_HUMAN Isoform 2 of Cdc42 effector protein 1 OS=Homo sapiens GN=CDC42EP1;sp|Q00587|BORG5_HUMAN Cdc42 effector protein 1 OS=Homo sapiens GN=CDC42EP1 PE=1 SV=1	5	9	9	9	2	1	7	6	6	4	2	1	7	6	6	4	2	1	7	6	6	4	42.7	42.7	42.7	39.686	384	384;391;48;60;70	0	33.476	11.2	5.2	33.3	30.7	32	22.1	1724400	54407	29557	298520	169630	178620	84033	69356
sp|O15372|EIF3H_HUMAN;tr|B3KS98|B3KS98_HUMAN;tr|E5RJT0|E5RJT0_HUMAN;tr|E5RGU4|E5RGU4_HUMAN;tr|E5RFH0|E5RFH0_HUMAN	sp|O15372|EIF3H_HUMAN;tr|B3KS98|B3KS98_HUMAN;tr|E5RJT0|E5RJT0_HUMAN	8;8;6;3;1	8;8;6;3;1	8;8;6;3;1	sp|O15372|EIF3H_HUMAN Eukaryotic translation initiation factor 3 subunit H OS=Homo sapiens GN=EIF3H PE=1 SV=1;tr|B3KS98|B3KS98_HUMAN Eukaryotic translation initiation factor 3 subunit H OS=Homo sapiens GN=EIF3S3 PE=2 SV=1;tr|E5RJT0|E5RJT0_HUMAN Eukaryotic	5	8	8	8	1	1	6	6	7	5	1	1	6	6	7	5	1	1	6	6	7	5	43.8	43.8	43.8	39.93	352	352;366;244;235;170	0	31.948	5.7	5.7	38.6	32.1	37.2	32.1	1383800	14567	14170	231760	205600	111300	97190	0
tr|H3BND8|H3BND8_HUMAN;tr|F5H8E5|F5H8E5_HUMAN;tr|B7Z815|B7Z815_HUMAN;sp|Q93009|UBP7_HUMAN;tr|F5H2X1|F5H2X1_HUMAN	tr|H3BND8|H3BND8_HUMAN;tr|F5H8E5|F5H8E5_HUMAN;tr|B7Z815|B7Z815_HUMAN;sp|Q93009|UBP7_HUMAN;tr|F5H2X1|F5H2X1_HUMAN	16;16;16;16;10	16;16;16;16;10	16;16;16;16;10	tr|H3BND8|H3BND8_HUMAN Ubiquitin carboxyl-terminal hydrolase (Fragment) OS=Homo sapiens GN=USP7 PE=2 SV=1;tr|F5H8E5|F5H8E5_HUMAN Ubiquitin carboxyl-terminal hydrolase OS=Homo sapiens GN=USP7 PE=2 SV=1;tr|B7Z815|B7Z815_HUMAN Ubiquitin carboxyl-terminal hydr	5	16	16	16	1	2	7	6	3	5	1	2	7	6	3	5	1	2	7	6	3	5	26.5	26.5	26.5	105.55	909	909;1003;1086;1102;509	0	86.343	2.2	4.6	12.7	10.9	7.2	9	1156300	17511	30670	153170	309210	45655	55491	0
sp|O95299|NDUAA_HUMAN;tr|E7ESZ7|E7ESZ7_HUMAN;tr|Q8WXC9|Q8WXC9_HUMAN;tr|Q8N1B9|Q8N1B9_HUMAN;tr|C9J6X0|C9J6X0_HUMAN;tr|H7C2W5|H7C2W5_HUMAN;tr|H7C1Y7|H7C1Y7_HUMAN;tr|H7C2X4|H7C2X4_HUMAN	sp|O95299|NDUAA_HUMAN;tr|E7ESZ7|E7ESZ7_HUMAN;tr|Q8WXC9|Q8WXC9_HUMAN;tr|Q8N1B9|Q8N1B9_HUMAN;tr|C9J6X0|C9J6X0_HUMAN	8;8;8;5;5;2;2;2	8;8;8;5;5;2;2;2	8;8;8;5;5;2;2;2	sp|O95299|NDUAA_HUMAN NADH dehydrogenase [ubiquinone] 1 alpha subcomplex subunit 10, mitochondrial OS=Homo sapiens GN=NDUFA10 PE=1 SV=1;tr|E7ESZ7|E7ESZ7_HUMAN NADH dehydrogenase [ubiquinone] 1 alpha subcomplex subunit 10, mitochondrial OS=Homo sapiens GN=N	8	8	8	8	1	1	6	5	6	4	1	1	6	5	6	4	1	1	6	5	6	4	31.5	31.5	31.5	40.75	355	355;390;429;201;245;129;133;138	0	86.791	4.2	3.7	29	26.2	28.7	20	1280600	17413	13188	185540	158800	140370	111080	72832
sp|Q9BXS5|AP1M1_HUMAN;sp|Q9BXS5-2|AP1M1_HUMAN;tr|E7ENJ6|E7ENJ6_HUMAN;tr|K7EJL1|K7EJL1_HUMAN;tr|B4DDG7|B4DDG7_HUMAN;tr|K7EQX3|K7EQX3_HUMAN;tr|K7ENA7|K7ENA7_HUMAN;tr|K7EQ90|K7EQ90_HUMAN;tr|K7ER75|K7ER75_HUMAN;tr|K7EPJ8|K7EPJ8_HUMAN;tr|K7EPR4|K7EPR4_HUMAN;tr|K7EJJ1|K7EJJ1_HUMAN;sp|Q9Y6Q5|AP1M2_HUMAN;sp|Q9Y6Q5-2|AP1M2_HUMAN	sp|Q9BXS5|AP1M1_HUMAN;sp|Q9BXS5-2|AP1M1_HUMAN;tr|E7ENJ6|E7ENJ6_HUMAN;tr|K7EJL1|K7EJL1_HUMAN;tr|B4DDG7|B4DDG7_HUMAN	10;10;9;8;8;4;2;1;1;1;1;1;1;1	10;10;9;8;8;4;2;1;1;1;1;1;1;1	10;10;9;8;8;4;2;1;1;1;1;1;1;1	sp|Q9BXS5|AP1M1_HUMAN AP-1 complex subunit mu-1 OS=Homo sapiens GN=AP1M1 PE=1 SV=3;sp|Q9BXS5-2|AP1M1_HUMAN Isoform 2 of AP-1 complex subunit mu-1 OS=Homo sapiens GN=AP1M1;tr|E7ENJ6|E7ENJ6_HUMAN AP-1 complex subunit mu-1 OS=Homo sapiens GN=AP1M1 PE=2 SV=1;t	14	10	10	10	2	1	7	4	3	5	2	1	7	4	3	5	2	1	7	4	3	5	44.2	44.2	44.2	48.586	423	423;435;370;351;351;176;136;64;105;125;239;245;423;425	0	33.705	7.3	4	29.8	18	14.7	21	1148800	5101.3	5423.6	183520	134580	53975	108400	10306
sp|O14579|COPE_HUMAN;tr|M0QXB4|M0QXB4_HUMAN;sp|O14579-3|COPE_HUMAN;tr|M0R061|M0R061_HUMAN;sp|O14579-2|COPE_HUMAN	sp|O14579|COPE_HUMAN;tr|M0QXB4|M0QXB4_HUMAN;sp|O14579-3|COPE_HUMAN;tr|M0R061|M0R061_HUMAN;sp|O14579-2|COPE_HUMAN	9;9;8;6;6	9;9;8;6;6	9;9;8;6;6	sp|O14579|COPE_HUMAN Coatomer subunit epsilon OS=Homo sapiens GN=COPE PE=1 SV=3;tr|M0QXB4|M0QXB4_HUMAN Coatomer protein complex, subunit epsilon, isoform CRA_g OS=Homo sapiens GN=COPE PE=4 SV=1;sp|O14579-3|COPE_HUMAN Isoform 3 of Coatomer subunit epsilon O	5	9	9	9	1	0	6	6	5	6	1	0	6	6	5	6	1	0	6	6	5	6	55.2	55.2	55.2	34.482	308	308;331;256;146;257	0	70.497	3.9	0	42.5	34.7	25.6	34.7	2116500	3336.5	0	339610	304690	158120	139250	0
sp|P26639|SYTC_HUMAN;sp|P26639-2|SYTC_HUMAN;tr|E7ERI3|E7ERI3_HUMAN;tr|G3XAN9|G3XAN9_HUMAN;tr|D6R9F8|D6R9F8_HUMAN;tr|D6RCA5|D6RCA5_HUMAN;tr|D6RDJ6|D6RDJ6_HUMAN	sp|P26639|SYTC_HUMAN;sp|P26639-2|SYTC_HUMAN;tr|E7ERI3|E7ERI3_HUMAN;tr|G3XAN9|G3XAN9_HUMAN	12;11;10;10;2;1;1	12;11;10;10;2;1;1	11;10;9;9;2;1;1	sp|P26639|SYTC_HUMAN Threonine--tRNA ligase, cytoplasmic OS=Homo sapiens GN=TARS PE=1 SV=3;sp|P26639-2|SYTC_HUMAN Isoform 2 of Threonine--tRNA ligase, cytoplasmic OS=Homo sapiens GN=TARS;tr|E7ERI3|E7ERI3_HUMAN Threonine--tRNA ligase, cytoplasmic OS=Homo sa	7	12	12	11	1	0	7	5	5	5	1	0	7	5	5	5	1	0	6	5	4	4	22.8	22.8	20.3	83.434	723	723;756;602;619;129;118;131	0	50.963	1.8	0	14.9	12.2	9.5	11.6	1040400	14505	0	166510	90379	84112	96000	0
sp|P51617-2|IRAK1_HUMAN;sp|P51617|IRAK1_HUMAN;sp|P51617-4|IRAK1_HUMAN;sp|P51617-3|IRAK1_HUMAN;tr|D3YTB5|D3YTB5_HUMAN;tr|H7C2I6|H7C2I6_HUMAN;tr|H7C224|H7C224_HUMAN;tr|H7C3C1|H7C3C1_HUMAN;tr|H7C1F0|H7C1F0_HUMAN;tr|H7C3G8|H7C3G8_HUMAN;tr|F8WAB6|F8WAB6_HUMAN	sp|P51617-2|IRAK1_HUMAN;sp|P51617|IRAK1_HUMAN;sp|P51617-4|IRAK1_HUMAN;sp|P51617-3|IRAK1_HUMAN;tr|D3YTB5|D3YTB5_HUMAN;tr|H7C2I6|H7C2I6_HUMAN;tr|H7C224|H7C224_HUMAN	7;7;6;6;6;4;4;3;2;1;1	7;7;6;6;6;4;4;3;2;1;1	7;7;6;6;6;4;4;3;2;1;1	sp|P51617-2|IRAK1_HUMAN Isoform 2 of Interleukin-1 receptor-associated kinase 1 OS=Homo sapiens GN=IRAK1;sp|P51617|IRAK1_HUMAN Interleukin-1 receptor-associated kinase 1 OS=Homo sapiens GN=IRAK1 PE=1 SV=2;sp|P51617-4|IRAK1_HUMAN Isoform 4 of Interleukin-1	11	7	7	7	0	0	6	5	3	4	0	0	6	5	3	4	0	0	6	5	3	4	21	21	21	73.42	682	682;712;633;693;708;276;392;218;234;212;339	0	81.604	0	0	17.2	15	9.4	13.2	1192300	0	0	172700	156530	76375	92240	0
sp|Q9Y4C2-2|F115A_HUMAN;sp|Q9Y4C2|F115A_HUMAN;tr|C9K0E7|C9K0E7_HUMAN;tr|C9J9F4|C9J9F4_HUMAN;tr|C9JD13|C9JD13_HUMAN	sp|Q9Y4C2-2|F115A_HUMAN;sp|Q9Y4C2|F115A_HUMAN	12;12;1;1;1	12;12;1;1;1	12;12;1;1;1	sp|Q9Y4C2-2|F115A_HUMAN Isoform 2 of Protein FAM115A OS=Homo sapiens GN=FAM115A;sp|Q9Y4C2|F115A_HUMAN Protein FAM115A OS=Homo sapiens GN=FAM115A PE=1 SV=3	5	12	12	12	0	0	6	5	6	5	0	0	6	5	6	5	0	0	6	5	6	5	20.1	20.1	20.1	101.89	919	919;921;146;150;167	0	60.194	0	0	11.4	10.1	11.5	10.2	2254900	0	0	311850	267070	286720	212620	0
tr|B0V043|B0V043_HUMAN;sp|P26640|SYVC_HUMAN;tr|Q5SP20|Q5SP20_HUMAN;tr|B0V044|B0V044_HUMAN;tr|A2ABF4|A2ABF4_HUMAN;tr|B4DZ61|B4DZ61_HUMAN	tr|B0V043|B0V043_HUMAN;sp|P26640|SYVC_HUMAN;tr|Q5SP20|Q5SP20_HUMAN	12;12;6;4;4;3	12;12;6;4;4;3	12;12;6;4;4;3	tr|B0V043|B0V043_HUMAN Valine--tRNA ligase OS=Homo sapiens GN=VARS PE=2 SV=1;sp|P26640|SYVC_HUMAN Valine--tRNA ligase OS=Homo sapiens GN=VARS PE=1 SV=4;tr|Q5SP20|Q5SP20_HUMAN Valine--tRNA ligase (Fragment) OS=Homo sapiens GN=VARS PE=2 SV=1	6	12	12	12	3	1	7	4	5	4	3	1	7	4	5	4	3	1	7	4	5	4	18.1	18.1	18.1	140.46	1264	1264;1264;366;174;174;297	0	59.611	3.5	1.3	11	6.6	7.4	6.2	1000600	33878	18776	189240	92773	86223	75133	48259
sp|Q9H3U1-2|UN45A_HUMAN;sp|Q9H3U1|UN45A_HUMAN;sp|Q9H3U1-3|UN45A_HUMAN	sp|Q9H3U1-2|UN45A_HUMAN;sp|Q9H3U1|UN45A_HUMAN	11;10;4	11;10;4	11;10;4	sp|Q9H3U1-2|UN45A_HUMAN Isoform 2 of Protein unc-45 homolog A OS=Homo sapiens GN=UNC45A;sp|Q9H3U1|UN45A_HUMAN Protein unc-45 homolog A OS=Homo sapiens GN=UNC45A PE=1 SV=1	3	11	11	11	2	1	6	4	2	4	2	1	6	4	2	4	2	1	6	4	2	4	21.9	21.9	21.9	101.67	929	929;944;222	0	29.479	3.8	1.6	10.2	7.2	3.8	8	1025300	17032	11791	172090	71537	86008	94983	21996
sp|Q13148|TADBP_HUMAN;sp|Q13148-2|TADBP_HUMAN;tr|B1AKP7|B1AKP7_HUMAN;tr|G3V162|G3V162_HUMAN;tr|K7EJM5|K7EJM5_HUMAN;sp|Q13148-3|TADBP_HUMAN;tr|K7EN94|K7EN94_HUMAN;tr|B4DJ45|B4DJ45_HUMAN;tr|K7EL26|K7EL26_HUMAN;tr|K7EJ99|K7EJ99_HUMAN	sp|Q13148|TADBP_HUMAN;sp|Q13148-2|TADBP_HUMAN;tr|B1AKP7|B1AKP7_HUMAN;tr|G3V162|G3V162_HUMAN;tr|K7EJM5|K7EJM5_HUMAN;sp|Q13148-3|TADBP_HUMAN	7;7;6;6;4;4;3;3;1;1	7;7;6;6;4;4;3;3;1;1	7;7;6;6;4;4;3;3;1;1	sp|Q13148|TADBP_HUMAN TAR DNA-binding protein 43 OS=Homo sapiens GN=TARDBP PE=1 SV=1;sp|Q13148-2|TADBP_HUMAN Isoform 2 of TAR DNA-binding protein 43 OS=Homo sapiens GN=TARDBP;tr|B1AKP7|B1AKP7_HUMAN TAR DNA-binding protein 43 OS=Homo sapiens GN=TARDBP PE=2	10	7	7	7	2	2	6	5	3	4	2	2	6	5	3	4	2	2	6	5	3	4	28.3	28.3	28.3	44.739	414	414;416;295;298;201;260;222;298;65;80	0	115.87	11.1	11.1	28.3	25.4	15.9	22.5	1496700	44970	51952	263030	194240	84278	104090	63614
sp|Q12788|TBL3_HUMAN;tr|J3KNP2|J3KNP2_HUMAN	sp|Q12788|TBL3_HUMAN;tr|J3KNP2|J3KNP2_HUMAN	13;10	13;10	13;10	sp|Q12788|TBL3_HUMAN Transducin beta-like protein 3 OS=Homo sapiens GN=TBL3 PE=1 SV=2;tr|J3KNP2|J3KNP2_HUMAN Transducin beta-like protein 3 (Fragment) OS=Homo sapiens GN=TBL3 PE=4 SV=1	2	13	13	13	0	0	6	7	3	2	0	0	6	7	3	2	0	0	6	7	3	2	26.7	26.7	26.7	89.034	808	808;697	0	56.34	0	0	11	14.4	6.7	4	746140	0	0	100390	108770	36439	32813	0
sp|A5YKK6|CNOT1_HUMAN;sp|A5YKK6-2|CNOT1_HUMAN;sp|A5YKK6-3|CNOT1_HUMAN;sp|A5YKK6-4|CNOT1_HUMAN;tr|B5MDN3|B5MDN3_HUMAN;tr|H3BMZ2|H3BMZ2_HUMAN;tr|H3BNB1|H3BNB1_HUMAN;tr|H3BR89|H3BR89_HUMAN;tr|H3BMH0|H3BMH0_HUMAN;tr|H3BT18|H3BT18_HUMAN;tr|H3BTH2|H3BTH2_HUMAN;tr|H3BU44|H3BU44_HUMAN;tr|H3BVC9|H3BVC9_HUMAN	sp|A5YKK6|CNOT1_HUMAN;sp|A5YKK6-2|CNOT1_HUMAN;sp|A5YKK6-3|CNOT1_HUMAN;sp|A5YKK6-4|CNOT1_HUMAN;tr|B5MDN3|B5MDN3_HUMAN	15;14;13;10;8;3;2;2;2;1;1;1;1	15;14;13;10;8;3;2;2;2;1;1;1;1	15;14;13;10;8;3;2;2;2;1;1;1;1	sp|A5YKK6|CNOT1_HUMAN CCR4-NOT transcription complex subunit 1 OS=Homo sapiens GN=CNOT1 PE=1 SV=2;sp|A5YKK6-2|CNOT1_HUMAN Isoform 2 of CCR4-NOT transcription complex subunit 1 OS=Homo sapiens GN=CNOT1;sp|A5YKK6-3|CNOT1_HUMAN Isoform 3 of CCR4-NOT transcrip	13	15	15	15	1	1	7	2	5	1	1	1	7	2	5	1	1	1	7	2	5	1	9.1	9.1	9.1	266.94	2376	2376;2371;2150;1551;1227;439;185;193;277;62;68;96;241	0	46.422	0.9	0.9	4.8	1.4	3.5	0.9	604410	16239	15031	109580	42123	52521	12419	0
sp|O00159-2|MYO1C_HUMAN;tr|F5H6E2|F5H6E2_HUMAN;sp|O00159-3|MYO1C_HUMAN;sp|O00159|MYO1C_HUMAN;tr|I3L204|I3L204_HUMAN;tr|I3L4D4|I3L4D4_HUMAN;tr|I3L501|I3L501_HUMAN;tr|I3L3Y6|I3L3Y6_HUMAN;tr|I3L168|I3L168_HUMAN;tr|I3L3F5|I3L3F5_HUMAN	sp|O00159-2|MYO1C_HUMAN;tr|F5H6E2|F5H6E2_HUMAN;sp|O00159-3|MYO1C_HUMAN;sp|O00159|MYO1C_HUMAN	14;14;14;14;4;3;3;3;2;2	14;14;14;14;4;3;3;3;2;2	14;14;14;14;4;3;3;3;2;2	sp|O00159-2|MYO1C_HUMAN Isoform 2 of Unconventional myosin-Ic OS=Homo sapiens GN=MYO1C;tr|F5H6E2|F5H6E2_HUMAN Unconventional myosin-Ic OS=Homo sapiens GN=MYO1C PE=2 SV=1;sp|O00159-3|MYO1C_HUMAN Isoform 3 of Unconventional myosin-Ic OS=Homo sapiens GN=MYO1C	10	14	14	14	1	0	7	5	5	7	1	0	7	5	5	7	1	0	7	5	5	7	19.4	19.4	19.4	117.91	1028	1028;1039;1044;1063;305;164;169;170;134;138	0	49.627	2.1	0	11.7	8	7.3	11.4	841150	0	0	133130	107710	79487	144350	0
sp|P62851|RS25_HUMAN	sp|P62851|RS25_HUMAN	7	7	7	sp|P62851|RS25_HUMAN 40S ribosomal protein S25 OS=Homo sapiens GN=RPS25 PE=1 SV=1	1	7	7	7	3	3	6	4	5	3	3	3	6	4	5	3	3	3	6	4	5	3	47.2	47.2	47.2	13.742	125	125	0	13.494	18.4	18.4	40.8	25.6	29.6	20	2133500	121050	106450	364990	177340	283740	149940	97579
tr|B4DMQ3|B4DMQ3_HUMAN;sp|Q9BW27|NUP85_HUMAN;tr|J3QL54|J3QL54_HUMAN;tr|B4DPW1|B4DPW1_HUMAN;tr|J3KT10|J3KT10_HUMAN;tr|F5H0W7|F5H0W7_HUMAN;tr|J3QLH0|J3QLH0_HUMAN;tr|J3QLD4|J3QLD4_HUMAN;tr|J3QS63|J3QS63_HUMAN;tr|J3KS87|J3KS87_HUMAN;tr|J3QL91|J3QL91_HUMAN;tr|J3QLV0|J3QLV0_HUMAN;tr|J3KSH3|J3KSH3_HUMAN;tr|J3KRC0|J3KRC0_HUMAN	tr|B4DMQ3|B4DMQ3_HUMAN;sp|Q9BW27|NUP85_HUMAN;tr|J3QL54|J3QL54_HUMAN;tr|B4DPW1|B4DPW1_HUMAN;tr|J3KT10|J3KT10_HUMAN;tr|F5H0W7|F5H0W7_HUMAN;tr|J3QLH0|J3QLH0_HUMAN	10;10;9;8;8;7;6;4;2;2;2;2;1;1	10;10;9;8;8;7;6;4;2;2;2;2;1;1	10;10;9;8;8;7;6;4;2;2;2;2;1;1	tr|B4DMQ3|B4DMQ3_HUMAN Nuclear pore complex protein Nup85 OS=Homo sapiens GN=NUP85 PE=2 SV=1;sp|Q9BW27|NUP85_HUMAN Nuclear pore complex protein Nup85 OS=Homo sapiens GN=NUP85 PE=1 SV=1;tr|J3QL54|J3QL54_HUMAN Nuclear pore complex protein Nup85 OS=Homo sapie	14	10	10	10	1	1	6	3	3	4	1	1	6	3	3	4	1	1	6	3	3	4	24.8	24.8	24.8	69.799	610	610;656;544;462;611;259;302;272;46;98;114;191;120;169	0	67.157	2.5	2.5	18.5	9.5	9.8	12.8	1296800	16789	21247	247760	121390	108800	99655	0
sp|O60832|DKC1_HUMAN;sp|O60832-2|DKC1_HUMAN;tr|H7C0M1|H7C0M1_HUMAN;tr|C9IYT0|C9IYT0_HUMAN;tr|H7BZF2|H7BZF2_HUMAN;tr|H7C2Q2|H7C2Q2_HUMAN	sp|O60832|DKC1_HUMAN;sp|O60832-2|DKC1_HUMAN;tr|H7C0M1|H7C0M1_HUMAN;tr|C9IYT0|C9IYT0_HUMAN	10;9;8;8;3;1	10;9;8;8;3;1	6;5;4;4;3;1	sp|O60832|DKC1_HUMAN H/ACA ribonucleoprotein complex subunit 4 OS=Homo sapiens GN=DKC1 PE=1 SV=3;sp|O60832-2|DKC1_HUMAN Isoform 3 of H/ACA ribonucleoprotein complex subunit 4 OS=Homo sapiens GN=DKC1;tr|H7C0M1|H7C0M1_HUMAN H/ACA ribonucleoprotein complex su	6	10	10	6	1	1	7	5	3	4	1	1	7	5	3	4	0	0	3	1	0	0	28.2	28.2	16	57.673	514	514;420;229;259;76;208	0	75.319	4.7	4.7	22.4	14.8	12.1	12.3	923280	11827	13219	196700	152460	54672	54991	0
sp|Q9BTW9|TBCD_HUMAN;tr|J3KR97|J3KR97_HUMAN;sp|Q9BTW9-4|TBCD_HUMAN;sp|Q9BTW9-5|TBCD_HUMAN;tr|C9J1U4|C9J1U4_HUMAN;sp|Q9BTW9-2|TBCD_HUMAN;tr|I3L0V3|I3L0V3_HUMAN;tr|I3L120|I3L120_HUMAN;tr|I3L4D2|I3L4D2_HUMAN;tr|I3L1S3|I3L1S3_HUMAN;tr|I3L3H4|I3L3H4_HUMAN;sp|Q9BTW9-3|TBCD_HUMAN;tr|I3L131|I3L131_HUMAN;tr|I3L143|I3L143_HUMAN;tr|I3L163|I3L163_HUMAN;tr|I3L500|I3L500_HUMAN;tr|I3L439|I3L439_HUMAN	sp|Q9BTW9|TBCD_HUMAN;tr|J3KR97|J3KR97_HUMAN;sp|Q9BTW9-4|TBCD_HUMAN	13;13;13;6;3;2;2;2;1;1;1;1;1;1;1;1;1	13;13;13;6;3;2;2;2;1;1;1;1;1;1;1;1;1	13;13;13;6;3;2;2;2;1;1;1;1;1;1;1;1;1	sp|Q9BTW9|TBCD_HUMAN Tubulin-specific chaperone D OS=Homo sapiens GN=TBCD PE=1 SV=2;tr|J3KR97|J3KR97_HUMAN Tubulin-specific chaperone D OS=Homo sapiens GN=TBCD PE=4 SV=1;sp|Q9BTW9-4|TBCD_HUMAN Isoform 4 of Tubulin-specific chaperone D OS=Homo sapiens GN=TB	17	13	13	13	0	0	7	6	4	3	0	0	7	6	4	3	0	0	7	6	4	3	18.8	18.8	18.8	132.6	1192	1192;1230;1248;757;311;184;237;260;109;117;134;151;165;211;244;251;256	0	33.09	0	0	10	7.5	4.9	3.9	735960	0	0	130810	95018	62570	83843	0
sp|O00148|DX39A_HUMAN;sp|O00148-2|DX39A_HUMAN;tr|K7EQN7|K7EQN7_HUMAN;tr|B1Q2N1|B1Q2N1_HUMAN;tr|K7EPJ3|K7EPJ3_HUMAN;tr|K7ENP6|K7ENP6_HUMAN;tr|K7EL56|K7EL56_HUMAN;tr|K7EIL8|K7EIL8_HUMAN;tr|K7EN69|K7EN69_HUMAN;tr|K7EN25|K7EN25_HUMAN;tr|F6QYI9|F6QYI9_HUMAN;tr|F6R6M7|F6R6M7_HUMAN;tr|F6QWI5|F6QWI5_HUMAN;tr|F6U6E2|F6U6E2_HUMAN;tr|F6S2B7|F6S2B7_HUMAN;tr|F6SXL5|F6SXL5_HUMAN;tr|E7EMX2|E7EMX2_HUMAN;tr|H0Y40…	sp|O00148|DX39A_HUMAN;sp|O00148-2|DX39A_HUMAN;tr|K7EQN7|K7EQN7_HUMAN;tr|B1Q2N1|B1Q2N1_HUMAN;tr|K7EPJ3|K7EPJ3_HUMAN	9;7;6;6;5;4;4;4;4;4;4;4;3;3;3;3;3;2	9;7;6;6;5;4;4;4;4;4;4;4;3;3;3;3;3;2	3;3;2;2;1;1;1;1;1;1;0;0;0;0;0;0;0;0	sp|O00148|DX39A_HUMAN ATP-dependent RNA helicase DDX39A OS=Homo sapiens GN=DDX39A PE=1 SV=2;sp|O00148-2|DX39A_HUMAN Isoform 2 of ATP-dependent RNA helicase DDX39A OS=Homo sapiens GN=DDX39A;tr|K7EQN7|K7EQN7_HUMAN ATP-dependent RNA helicase DDX39A (Fragment)	18	9	9	3	1	2	6	3	3	2	1	2	6	3	3	2	0	0	2	2	2	1	32.3	32.3	18.5	49.129	427	427;322;255;267;189;92;108;125;130;176;187;197;96;125;132;136;139;187	0	35.976	5.2	8	18.3	15.7	15.7	9.4	1361400	46095	58332	175480	156950	86290	108370	0
sp|O43491|E41L2_HUMAN;sp|O43491-2|E41L2_HUMAN;tr|E9PII3|E9PII3_HUMAN;sp|O43491-3|E41L2_HUMAN;tr|Q6ZSX4|Q6ZSX4_HUMAN;tr|Q6R5J7|Q6R5J7_HUMAN;tr|E9PJP4|E9PJP4_HUMAN;tr|E9PPC9|E9PPC9_HUMAN;tr|E9PQN0|E9PQN0_HUMAN;tr|E9PRG1|E9PRG1_HUMAN;tr|E9PIG0|E9PIG0_HUMAN;tr|E9PQD2|E9PQD2_HUMAN;tr|E9PMV8|E9PMV8_HUMAN	sp|O43491|E41L2_HUMAN;sp|O43491-2|E41L2_HUMAN;tr|E9PII3|E9PII3_HUMAN;sp|O43491-3|E41L2_HUMAN	13;11;11;11;3;3;2;2;2;2;2;2;2	13;11;11;11;3;3;2;2;2;2;2;2;2	0;0;0;0;0;0;0;0;0;0;0;0;0	sp|O43491|E41L2_HUMAN Band 4.1-like protein 2 OS=Homo sapiens GN=EPB41L2 PE=1 SV=1;sp|O43491-2|E41L2_HUMAN Isoform 2 of Band 4.1-like protein 2 OS=Homo sapiens GN=EPB41L2;tr|E9PII3|E9PII3_HUMAN Band 4.1-like protein 2 OS=Homo sapiens GN=EPB41L2 PE=2 SV=1;s	13	13	13	0	0	0	7	5	3	3	0	0	7	5	3	3	0	0	0	0	0	0	23.9	23.9	0	112.59	1005	1005;673;706;747;201;383;118;126;127;153;162;179;268	0	52.538	0	0	11.7	8	5.2	6.3	676280	0	0	95160	73362	65608	47424	0
tr|G5E9W3|G5E9W3_HUMAN;sp|Q9UKF6|CPSF3_HUMAN	tr|G5E9W3|G5E9W3_HUMAN;sp|Q9UKF6|CPSF3_HUMAN	9;9	9;9	9;9	tr|G5E9W3|G5E9W3_HUMAN Cleavage and polyadenylation specific factor 3, 73kDa, isoform CRA_b OS=Homo sapiens GN=CPSF3 PE=4 SV=1;sp|Q9UKF6|CPSF3_HUMAN Cleavage and polyadenylation specificity factor subunit 3 OS=Homo sapiens GN=CPSF3 PE=1 SV=1	2	9	9	9	2	0	6	4	4	4	2	0	6	4	4	4	2	0	6	4	4	4	22.3	22.3	22.3	73.476	647	647;684	0	47.862	4.9	0	15.5	11.1	9.4	10	623720	11293	0	81244	66123	56597	53397	33319
sp|Q5SRE5-2|NU188_HUMAN;sp|Q5SRE5|NU188_HUMAN;tr|H7C4K7|H7C4K7_HUMAN	sp|Q5SRE5-2|NU188_HUMAN;sp|Q5SRE5|NU188_HUMAN	13;13;2	13;13;2	13;13;2	sp|Q5SRE5-2|NU188_HUMAN Isoform 2 of Nucleoporin NUP188 homolog OS=Homo sapiens GN=NUP188;sp|Q5SRE5|NU188_HUMAN Nucleoporin NUP188 homolog OS=Homo sapiens GN=NUP188 PE=1 SV=1	3	13	13	13	1	0	7	5	0	4	1	0	7	5	0	4	1	0	7	5	0	4	13.9	13.9	13.9	182.29	1638	1638;1749;126	0	26.006	0.7	0	7.2	5.1	0	4.3	931800	9221.9	0	258590	157470	0	37362	0
sp|Q8N3C0|ASCC3_HUMAN;sp|Q8N3C0-4|ASCC3_HUMAN;sp|Q8N3C0-3|ASCC3_HUMAN;tr|E5RFZ0|E5RFZ0_HUMAN	sp|Q8N3C0|ASCC3_HUMAN	13;5;1;1	13;5;1;1	13;5;1;1	sp|Q8N3C0|ASCC3_HUMAN Activating signal cointegrator 1 complex subunit 3 OS=Homo sapiens GN=ASCC3 PE=1 SV=3	4	13	13	13	1	0	6	5	6	3	1	0	6	5	6	3	1	0	6	5	6	3	10.8	10.8	10.8	251.46	2202	2202;731;111;176	0	40.221	1.1	0	4.8	4.5	5.2	2.8	813600	12966	0	140540	111850	89646	49677	0
tr|F5H698|F5H698_HUMAN;tr|B4DER1|B4DER1_HUMAN;sp|Q9P2J5|SYLC_HUMAN;tr|B4DJ10|B4DJ10_HUMAN	tr|F5H698|F5H698_HUMAN;tr|B4DER1|B4DER1_HUMAN;sp|Q9P2J5|SYLC_HUMAN;tr|B4DJ10|B4DJ10_HUMAN	14;14;14;13	14;14;14;13	14;14;14;13	tr|F5H698|F5H698_HUMAN Leucine--tRNA ligase, cytoplasmic OS=Homo sapiens GN=LARS PE=2 SV=1;tr|B4DER1|B4DER1_HUMAN Leucine--tRNA ligase, cytoplasmic OS=Homo sapiens GN=LARS PE=2 SV=1;sp|Q9P2J5|SYLC_HUMAN Leucine--tRNA ligase, cytoplasmic OS=Homo sapiens GN=	4	14	14	14	1	2	7	6	3	3	1	2	7	6	3	3	1	2	7	6	3	3	24.4	24.4	24.4	129.21	1130	1130;1149;1176;1122	0	69.368	1.4	2.4	12.5	9.9	5.1	6	836070	14067	25690	119830	141350	54352	43895	0
sp|Q9UDY4|DNJB4_HUMAN;tr|C9JUL4|C9JUL4_HUMAN	sp|Q9UDY4|DNJB4_HUMAN	10;2	10;2	8;2	sp|Q9UDY4|DNJB4_HUMAN DnaJ homolog subfamily B member 4 OS=Homo sapiens GN=DNAJB4 PE=1 SV=1	2	10	10	8	0	0	6	3	6	4	0	0	6	3	6	4	0	0	5	3	5	4	38.6	38.6	34.1	37.806	337	337;172	0	25.09	0	0	21.7	13.1	21.7	17.2	1254300	0	0	211610	84629	202580	80222	0
sp|Q9BQ70|TCF25_HUMAN;tr|H3BQ53|H3BQ53_HUMAN;tr|H3BSS3|H3BSS3_HUMAN;tr|Q9H384|Q9H384_HUMAN;tr|H3BSP8|H3BSP8_HUMAN;tr|H3BTU3|H3BTU3_HUMAN;tr|H3BS87|H3BS87_HUMAN;tr|H3BRP4|H3BRP4_HUMAN;tr|H3BMJ8|H3BMJ8_HUMAN	sp|Q9BQ70|TCF25_HUMAN;tr|H3BQ53|H3BQ53_HUMAN;tr|H3BSS3|H3BSS3_HUMAN;tr|Q9H384|Q9H384_HUMAN	10;7;5;5;3;3;2;2;2	10;7;5;5;3;3;2;2;2	10;7;5;5;3;3;2;2;2	sp|Q9BQ70|TCF25_HUMAN Transcription factor 25 OS=Homo sapiens GN=TCF25 PE=1 SV=1;tr|H3BQ53|H3BQ53_HUMAN Transcription factor 25 (Fragment) OS=Homo sapiens GN=TCF25 PE=4 SV=1;tr|H3BSS3|H3BSS3_HUMAN Transcription factor 25 (Fragment) OS=Homo sapiens GN=TCF25	9	10	10	10	0	0	7	5	6	5	0	0	7	5	6	5	0	0	7	5	6	5	28.4	28.4	28.4	76.666	676	676;570;286;473;234;265;146;209;210	0	46.547	0	0	19.4	15.4	20	17	665570	0	0	129730	106560	97150	51903	0
sp|P11216|PYGB_HUMAN;tr|H0Y4Z6|H0Y4Z6_HUMAN	sp|P11216|PYGB_HUMAN	18;2	12;2	12;2	sp|P11216|PYGB_HUMAN Glycogen phosphorylase, brain form OS=Homo sapiens GN=PYGB PE=1 SV=5	2	18	12	12	1	0	9	9	3	6	1	0	6	7	1	1	1	0	6	7	1	1	27.8	20	20	96.695	843	843;245	0	72.898	1.7	0	16.8	18.9	5.7	8.4	691610	10577	0	125080	133410	13157	10084	0
sp|P49588|SYAC_HUMAN;tr|H3BPK7|H3BPK7_HUMAN	sp|P49588|SYAC_HUMAN	10;4	10;4	10;4	sp|P49588|SYAC_HUMAN Alanine--tRNA ligase, cytoplasmic OS=Homo sapiens GN=AARS PE=1 SV=2	2	10	10	10	0	0	6	3	3	1	0	0	6	3	3	1	0	0	6	3	3	1	18	18	18	106.81	968	968;280	0	29.631	0	0	10.2	5.4	5.3	2	592770	0	0	90415	84104	42130	27790	0
sp|Q8TDN6|BRX1_HUMAN	sp|Q8TDN6|BRX1_HUMAN	9	9	9	sp|Q8TDN6|BRX1_HUMAN Ribosome biogenesis protein BRX1 homolog OS=Homo sapiens GN=BRIX1 PE=1 SV=2	1	9	9	9	1	0	6	4	4	3	1	0	6	4	4	3	1	0	6	4	4	3	44.8	44.8	44.8	41.401	353	353	0	56.432	8.8	0	30	23.8	23.8	19.3	1120900	18385	0	269930	173760	78971	44320	0
sp|Q8WUA4|TF3C2_HUMAN;tr|H0Y4Q6|H0Y4Q6_HUMAN;tr|H7C318|H7C318_HUMAN;sp|Q8WUA4-2|TF3C2_HUMAN;tr|H7C1A9|H7C1A9_HUMAN;tr|H7C3X9|H7C3X9_HUMAN	sp|Q8WUA4|TF3C2_HUMAN;tr|H0Y4Q6|H0Y4Q6_HUMAN	7;5;3;2;1;1	7;5;3;2;1;1	7;5;3;2;1;1	sp|Q8WUA4|TF3C2_HUMAN General transcription factor 3C polypeptide 2 OS=Homo sapiens GN=GTF3C2 PE=1 SV=2;tr|H0Y4Q6|H0Y4Q6_HUMAN General transcription factor 3C polypeptide 2 (Fragment) OS=Homo sapiens GN=GTF3C2 PE=4 SV=1	6	7	7	7	1	1	7	5	3	3	1	1	7	5	3	3	1	1	7	5	3	3	16	16	16	100.68	911	911;420;142;585;79;181	0	45.359	2.9	2.9	16	11.9	8.6	7.6	1140000	21056	11771	232190	196710	49185	42270	0
tr|Q7Z350|Q7Z350_HUMAN;sp|Q9P2J3|KLHL9_HUMAN	tr|Q7Z350|Q7Z350_HUMAN;sp|Q9P2J3|KLHL9_HUMAN	12;12	12;12	6;6	tr|Q7Z350|Q7Z350_HUMAN Kelch-like protein 9 OS=Homo sapiens GN=DKFZp686L0695 PE=2 SV=1;sp|Q9P2J3|KLHL9_HUMAN Kelch-like protein 9 OS=Homo sapiens GN=KLHL9 PE=1 SV=2	2	12	12	6	0	2	7	7	2	1	0	2	7	7	2	1	0	1	3	4	1	1	31.1	31.1	20.2	62.16	549	549;617	0	45.225	0	6	18	23.3	4.4	4.2	1131300	0	14784	243620	240490	28113	17027	0
sp|P55036|PSMD4_HUMAN;tr|Q5VWC4|Q5VWC4_HUMAN;tr|H0Y3Y9|H0Y3Y9_HUMAN;sp|P55036-2|PSMD4_HUMAN;tr|A6PVX3|A6PVX3_HUMAN	sp|P55036|PSMD4_HUMAN;tr|Q5VWC4|Q5VWC4_HUMAN;tr|H0Y3Y9|H0Y3Y9_HUMAN;sp|P55036-2|PSMD4_HUMAN	6;4;3;3;2	6;4;3;3;2	6;4;3;3;2	sp|P55036|PSMD4_HUMAN 26S proteasome non-ATPase regulatory subunit 4 OS=Homo sapiens GN=PSMD4 PE=1 SV=1;tr|Q5VWC4|Q5VWC4_HUMAN 26S proteasome non-ATPase regulatory subunit 4 OS=Homo sapiens GN=PSMD4 PE=4 SV=1;tr|H0Y3Y9|H0Y3Y9_HUMAN 26S proteasome non-ATPas	5	6	6	6	0	0	6	3	5	3	0	0	6	3	5	3	0	0	6	3	5	3	22.5	22.5	22.5	40.736	377	377;380;193;268;203	0	69.716	0	0	22.5	13	19.9	13	777860	0	0	132070	84398	101560	63825	0
sp|O43164-2|PJA2_HUMAN;sp|O43164|PJA2_HUMAN	sp|O43164-2|PJA2_HUMAN;sp|O43164|PJA2_HUMAN	7;7	7;7	6;6	sp|O43164-2|PJA2_HUMAN Isoform 2 of E3 ubiquitin-protein ligase Praja-2 OS=Homo sapiens GN=PJA2;sp|O43164|PJA2_HUMAN E3 ubiquitin-protein ligase Praja-2 OS=Homo sapiens GN=PJA2 PE=1 SV=4	2	7	7	6	0	0	6	5	5	2	0	0	6	5	5	2	0	0	5	4	4	1	16.7	16.7	12.6	76.09	688	688;708	0	41.89	0	0	14.5	12.1	11.8	7	727330	0	0	198500	116900	105050	22043	0
tr|Q5T3Q7|Q5T3Q7_HUMAN;sp|Q9H583|HEAT1_HUMAN	tr|Q5T3Q7|Q5T3Q7_HUMAN;sp|Q9H583|HEAT1_HUMAN	9;9	9;9	9;9	tr|Q5T3Q7|Q5T3Q7_HUMAN HEAT repeat-containing protein 1 OS=Homo sapiens GN=HEATR1 PE=2 SV=1;sp|Q9H583|HEAT1_HUMAN HEAT repeat-containing protein 1 OS=Homo sapiens GN=HEATR1 PE=1 SV=3	2	9	9	9	0	0	7	7	4	1	0	0	7	7	4	1	0	0	7	7	4	1	7.5	7.5	7.5	233.27	2063	2063;2144	0	39.633	0	0	5.6	6.2	3.5	0.7	700760	0	0	126230	162500	71557	20175	0
sp|Q9NV70|EXOC1_HUMAN;sp|Q9NV70-2|EXOC1_HUMAN	sp|Q9NV70|EXOC1_HUMAN;sp|Q9NV70-2|EXOC1_HUMAN	11;10	11;10	11;10	sp|Q9NV70|EXOC1_HUMAN Exocyst complex component 1 OS=Homo sapiens GN=EXOC1 PE=1 SV=4;sp|Q9NV70-2|EXOC1_HUMAN Isoform 2 of Exocyst complex component 1 OS=Homo sapiens GN=EXOC1	2	11	11	11	0	0	7	5	4	3	0	0	7	5	4	3	0	0	7	5	4	3	25.8	25.8	25.8	101.98	894	894;879	0	56.281	0	0	16.4	10.1	9.7	7.8	868150	0	0	170060	105550	95889	58883	0
tr|A8MU44|A8MU44_HUMAN;sp|Q9UJC3|HOOK1_HUMAN;tr|B1AK95|B1AK95_HUMAN	tr|A8MU44|A8MU44_HUMAN;sp|Q9UJC3|HOOK1_HUMAN	12;12;1	12;12;1	11;11;1	tr|A8MU44|A8MU44_HUMAN Protein Hook homolog 1 OS=Homo sapiens GN=HOOK1 PE=2 SV=2;sp|Q9UJC3|HOOK1_HUMAN Protein Hook homolog 1 OS=Homo sapiens GN=HOOK1 PE=1 SV=2	3	12	12	11	0	0	7	6	4	2	0	0	7	6	4	2	0	0	7	6	4	2	23.8	23.8	21.6	80.021	686	686;728;137	0	32.897	0	0	16.2	10.5	9.6	4.7	574350	0	0	126270	77745	72073	26249	0
tr|J3KQN4|J3KQN4_HUMAN;sp|Q969Q0|RL36L_HUMAN;sp|P83881|RL36A_HUMAN;tr|H7BZ11|H7BZ11_HUMAN;tr|H0Y5B4|H0Y5B4_HUMAN;tr|R4GN19|R4GN19_HUMAN;tr|H7BY91|H7BY91_HUMAN;tr|H0Y3V9|H0Y3V9_HUMAN	tr|J3KQN4|J3KQN4_HUMAN;sp|Q969Q0|RL36L_HUMAN;sp|P83881|RL36A_HUMAN;tr|H7BZ11|H7BZ11_HUMAN;tr|H0Y5B4|H0Y5B4_HUMAN	7;6;6;6;6;2;1;1	7;6;6;6;6;2;1;1	7;6;6;6;6;2;1;1	tr|J3KQN4|J3KQN4_HUMAN 60S ribosomal protein L36a OS=Homo sapiens GN=RPL36A PE=3 SV=1;sp|Q969Q0|RL36L_HUMAN 60S ribosomal protein L36a-like OS=Homo sapiens GN=RPL36AL PE=1 SV=3;sp|P83881|RL36A_HUMAN 60S ribosomal protein L36a OS=Homo sapiens GN=RPL36A PE=1	8	7	7	7	2	0	6	4	2	2	2	0	6	4	2	2	2	0	6	4	2	2	34.5	34.5	34.5	16.378	142	142;106;106;129;131;25;80;88	0	11.835	9.2	0	26.8	17.6	9.2	9.9	1685600	23935	0	283630	406300	69350	62690	46545
sp|Q99459|CDC5L_HUMAN	sp|Q99459|CDC5L_HUMAN	9	9	9	sp|Q99459|CDC5L_HUMAN Cell division cycle 5-like protein OS=Homo sapiens GN=CDC5L PE=1 SV=2	1	9	9	9	1	1	7	5	4	0	1	1	7	5	4	0	1	1	7	5	4	0	21.9	21.9	21.9	92.25	802	802	0	36.102	4.7	4.7	17.3	12.3	11.2	0	901300	11778	742.17	237420	185160	29331	0	0
sp|Q92878-3|RAD50_HUMAN;sp|Q92878|RAD50_HUMAN;sp|Q92878-2|RAD50_HUMAN;tr|E7EN38|E7EN38_HUMAN;tr|E7ESD9|E7ESD9_HUMAN;tr|H7C0P8|H7C0P8_HUMAN	sp|Q92878-3|RAD50_HUMAN;sp|Q92878|RAD50_HUMAN;sp|Q92878-2|RAD50_HUMAN;tr|E7EN38|E7EN38_HUMAN	12;12;12;6;5;2	12;12;12;6;5;2	11;11;11;5;5;2	sp|Q92878-3|RAD50_HUMAN Isoform 3 of DNA repair protein RAD50 OS=Homo sapiens GN=RAD50;sp|Q92878|RAD50_HUMAN DNA repair protein RAD50 OS=Homo sapiens GN=RAD50 PE=1 SV=1;sp|Q92878-2|RAD50_HUMAN Isoform 2 of DNA repair protein RAD50 OS=Homo sapiens GN=RAD50;	6	12	12	11	0	0	6	6	0	0	0	0	6	6	0	0	0	0	6	6	0	0	14.7	14.7	13.8	138.43	1173	1173;1312;1318;660;551;158	0	27.877	0	0	7.7	8.6	0	0	1939100	0	0	123410	106670	0	0	0
sp|Q9H1A4|APC1_HUMAN;tr|H0Y564|H0Y564_HUMAN	sp|Q9H1A4|APC1_HUMAN;tr|H0Y564|H0Y564_HUMAN	8;5	8;5	8;5	sp|Q9H1A4|APC1_HUMAN Anaphase-promoting complex subunit 1 OS=Homo sapiens GN=ANAPC1 PE=1 SV=1;tr|H0Y564|H0Y564_HUMAN Anaphase-promoting complex subunit 1 (Fragment) OS=Homo sapiens GN=ANAPC1 PE=4 SV=1	2	8	8	8	0	0	7	4	3	1	0	0	7	4	3	1	0	0	7	4	3	1	7.7	7.7	7.7	216.5	1944	1944;1452	0	37.992	0	0	6.6	4	2.7	0.9	521680	0	0	100840	66401	61422	21706	0
tr|J3KNH7|J3KNH7_HUMAN;sp|Q9H4L4|SENP3_HUMAN;tr|J3QL36|J3QL36_HUMAN;tr|J3QRE4|J3QRE4_HUMAN;tr|J3KSF5|J3KSF5_HUMAN	tr|J3KNH7|J3KNH7_HUMAN;sp|Q9H4L4|SENP3_HUMAN	10;10;3;2;1	10;10;3;2;1	10;10;3;2;1	tr|J3KNH7|J3KNH7_HUMAN Sentrin-specific protease 3 OS=Homo sapiens GN=SENP3 PE=4 SV=1;sp|Q9H4L4|SENP3_HUMAN Sentrin-specific protease 3 OS=Homo sapiens GN=SENP3 PE=1 SV=2	5	10	10	10	0	0	7	7	2	1	0	0	7	7	2	1	0	0	7	7	2	1	27.6	27.6	27.6	64.881	573	573;574;237;110;82	0	19.243	0	0	22.5	21.6	9.2	7.5	1004900	0	0	369390	249440	16942	7797	0
sp|O95429|BAG4_HUMAN;sp|O95429-2|BAG4_HUMAN;tr|H0YBT1|H0YBT1_HUMAN	sp|O95429|BAG4_HUMAN;sp|O95429-2|BAG4_HUMAN	7;6;1	7;6;1	7;6;1	sp|O95429|BAG4_HUMAN BAG family molecular chaperone regulator 4 OS=Homo sapiens GN=BAG4 PE=1 SV=1;sp|O95429-2|BAG4_HUMAN Isoform 2 of BAG family molecular chaperone regulator 4 OS=Homo sapiens GN=BAG4	3	7	7	7	0	0	6	2	4	3	0	0	6	2	4	3	0	0	6	2	4	3	34.8	34.8	34.8	49.593	457	457;421;155	0	95.378	0	0	27.6	11.2	25.4	19.5	1663100	0	0	430280	86056	274530	119400	0
sp|Q9BSJ2|GCP2_HUMAN;sp|Q9BSJ2-4|GCP2_HUMAN;tr|F2Z2B9|F2Z2B9_HUMAN;sp|Q9BSJ2-3|GCP2_HUMAN;tr|R4GMM4|R4GMM4_HUMAN;tr|B3KTU7|B3KTU7_HUMAN	sp|Q9BSJ2|GCP2_HUMAN;sp|Q9BSJ2-4|GCP2_HUMAN;tr|F2Z2B9|F2Z2B9_HUMAN;sp|Q9BSJ2-3|GCP2_HUMAN	9;9;8;5;3;3	9;9;8;5;3;3	9;9;8;5;3;3	sp|Q9BSJ2|GCP2_HUMAN Gamma-tubulin complex component 2 OS=Homo sapiens GN=TUBGCP2 PE=1 SV=2;sp|Q9BSJ2-4|GCP2_HUMAN Isoform 3 of Gamma-tubulin complex component 2 OS=Homo sapiens GN=TUBGCP2;tr|F2Z2B9|F2Z2B9_HUMAN Gamma-tubulin complex component 2 OS=Homo sa	6	9	9	9	0	0	6	2	2	0	0	0	6	2	2	0	0	0	6	2	2	0	15.6	15.6	15.6	102.53	902	902;930;721;772;78;495	0	28.5	0	0	10.2	5	4.8	0	440140	0	0	99306	29267	57498	0	0
sp|Q9UKT7|FBXL3_HUMAN;tr|C9J0Y7|C9J0Y7_HUMAN	sp|Q9UKT7|FBXL3_HUMAN;tr|C9J0Y7|C9J0Y7_HUMAN	10;7	10;7	10;7	sp|Q9UKT7|FBXL3_HUMAN F-box/LRR-repeat protein 3 OS=Homo sapiens GN=FBXL3 PE=1 SV=1;tr|C9J0Y7|C9J0Y7_HUMAN F-box/LRR-repeat protein 3 (Fragment) OS=Homo sapiens GN=FBXL3 PE=2 SV=1	2	10	10	10	0	0	6	8	1	0	0	0	6	8	1	0	0	0	6	8	1	0	39.7	39.7	39.7	48.707	428	428;241	0	25.632	0	0	25	32	4.9	0	565100	0	0	165660	123380	20325	0	0
tr|G8JLK7|G8JLK7_HUMAN;sp|Q9H6R4-4|NOL6_HUMAN;sp|Q9H6R4|NOL6_HUMAN;sp|Q9H6R4-2|NOL6_HUMAN;sp|Q9H6R4-3|NOL6_HUMAN	tr|G8JLK7|G8JLK7_HUMAN;sp|Q9H6R4-4|NOL6_HUMAN;sp|Q9H6R4|NOL6_HUMAN;sp|Q9H6R4-2|NOL6_HUMAN;sp|Q9H6R4-3|NOL6_HUMAN	10;10;10;9;7	10;10;10;9;7	10;10;10;9;7	tr|G8JLK7|G8JLK7_HUMAN Nucleolar protein 6 OS=Homo sapiens GN=NOL6 PE=2 SV=1;sp|Q9H6R4-4|NOL6_HUMAN Isoform 4 of Nucleolar protein 6 OS=Homo sapiens GN=NOL6;sp|Q9H6R4|NOL6_HUMAN Nucleolar protein 6 OS=Homo sapiens GN=NOL6 PE=1 SV=2;sp|Q9H6R4-2|NOL6_HUMAN I	5	10	10	10	0	0	7	4	2	0	0	0	7	4	2	0	0	0	7	4	2	0	17	17	17	122.03	1094	1094;1143;1146;1007;699	0	17.444	0	0	11.8	5.2	3.8	0	343250	0	0	78753	53217	26199	0	0
tr|A6NJZ9|A6NJZ9_HUMAN;sp|Q8WTT2|NOC3L_HUMAN;tr|F5H677|F5H677_HUMAN	tr|A6NJZ9|A6NJZ9_HUMAN;sp|Q8WTT2|NOC3L_HUMAN	11;11;5	11;11;5	11;11;5	tr|A6NJZ9|A6NJZ9_HUMAN Nucleolar complex protein 3 homolog OS=Homo sapiens GN=NOC3L PE=2 SV=1;sp|Q8WTT2|NOC3L_HUMAN Nucleolar complex protein 3 homolog OS=Homo sapiens GN=NOC3L PE=1 SV=1	3	11	11	11	0	1	7	5	2	0	0	1	7	5	2	0	0	1	7	5	2	0	18.4	18.4	18.4	92.623	800	800;800;501	0	46.775	0	2.2	13.9	12.9	3.8	0	441220	0	7933.8	121300	75890	14365	0	0
sp|P35244|RFA3_HUMAN;tr|B5MC59|B5MC59_HUMAN	sp|P35244|RFA3_HUMAN;tr|B5MC59|B5MC59_HUMAN	6;4	6;4	6;4	sp|P35244|RFA3_HUMAN Replication protein A 14 kDa subunit OS=Homo sapiens GN=RPA3 PE=1 SV=1;tr|B5MC59|B5MC59_HUMAN Replication protein A 14 kDa subunit OS=Homo sapiens GN=RPA3 PE=4 SV=1	2	6	6	6	0	0	6	5	0	0	0	0	6	5	0	0	0	0	6	5	0	0	81.8	81.8	81.8	13.569	121	121;82	0	141.05	0	0	81.8	81.8	0	0	1223400	0	0	303340	394940	0	0	0
sp|Q9Y2G8|DJC16_HUMAN;tr|Q5TDH4|Q5TDH4_HUMAN;tr|Q5TDG9|Q5TDG9_HUMAN;sp|Q9Y2G8-2|DJC16_HUMAN	sp|Q9Y2G8|DJC16_HUMAN;tr|Q5TDH4|Q5TDH4_HUMAN;tr|Q5TDG9|Q5TDG9_HUMAN;sp|Q9Y2G8-2|DJC16_HUMAN	12;11;10;7	12;11;10;7	12;11;10;7	sp|Q9Y2G8|DJC16_HUMAN DnaJ homolog subfamily C member 16 OS=Homo sapiens GN=DNAJC16 PE=2 SV=3;tr|Q5TDH4|Q5TDH4_HUMAN DnaJ homolog subfamily C member 16 OS=Homo sapiens GN=DNAJC16 PE=2 SV=1;tr|Q5TDG9|Q5TDG9_HUMAN DnaJ (Hsp40) homolog, subfamily C, member 16	4	12	12	12	0	0	7	1	2	0	0	0	7	1	2	0	0	0	7	1	2	0	23.8	23.8	23.8	90.59	782	782;655;595;470	0	28.424	0	0	15.3	1.4	4	0	262630	0	0	85326	15138	24189	0	0
sp|Q8IYD8|FANCM_HUMAN;tr|B2RTQ9|B2RTQ9_HUMAN;tr|H0YJS3|H0YJS3_HUMAN;sp|Q8IYD8-2|FANCM_HUMAN;tr|H0YJ45|H0YJ45_HUMAN;tr|H0YJN7|H0YJN7_HUMAN;tr|H0YJ14|H0YJ14_HUMAN	sp|Q8IYD8|FANCM_HUMAN;tr|B2RTQ9|B2RTQ9_HUMAN;tr|H0YJS3|H0YJS3_HUMAN;sp|Q8IYD8-2|FANCM_HUMAN	9;7;6;5;1;1;1	9;7;6;5;1;1;1	9;7;6;5;1;1;1	sp|Q8IYD8|FANCM_HUMAN Fanconi anemia group M protein OS=Homo sapiens GN=FANCM PE=1 SV=2;tr|B2RTQ9|B2RTQ9_HUMAN FANCM protein OS=Homo sapiens GN=FANCM PE=2 SV=1;tr|H0YJS3|H0YJS3_HUMAN Fanconi anemia group M protein (Fragment) OS=Homo sapiens GN=FANCM PE=2 S	7	9	9	9	0	0	7	4	0	0	0	0	7	4	0	0	0	0	7	4	0	0	7.2	7.2	7.2	232.19	2048	2048;2022;1564;669;106;135;1016	0	22.738	0	0	5.2	3.5	0	0	556510	0	0	100140	39898	0	0	0
sp|O75369-2|FLNB_HUMAN;sp|O75369-9|FLNB_HUMAN;sp|O75369|FLNB_HUMAN;sp|O75369-8|FLNB_HUMAN;sp|O75369-6|FLNB_HUMAN;sp|O75369-3|FLNB_HUMAN;tr|E7EN95|E7EN95_HUMAN;sp|O75369-7|FLNB_HUMAN;tr|H7C5L4|H7C5L4_HUMAN	sp|O75369-2|FLNB_HUMAN;sp|O75369-9|FLNB_HUMAN;sp|O75369|FLNB_HUMAN;sp|O75369-8|FLNB_HUMAN;sp|O75369-6|FLNB_HUMAN;sp|O75369-3|FLNB_HUMAN;tr|E7EN95|E7EN95_HUMAN;sp|O75369-7|FLNB_HUMAN	31;31;31;31;30;30;25;25;1	28;28;28;28;27;27;25;25;1	4;4;4;4;4;4;4;4;0	sp|O75369-2|FLNB_HUMAN Isoform 2 of Filamin-B OS=Homo sapiens GN=FLNB;sp|O75369-9|FLNB_HUMAN Isoform 9 of Filamin-B OS=Homo sapiens GN=FLNB;sp|O75369|FLNB_HUMAN Filamin-B OS=Homo sapiens GN=FLNB PE=1 SV=2;sp|O75369-8|FLNB_HUMAN Isoform 8 of Filamin-B OS=Ho	9	31	28	4	14	9	6	10	8	8	13	7	6	10	8	7	2	1	1	3	1	2	18.8	17.7	3.2	275.66	2578	2578;2591;2602;2633;2537;2561;2409;2422;135	0	81.565	8.6	5.4	3.9	6.6	5	5.2	1861800	236870	117690	126060	117660	131190	86248	171170
sp|P63151|2ABA_HUMAN;sp|P63151-2|2ABA_HUMAN;tr|E5RIY1|E5RIY1_HUMAN;tr|E5RFR9|E5RFR9_HUMAN;sp|Q00005-6|2ABB_HUMAN;sp|Q00005|2ABB_HUMAN;sp|Q00005-2|2ABB_HUMAN;sp|Q00005-3|2ABB_HUMAN;sp|Q00005-4|2ABB_HUMAN;sp|Q00005-5|2ABB_HUMAN;sp|Q00005-7|2ABB_HUMAN;tr|F5GXJ6|F5GXJ6_HUMAN;sp|Q9Y2T4-3|2ABG_HUMAN;sp|Q9Y2T4-4|2ABG_HUMAN;sp|Q9Y2T4-2|2ABG_HUMAN;sp|Q9Y2T4|2ABG_HUMAN;tr|E5RHQ2|E5RHQ2_HUMAN;tr|E5RJV2|E5RJ…	sp|P63151|2ABA_HUMAN;sp|P63151-2|2ABA_HUMAN	23;22;7;6;4;4;4;4;4;4;4;2;2;2;2;2;1;1	23;22;7;6;4;4;4;4;4;4;4;2;2;2;2;2;1;1	18;17;5;4;0;0;0;0;0;0;0;0;1;1;1;1;1;1	sp|P63151|2ABA_HUMAN Serine/threonine-protein phosphatase 2A 55 kDa regulatory subunit B alpha isoform OS=Homo sapiens GN=PPP2R2A PE=1 SV=1;sp|P63151-2|2ABA_HUMAN Isoform 2 of Serine/threonine-protein phosphatase 2A 55 kDa regulatory subunit B alpha isofor	18	23	23	18	16	15	6	5	6	2	16	15	6	5	6	2	13	12	4	4	5	1	61.1	61.1	50.6	51.691	447	447;457;132;197;432;443;446;449;501;509;549;135;430;440;447;447;33;51	0	202.03	54.1	40.9	29.3	21.3	25.5	6.5	NaN	NaN	843130	273430	209990	142420	80073	612230
sp|P48668|K2C6C_HUMAN;CON__P48668;CON__P04259	sp|P48668|K2C6C_HUMAN;CON__P48668;CON__P04259	32;32;31	21;21;20	0;0;0	sp|P48668|K2C6C_HUMAN Keratin, type II cytoskeletal 6C OS=Homo sapiens GN=KRT6C PE=1 SV=3;;	3	32	21	0	27	12	12	5	20	8	17	6	6	1	12	4	0	0	0	0	0	0	51.4	39.9	0	60.024	564	564;564;564	0	84.595	48	23	22.3	11.3	39	15.8	2927200	848250	159110	140610	9133.4	364570	108020	589100
sp|P04350|TBB4A_HUMAN;tr|M0QY85|M0QY85_HUMAN;tr|M0QYM7|M0QYM7_HUMAN;tr|M0R278|M0R278_HUMAN;tr|M0R042|M0R042_HUMAN;tr|M0R0X0|M0R0X0_HUMAN;tr|M0QY37|M0QY37_HUMAN;tr|M0QX14|M0QX14_HUMAN;tr|M0QZL7|M0QZL7_HUMAN;tr|M0R1I1|M0R1I1_HUMAN	sp|P04350|TBB4A_HUMAN	42;8;8;8;7;6;6;6;6;4	9;1;2;3;2;1;1;1;1;2	6;1;1;1;1;1;1;1;1;0	sp|P04350|TBB4A_HUMAN Tubulin beta-4A chain OS=Homo sapiens GN=TUBB4A PE=1 SV=2	10	42	9	6	23	24	30	34	32	36	4	4	4	6	8	8	3	3	3	5	5	6	79.5	20	15.8	49.585	444	444;107;161;167;144;103;109;110;158;74	0	183.03	59.5	60.4	70.9	77.5	75.7	77	6296900	95848	97293	684190	923680	591120	481400	114050
sp|Q02978|M2OM_HUMAN;tr|I3L1P8|I3L1P8_HUMAN;sp|Q02978-2|M2OM_HUMAN	sp|Q02978|M2OM_HUMAN;tr|I3L1P8|I3L1P8_HUMAN;sp|Q02978-2|M2OM_HUMAN	8;7;5	8;7;5	8;7;5	sp|Q02978|M2OM_HUMAN Mitochondrial 2-oxoglutarate/malate carrier protein OS=Homo sapiens GN=SLC25A11 PE=1 SV=3;tr|I3L1P8|I3L1P8_HUMAN Mitochondrial 2-oxoglutarate/malate carrier protein (Fragment) OS=Homo sapiens GN=SLC25A11 PE=2 SV=1;sp|Q02978-2|M2OM_HUMA	3	8	8	8	6	6	3	4	5	7	6	6	3	4	5	7	6	6	3	4	5	7	36.9	36.9	36.9	34.061	314	314;296;263	0	121.77	29.9	29.9	17.2	24.8	24.5	33.8	3730100	166300	163180	433710	383410	335600	288500	130970
sp|P13647|K2C5_HUMAN;CON__P13647;tr|H0YI76|H0YI76_HUMAN;tr|H0YIN9|H0YIN9_HUMAN;tr|F8W0C6|F8W0C6_HUMAN;tr|F8VV57|F8VV57_HUMAN;tr|F8VU69|F8VU69_HUMAN	sp|P13647|K2C5_HUMAN;CON__P13647	31;31;14;12;11;4;1	17;17;10;10;1;4;1	5;5;3;2;0;2;0	sp|P13647|K2C5_HUMAN Keratin, type II cytoskeletal 5 OS=Homo sapiens GN=KRT5 PE=1 SV=3;	7	31	17	5	28	10	12	6	16	10	16	4	6	3	7	5	5	2	3	2	3	3	46.9	32.5	9.7	62.378	590	590;590;201;196;179;132;147	0	93.765	45.8	19.5	20.8	14.2	23.1	18.6	2591700	681640	119740	344890	71711	275010	98179	550410
tr|M0QYT0|M0QYT0_HUMAN;tr|M0R076|M0R076_HUMAN	tr|M0QYT0|M0QYT0_HUMAN	12;5	7;4	0;0	tr|M0QYT0|M0QYT0_HUMAN Uncharacterized protein (Fragment) OS=Homo sapiens PE=4 SV=1	2	12	7	0	10	11	8	7	8	7	6	6	5	3	5	5	0	0	0	0	0	0	56.1	32.4	0	35.904	321	321;114	0	52.369	52.6	56.1	46.7	39.6	46.7	38.3	4022900	537020	483930	394500	213200	276370	262300	366400
sp|P07910-4|HNRPC_HUMAN;tr|G3V4W0|G3V4W0_HUMAN;tr|B4DY08|B4DY08_HUMAN;tr|G3V4C1|G3V4C1_HUMAN;sp|P07910-2|HNRPC_HUMAN;tr|G3V251|G3V251_HUMAN;tr|G3V5X6|G3V5X6_HUMAN;tr|G3V3K6|G3V3K6_HUMAN;tr|G3V2D6|G3V2D6_HUMAN	sp|P07910-4|HNRPC_HUMAN;tr|G3V4W0|G3V4W0_HUMAN;tr|B4DY08|B4DY08_HUMAN;tr|G3V4C1|G3V4C1_HUMAN;sp|P07910-2|HNRPC_HUMAN;tr|G3V251|G3V251_HUMAN;tr|G3V5X6|G3V5X6_HUMAN;tr|G3V3K6|G3V3K6_HUMAN	11;11;11;11;11;9;8;8;4	11;11;11;11;11;9;8;8;4	3;3;3;3;3;2;1;1;3	sp|P07910-4|HNRPC_HUMAN Isoform 4 of Heterogeneous nuclear ribonucleoproteins C1/C2 OS=Homo sapiens GN=HNRNPC;tr|G3V4W0|G3V4W0_HUMAN Heterogeneous nuclear ribonucleoproteins C1/C2 (Fragment) OS=Homo sapiens GN=HNRNPC PE=2 SV=1;tr|B4DY08|B4DY08_HUMAN Hetero	9	11	11	3	6	7	6	5	6	7	6	7	6	5	6	7	2	2	1	0	1	2	39.6	39.6	12	27.821	250	250;262;288;292;293;126;117;121;214	0	39.295	28.8	31.6	31.2	19.6	28.8	30	7768100	496420	529910	653900	936780	607300	512170	493120
sp|P32969|RL9_HUMAN;tr|D6RAN4|D6RAN4_HUMAN;tr|H0Y9V9|H0Y9V9_HUMAN;tr|E7ESE0|E7ESE0_HUMAN;tr|H0Y9R4|H0Y9R4_HUMAN	sp|P32969|RL9_HUMAN;tr|D6RAN4|D6RAN4_HUMAN;tr|H0Y9V9|H0Y9V9_HUMAN;tr|E7ESE0|E7ESE0_HUMAN	8;7;7;6;2	8;7;7;6;2	8;7;7;6;2	sp|P32969|RL9_HUMAN 60S ribosomal protein L9 OS=Homo sapiens GN=RPL9 PE=1 SV=1;tr|D6RAN4|D6RAN4_HUMAN 60S ribosomal protein L9 (Fragment) OS=Homo sapiens GN=RPL9 PE=2 SV=1;tr|H0Y9V9|H0Y9V9_HUMAN 60S ribosomal protein L9 (Fragment) OS=Homo sapiens GN=RPL9 P	5	8	8	8	5	5	6	5	7	7	5	5	6	5	7	7	5	5	6	5	7	7	62.5	62.5	62.5	21.863	192	192;182;189;166;91	0	82.654	34.9	50.5	51	56.2	56.8	56.8	2923200	216210	165380	351360	339710	166230	188870	192050
sp|Q14697|GANAB_HUMAN;sp|Q14697-2|GANAB_HUMAN;tr|F5H6X6|F5H6X6_HUMAN;tr|E9PKU7|E9PKU7_HUMAN;tr|E9PNH1|E9PNH1_HUMAN;tr|H0YFL4|H0YFL4_HUMAN	sp|Q14697|GANAB_HUMAN;sp|Q14697-2|GANAB_HUMAN;tr|F5H6X6|F5H6X6_HUMAN;tr|E9PKU7|E9PKU7_HUMAN	14;14;12;12;2;1	14;14;12;12;2;1	14;14;12;12;2;1	sp|Q14697|GANAB_HUMAN Neutral alpha-glucosidase AB OS=Homo sapiens GN=GANAB PE=1 SV=3;sp|Q14697-2|GANAB_HUMAN Isoform 2 of Neutral alpha-glucosidase AB OS=Homo sapiens GN=GANAB;tr|F5H6X6|F5H6X6_HUMAN Neutral alpha-glucosidase AB OS=Homo sapiens GN=GANAB PE	6	14	14	14	5	5	6	6	7	6	5	5	6	6	7	6	5	5	6	6	7	6	24.2	24.2	24.2	106.87	944	944;966;847;852;119;163	0	75.015	8.7	9.6	10.6	10.7	13.5	11	1796700	126460	100490	250030	173440	144450	79612	112130
sp|P0CW22|RS17L_HUMAN;sp|P08708|RS17_HUMAN;tr|H0YN88|H0YN88_HUMAN;tr|H0YK46|H0YK46_HUMAN;tr|H0YN73|H0YN73_HUMAN;tr|H3BNC9|H3BNC9_HUMAN	sp|P0CW22|RS17L_HUMAN;sp|P08708|RS17_HUMAN;tr|H0YN88|H0YN88_HUMAN;tr|H0YK46|H0YK46_HUMAN	6;6;5;5;2;1	6;6;5;5;2;1	6;6;5;5;2;1	sp|P0CW22|RS17L_HUMAN 40S ribosomal protein S17-like OS=Homo sapiens GN=RPS17L PE=2 SV=1;sp|P08708|RS17_HUMAN 40S ribosomal protein S17 OS=Homo sapiens GN=RPS17 PE=1 SV=2;tr|H0YN88|H0YN88_HUMAN 40S ribosomal protein S17 OS=Homo sapiens GN=RPS17L PE=3 SV=1;	6	6	6	6	3	3	4	5	5	4	3	3	4	5	5	4	3	3	4	5	5	4	59.3	59.3	59.3	15.55	135	135;135;136;191;59;293	0	270.3	43.7	44.4	52.6	52.6	52.6	51.9	5586800	198160	187530	663880	763990	300500	280240	146680
sp|P60866|RS20_HUMAN;sp|P60866-2|RS20_HUMAN;tr|E5RJX2|E5RJX2_HUMAN;tr|G3XAN0|G3XAN0_HUMAN;tr|E5RIP1|E5RIP1_HUMAN	sp|P60866|RS20_HUMAN;sp|P60866-2|RS20_HUMAN;tr|E5RJX2|E5RJX2_HUMAN;tr|G3XAN0|G3XAN0_HUMAN	10;10;5;5;4	10;10;5;5;4	10;10;5;5;4	sp|P60866|RS20_HUMAN 40S ribosomal protein S20 OS=Homo sapiens GN=RPS20 PE=1 SV=1;sp|P60866-2|RS20_HUMAN Isoform 2 of 40S ribosomal protein S20 OS=Homo sapiens GN=RPS20;tr|E5RJX2|E5RJX2_HUMAN 40S ribosomal protein S20 OS=Homo sapiens GN=RPS20 PE=4 SV=1;tr|	5	10	10	10	3	3	4	8	3	5	3	3	4	8	3	5	3	3	4	8	3	5	56.3	56.3	56.3	13.373	119	119;142;61;64;46	0	25.517	25.2	25.2	25.2	47.1	25.2	34.5	3840200	132260	97021	511160	563040	262520	222780	114530
sp|Q13347|EIF3I_HUMAN;tr|Q5TFK1|Q5TFK1_HUMAN	sp|Q13347|EIF3I_HUMAN	9;2	9;2	9;2	sp|Q13347|EIF3I_HUMAN Eukaryotic translation initiation factor 3 subunit I OS=Homo sapiens GN=EIF3I PE=1 SV=1	2	9	9	9	3	3	6	7	6	6	3	3	6	7	6	6	3	3	6	7	6	6	41.8	41.8	41.8	36.501	325	325;125	0	86.513	18.8	18.5	29.8	33.8	27.1	28.3	1664500	49249	45323	202270	242280	124640	103640	64282
sp|Q9NQP4|PFD4_HUMAN;tr|E9PQY2|E9PQY2_HUMAN	sp|Q9NQP4|PFD4_HUMAN;tr|E9PQY2|E9PQY2_HUMAN	8;8	8;8	8;8	sp|Q9NQP4|PFD4_HUMAN Prefoldin subunit 4 OS=Homo sapiens GN=PFDN4 PE=1 SV=1;tr|E9PQY2|E9PQY2_HUMAN Prefoldin subunit 4 OS=Homo sapiens GN=PFDN4 PE=2 SV=1	2	8	8	8	0	0	6	7	7	7	0	0	6	7	7	7	0	0	6	7	7	7	34.3	34.3	34.3	15.314	134	134;136	0	91.459	0	0	32.1	34.3	32.1	33.6	4418100	0	0	255870	505210	647960	465740	0
tr|J3QR09|J3QR09_HUMAN;tr|J3KTE4|J3KTE4_HUMAN;sp|P84098|RL19_HUMAN;tr|J3QL15|J3QL15_HUMAN	tr|J3QR09|J3QR09_HUMAN;tr|J3KTE4|J3KTE4_HUMAN;sp|P84098|RL19_HUMAN;tr|J3QL15|J3QL15_HUMAN	13;13;13;7	13;13;13;7	13;13;13;7	tr|J3QR09|J3QR09_HUMAN Ribosomal protein L19 OS=Homo sapiens GN=RPL19 PE=3 SV=1;tr|J3KTE4|J3KTE4_HUMAN Ribosomal protein L19 OS=Homo sapiens GN=RPL19 PE=3 SV=1;sp|P84098|RL19_HUMAN 60S ribosomal protein L19 OS=Homo sapiens GN=RPL19 PE=1 SV=1;tr|J3QL15|J3QL	4	13	13	13	3	3	6	8	5	5	3	3	6	8	5	5	3	3	6	8	5	5	40.9	40.9	40.9	23.134	193	193;194;196;128	0	69.452	9.8	9.8	20.7	31.6	19.2	19.2	5567900	120830	94118	885460	728880	442940	261090	119110
sp|Q92945|FUBP2_HUMAN;tr|M0R0I5|M0R0I5_HUMAN;tr|M0QYH3|M0QYH3_HUMAN;tr|M0QXW7|M0QXW7_HUMAN;tr|M0R3J3|M0R3J3_HUMAN;sp|Q96AE4|FUBP1_HUMAN;sp|Q96AE4-2|FUBP1_HUMAN;tr|E9PEB5|E9PEB5_HUMAN;tr|B4DT31|B4DT31_HUMAN	sp|Q92945|FUBP2_HUMAN;tr|M0R0I5|M0R0I5_HUMAN	16;10;7;3;1;1;1;1;1	16;10;7;3;1;1;1;1;1	15;9;6;3;1;0;0;0;0	sp|Q92945|FUBP2_HUMAN Far upstream element-binding protein 2 OS=Homo sapiens GN=KHSRP PE=1 SV=4;tr|M0R0I5|M0R0I5_HUMAN Far upstream element-binding protein 2 (Fragment) OS=Homo sapiens GN=KHSRP PE=4 SV=1	9	16	16	15	7	8	6	5	4	3	7	8	6	5	4	3	7	8	6	4	4	3	30.2	30.2	28.7	73.114	711	711;279;169;116;269;644;653;655;665	0	53.275	14.3	17.2	13.4	9.7	9.1	5.9	1915200	276720	359650	146670	108890	75438	73694	249390
sp|P09651-3|ROA1_HUMAN;tr|F8W6I7|F8W6I7_HUMAN;sp|P09651-2|ROA1_HUMAN;sp|P09651|ROA1_HUMAN;tr|F8VZ49|F8VZ49_HUMAN;tr|F8W646|F8W646_HUMAN;sp|Q32P51|RA1L2_HUMAN;tr|F8VTQ5|F8VTQ5_HUMAN;tr|F8VYN5|F8VYN5_HUMAN;tr|H0YH80|H0YH80_HUMAN	sp|P09651-3|ROA1_HUMAN;tr|F8W6I7|F8W6I7_HUMAN;sp|P09651-2|ROA1_HUMAN;sp|P09651|ROA1_HUMAN;tr|F8VZ49|F8VZ49_HUMAN;tr|F8W646|F8W646_HUMAN;sp|Q32P51|RA1L2_HUMAN;tr|F8VTQ5|F8VTQ5_HUMAN	10;10;10;10;8;7;6;5;3;3	10;10;10;10;8;7;6;5;3;3	10;10;10;10;8;7;6;5;3;3	sp|P09651-3|ROA1_HUMAN Isoform 2 of Heterogeneous nuclear ribonucleoprotein A1 OS=Homo sapiens GN=HNRNPA1;tr|F8W6I7|F8W6I7_HUMAN Heterogeneous nuclear ribonucleoprotein A1 OS=Homo sapiens GN=HNRNPA1 PE=2 SV=1;sp|P09651-2|ROA1_HUMAN Isoform A1-A of Heteroge	10	10	10	10	7	8	5	4	1	7	7	8	5	4	1	7	7	8	5	4	1	7	48.7	48.7	48.7	29.386	267	267;320;320;372;231;156;320;145;113;191	0	102.72	35.2	40.1	27.3	27	6	42.3	1765100	284960	315960	154120	85366	16676	190140	131730
tr|B4E1K7|B4E1K7_HUMAN;sp|Q9UJZ1|STML2_HUMAN;tr|F2Z2I8|F2Z2I8_HUMAN	tr|B4E1K7|B4E1K7_HUMAN;sp|Q9UJZ1|STML2_HUMAN	9;9;1	9;9;1	9;9;1	tr|B4E1K7|B4E1K7_HUMAN Stomatin-like protein 2, mitochondrial OS=Homo sapiens GN=STOML2 PE=2 SV=1;sp|Q9UJZ1|STML2_HUMAN Stomatin-like protein 2, mitochondrial OS=Homo sapiens GN=STOML2 PE=1 SV=1	3	9	9	9	3	5	6	6	6	6	3	5	6	6	6	6	3	5	6	6	6	6	54	54	54	33.337	311	311;356;101	0	62.305	15.8	25.7	41.5	36.7	39.9	35.4	1550700	68630	63473	220330	151310	150740	108730	92613
sp|Q3ZCM7|TBB8_HUMAN;tr|F5H0I4|F5H0I4_HUMAN;tr|Q5SQY0|Q5SQY0_HUMAN	sp|Q3ZCM7|TBB8_HUMAN;tr|F5H0I4|F5H0I4_HUMAN;tr|Q5SQY0|Q5SQY0_HUMAN	14;13;13	3;3;3	3;3;3	sp|Q3ZCM7|TBB8_HUMAN Tubulin beta-8 chain OS=Homo sapiens GN=TUBB8 PE=1 SV=2;tr|F5H0I4|F5H0I4_HUMAN Tubulin beta-8 chain OS=Homo sapiens GN=TUBB8 PE=2 SV=1;tr|Q5SQY0|Q5SQY0_HUMAN Tubulin beta-8 chain OS=Homo sapiens GN=TUBB8 PE=3 SV=1	3	14	3	3	8	8	12	11	12	12	2	2	3	2	3	3	2	2	3	2	3	3	28.4	10.6	10.6	49.775	444	444;372;410	0	323.31	20.5	20.5	26.6	23.2	27.7	26.4	NaN	2001100	2151000	1474400	1862600	1590800	3125500	1244100
sp|Q92621|NU205_HUMAN;tr|F2Z2D0|F2Z2D0_HUMAN;tr|E7ET25|E7ET25_HUMAN	sp|Q92621|NU205_HUMAN	21;5;2	21;5;2	21;5;2	sp|Q92621|NU205_HUMAN Nuclear pore complex protein Nup205 OS=Homo sapiens GN=NUP205 PE=1 SV=3	3	21	21	21	6	5	6	7	3	4	6	5	6	7	3	4	6	5	6	7	3	4	13.8	13.8	13.8	227.92	2012	2012;208;249	0	44.946	4.1	3.3	4.1	4.9	2.1	2.9	1136800	138830	93006	131150	97748	43613	55617	66468
sp|Q9H9Y6|RPA2_HUMAN;tr|F5GZX4|F5GZX4_HUMAN;sp|Q9H9Y6-2|RPA2_HUMAN;tr|F5H643|F5H643_HUMAN;tr|F8W898|F8W898_HUMAN;tr|H7C0D9|H7C0D9_HUMAN;tr|C9JJG2|C9JJG2_HUMAN;tr|C9JS83|C9JS83_HUMAN;tr|F8WDS4|F8WDS4_HUMAN;tr|F8WAK7|F8WAK7_HUMAN;tr|F8WBB9|F8WBB9_HUMAN;tr|F8WCS3|F8WCS3_HUMAN	sp|Q9H9Y6|RPA2_HUMAN;tr|F5GZX4|F5GZX4_HUMAN;sp|Q9H9Y6-2|RPA2_HUMAN;tr|F5H643|F5H643_HUMAN;tr|F8W898|F8W898_HUMAN	13;13;12;11;10;3;2;2;1;1;1;1	13;13;12;11;10;3;2;2;1;1;1;1	13;13;12;11;10;3;2;2;1;1;1;1	sp|Q9H9Y6|RPA2_HUMAN DNA-directed RNA polymerase I subunit RPA2 OS=Homo sapiens GN=POLR1B PE=1 SV=2;tr|F5GZX4|F5GZX4_HUMAN DNA-directed RNA polymerase OS=Homo sapiens GN=POLR1B PE=2 SV=1;sp|Q9H9Y6-2|RPA2_HUMAN Isoform 2 of DNA-directed RNA polymerase I sub	12	13	13	13	1	2	6	6	7	5	1	2	6	6	7	5	1	2	6	6	7	5	18.5	18.5	18.5	128.23	1135	1135;1173;1079;924;952;308;114;128;65;73;92;105	0	67.589	1.9	3.2	10.7	8.9	11	9.2	1889300	7667.4	18029	244110	290910	206750	169320	0
tr|J3QLE5|J3QLE5_HUMAN;sp|P14678-2|RSMB_HUMAN;sp|P63162|RSMN_HUMAN;sp|P14678|RSMB_HUMAN;sp|P14678-3|RSMB_HUMAN;tr|B3KVR1|B3KVR1_HUMAN;tr|J3KRY3|J3KRY3_HUMAN	tr|J3QLE5|J3QLE5_HUMAN;sp|P14678-2|RSMB_HUMAN;sp|P63162|RSMN_HUMAN;sp|P14678|RSMB_HUMAN;sp|P14678-3|RSMB_HUMAN;tr|B3KVR1|B3KVR1_HUMAN;tr|J3KRY3|J3KRY3_HUMAN	6;6;6;6;6;5;4	6;6;6;6;6;5;4	6;6;6;6;6;5;4	tr|J3QLE5|J3QLE5_HUMAN Small nuclear ribonucleoprotein-associated protein N (Fragment) OS=Homo sapiens GN=SNRPN PE=4 SV=1;sp|P14678-2|RSMB_HUMAN Isoform SM-B of Small nuclear ribonucleoprotein-associated proteins B and B OS=Homo sapiens GN=SNRPB;sp|P63162	7	6	6	6	4	3	5	5	4	5	4	3	5	5	4	5	4	3	5	5	4	5	37.9	37.9	37.9	17.546	169	169;231;240;240;289;244;59	0	19.399	27.8	23.1	33.1	33.1	28.4	33.1	2345800	80967	38216	396040	305170	147550	127020	101770
sp|P46940|IQGA1_HUMAN;tr|H0YLE8|H0YLE8_HUMAN	sp|P46940|IQGA1_HUMAN;tr|H0YLE8|H0YLE8_HUMAN	21;19	21;19	21;19	sp|P46940|IQGA1_HUMAN Ras GTPase-activating-like protein IQGAP1 OS=Homo sapiens GN=IQGAP1 PE=1 SV=1;tr|H0YLE8|H0YLE8_HUMAN Ras GTPase-activating-like protein IQGAP1 OS=Homo sapiens GN=IQGAP1 PE=2 SV=1	2	21	21	21	3	1	6	7	6	2	3	1	6	7	6	2	3	1	6	7	6	2	21.4	21.4	21.4	189.25	1657	1657;1085	0	60.512	3.2	0.9	6.3	6.6	6	1.6	761290	28072	13420	68813	90595	76705	26094	33918
tr|F8VY35|F8VY35_HUMAN;tr|B3KNT8|B3KNT8_HUMAN;tr|F8W0J6|F8W0J6_HUMAN;tr|F5H4R6|F5H4R6_HUMAN;tr|H0YIV4|H0YIV4_HUMAN;sp|P55209|NP1L1_HUMAN;tr|H0YHC3|H0YHC3_HUMAN;tr|F8W020|F8W020_HUMAN;tr|F8W118|F8W118_HUMAN;tr|F8VUX1|F8VUX1_HUMAN;tr|F8VV59|F8VV59_HUMAN;tr|B7Z9C2|B7Z9C2_HUMAN;tr|H0YH88|H0YH88_HUMAN;tr|F8VXI6|F8VXI6_HUMAN;tr|B3KV44|B3KV44_HUMAN;tr|F8W543|F8W543_HUMAN;tr|F8VRJ2|F8VRJ2_HUMAN;tr|F8VVB5…	tr|F8VY35|F8VY35_HUMAN;tr|B3KNT8|B3KNT8_HUMAN;tr|F8W0J6|F8W0J6_HUMAN;tr|F5H4R6|F5H4R6_HUMAN;tr|H0YIV4|H0YIV4_HUMAN;sp|P55209|NP1L1_HUMAN;tr|H0YHC3|H0YHC3_HUMAN;tr|F8W020|F8W020_HUMAN;tr|F8W118|F8W118_HUMAN;tr|F8VUX1|F8VUX1_HUMAN;tr|F8VV59|F8VV59_HUMAN;tr|B7Z9C2|B7Z9C2_HUMAN;tr|H0YH88|H0YH88_HUMAN;tr|F8VXI6|F8VXI6_HUMAN;tr|B3KV44|B3KV44_HUMAN;tr|F8W543|F8W543_HUMAN;tr|F8VRJ2|F8VRJ2_HUMAN;tr|F8VVB5…	8;8;8;8;8;8;7;7;7;7;7;7;6;6;6;6;4;4;1;1	8;8;8;8;8;8;7;7;7;7;7;7;6;6;6;6;4;4;1;1	6;6;6;6;6;6;5;5;5;5;5;5;4;4;4;4;2;2;1;1	tr|F8VY35|F8VY35_HUMAN Nucleosome assembly protein 1-like 1 (Fragment) OS=Homo sapiens GN=NAP1L1 PE=2 SV=1;tr|B3KNT8|B3KNT8_HUMAN Nucleosome assembly protein 1-like 1 OS=Homo sapiens GN=NAP1L1 PE=2 SV=1;tr|F8W0J6|F8W0J6_HUMAN Nucleosome assembly protein 1-	20	8	8	6	1	3	6	5	6	6	1	3	6	5	6	6	1	2	4	3	4	4	44.3	44.3	40.2	31.02	264	264;368;379;383;385;391;198;207;209;237;327;349;177;215;323;328;114;161;200;208	0	47.259	6.8	17	35.6	29.2	33.3	35.6	2621000	26992	61110	410060	292710	215240	241950	112310
sp|P57740|NU107_HUMAN;tr|B4DZ67|B4DZ67_HUMAN;tr|Q6PJE1|Q6PJE1_HUMAN;tr|G3V1T4|G3V1T4_HUMAN	sp|P57740|NU107_HUMAN;tr|B4DZ67|B4DZ67_HUMAN;tr|Q6PJE1|Q6PJE1_HUMAN	10;8;7;2	10;8;7;2	10;8;7;2	sp|P57740|NU107_HUMAN Nuclear pore complex protein Nup107 OS=Homo sapiens GN=NUP107 PE=1 SV=1;tr|B4DZ67|B4DZ67_HUMAN Nuclear pore complex protein Nup107 OS=Homo sapiens GN=NUP107 PE=2 SV=1;tr|Q6PJE1|Q6PJE1_HUMAN NUP107 protein OS=Homo sapiens GN=NUP107 PE=	4	10	10	10	2	1	6	9	3	4	2	1	6	9	3	4	2	1	6	9	3	4	18.9	18.9	18.9	106.37	925	925;896;686;103	0	39.556	3.4	1.8	9.9	16.4	4.9	6.4	1183000	12339	10960	165020	229610	79837	66669	20143
sp|P62937|PPIA_HUMAN;tr|F8WE65|F8WE65_HUMAN;tr|C9J5S7|C9J5S7_HUMAN;tr|Q567Q0|Q567Q0_HUMAN;tr|E5RIZ5|E5RIZ5_HUMAN	sp|P62937|PPIA_HUMAN;tr|F8WE65|F8WE65_HUMAN;tr|C9J5S7|C9J5S7_HUMAN;tr|Q567Q0|Q567Q0_HUMAN	6;5;5;3;2	6;5;5;3;2	6;5;5;3;2	sp|P62937|PPIA_HUMAN Peptidyl-prolyl cis-trans isomerase A OS=Homo sapiens GN=PPIA PE=1 SV=2;tr|F8WE65|F8WE65_HUMAN Peptidyl-prolyl cis-trans isomerase OS=Homo sapiens GN=PPIA PE=2 SV=1;tr|C9J5S7|C9J5S7_HUMAN Peptidyl-prolyl cis-trans isomerase OS=Homo sap	5	6	6	6	2	4	4	3	4	4	2	4	4	3	4	4	2	4	4	3	4	4	52.1	52.1	52.1	18.012	165	165;120;121;105;58	0	78.369	11.5	37	27.9	20.6	27.9	26.7	2636600	140390	132960	404720	218440	223620	200210	181050
sp|Q13616|CUL1_HUMAN	sp|Q13616|CUL1_HUMAN	14	14	14	sp|Q13616|CUL1_HUMAN Cullin-1 OS=Homo sapiens GN=CUL1 PE=1 SV=2	1	14	14	14	2	3	6	8	2	2	2	3	6	8	2	2	2	3	6	8	2	2	28.9	28.9	28.9	89.677	776	776	0	64.476	4.9	7.3	13.4	19.3	4.1	4.8	850560	24988	25315	112470	163410	17955	18350	33531
sp|O75367-3|H2AY_HUMAN;sp|O75367|H2AY_HUMAN;sp|O75367-2|H2AY_HUMAN;tr|B4DJC3|B4DJC3_HUMAN;tr|D6RCF2|D6RCF2_HUMAN	sp|O75367-3|H2AY_HUMAN;sp|O75367|H2AY_HUMAN;sp|O75367-2|H2AY_HUMAN	7;7;6;3;2	7;7;6;3;2	6;6;5;3;1	sp|O75367-3|H2AY_HUMAN Isoform 3 of Core histone macro-H2A.1 OS=Homo sapiens GN=H2AFY;sp|O75367|H2AY_HUMAN Core histone macro-H2A.1 OS=Homo sapiens GN=H2AFY PE=1 SV=4;sp|O75367-2|H2AY_HUMAN Isoform 1 of Core histone macro-H2A.1 OS=Homo sapiens GN=H2AFY	5	7	7	6	3	4	6	4	4	6	3	4	6	4	4	6	2	3	5	3	3	5	41.2	41.2	36.7	39.488	371	371;372;369;200;165	0	108.71	15.6	21.6	30.7	21.3	21.6	35.8	NaN	54319	60596	361810	267570	114390	NaN	73430
sp|P43490|NAMPT_HUMAN;tr|Q5SYT8|Q5SYT8_HUMAN;tr|F5H246|F5H246_HUMAN;tr|C9JF35|C9JF35_HUMAN;tr|C9JG65|C9JG65_HUMAN	sp|P43490|NAMPT_HUMAN;tr|Q5SYT8|Q5SYT8_HUMAN	6;5;2;1;1	6;5;2;1;1	6;5;2;1;1	sp|P43490|NAMPT_HUMAN Nicotinamide phosphoribosyltransferase OS=Homo sapiens GN=NAMPT PE=1 SV=1;tr|Q5SYT8|Q5SYT8_HUMAN Protein NAMPTL (Fragment) OS=Homo sapiens GN=NAMPTL PE=2 SV=1	5	6	6	6	3	1	5	3	4	4	3	1	5	3	4	4	3	1	5	3	4	4	23.6	23.6	23.6	55.52	491	491;472;120;60;88	0	70.321	13.8	4.1	20.6	13.8	16.9	16.5	1394800	106380	22403	155330	143810	101790	79000	102920
sp|Q5JTH9-2|RRP12_HUMAN;sp|Q5JTH9-3|RRP12_HUMAN;sp|Q5JTH9|RRP12_HUMAN;tr|F5H456|F5H456_HUMAN	sp|Q5JTH9-2|RRP12_HUMAN;sp|Q5JTH9-3|RRP12_HUMAN;sp|Q5JTH9|RRP12_HUMAN;tr|F5H456|F5H456_HUMAN	11;11;11;8	11;11;11;8	10;10;10;7	sp|Q5JTH9-2|RRP12_HUMAN Isoform 2 of RRP12-like protein OS=Homo sapiens GN=RRP12;sp|Q5JTH9-3|RRP12_HUMAN Isoform 3 of RRP12-like protein OS=Homo sapiens GN=RRP12;sp|Q5JTH9|RRP12_HUMAN RRP12-like protein OS=Homo sapiens GN=RRP12 PE=1 SV=2;tr|F5H456|F5H456_H	4	11	11	10	2	1	5	7	3	6	2	1	5	7	3	6	2	1	5	7	3	6	12.8	12.8	12.2	132.71	1197	1197;1236;1297;1015	0	64.52	3.1	1.3	6.2	10.6	4.8	9.1	1640200	26778	13465	217570	244920	74676	106080	35863
sp|P10155-3|RO60_HUMAN;tr|Q5LJA0|Q5LJA0_HUMAN;sp|P10155-4|RO60_HUMAN;sp|P10155|RO60_HUMAN;tr|G5E9R9|G5E9R9_HUMAN;tr|H0Y9N5|H0Y9N5_HUMAN;sp|P10155-2|RO60_HUMAN	sp|P10155-3|RO60_HUMAN;tr|Q5LJA0|Q5LJA0_HUMAN;sp|P10155-4|RO60_HUMAN;sp|P10155|RO60_HUMAN;tr|G5E9R9|G5E9R9_HUMAN	8;8;8;8;4;1;1	8;8;8;8;4;1;1	8;8;8;8;4;1;1	sp|P10155-3|RO60_HUMAN Isoform 3 of 60 kDa SS-A/Ro ribonucleoprotein OS=Homo sapiens GN=TROVE2;tr|Q5LJA0|Q5LJA0_HUMAN 60 kDa SS-A/Ro ribonucleoprotein OS=Homo sapiens GN=TROVE2 PE=4 SV=1;sp|P10155-4|RO60_HUMAN Isoform 4 of 60 kDa SS-A/Ro ribonucleoprotein	7	8	8	8	1	1	5	5	5	2	1	1	5	5	5	2	1	1	5	5	5	2	27.4	27.4	27.4	58.482	518	518;525;534;538;263;194;205	0	47.477	2.9	2.9	16	16.4	18.7	5.8	1200100	11103	6168.4	182720	185940	100170	28905	0
sp|P11802|CDK4_HUMAN;tr|F8VYH9|F8VYH9_HUMAN;tr|F8VTV8|F8VTV8_HUMAN;tr|F8VWX7|F8VWX7_HUMAN;tr|F8W1L8|F8W1L8_HUMAN;tr|F8VXD2|F8VXD2_HUMAN;tr|B4DNF9|B4DNF9_HUMAN;tr|F8VZZ0|F8VZZ0_HUMAN;tr|F8VZ51|F8VZ51_HUMAN;tr|F8VYY1|F8VYY1_HUMAN;tr|Q96BE9|Q96BE9_HUMAN;tr|F8VZ13|F8VZ13_HUMAN	sp|P11802|CDK4_HUMAN;tr|F8VYH9|F8VYH9_HUMAN;tr|F8VTV8|F8VTV8_HUMAN;tr|F8VWX7|F8VWX7_HUMAN	7;5;5;5;3;3;3;3;3;2;2;1	7;5;5;5;3;3;3;3;3;2;2;1	7;5;5;5;3;3;3;3;3;2;2;1	sp|P11802|CDK4_HUMAN Cyclin-dependent kinase 4 OS=Homo sapiens GN=CDK4 PE=1 SV=2;tr|F8VYH9|F8VYH9_HUMAN Cyclin-dependent kinase 4 (Fragment) OS=Homo sapiens GN=CDK4 PE=2 SV=1;tr|F8VTV8|F8VTV8_HUMAN Cyclin-dependent kinase 4 OS=Homo sapiens GN=CDK4 PE=2 SV=	12	7	7	7	5	5	6	3	2	2	5	5	6	3	2	2	5	5	6	3	2	2	41.3	41.3	41.3	33.729	303	303;170;201;203;115;132;183;186;208;74;111;40	0	20.865	29.7	30.4	34.7	18.5	14.5	14.5	1442300	234840	178870	181830	116150	43224	33764	186410
sp|P48444-2|COPD_HUMAN;sp|P48444|COPD_HUMAN;tr|B0YIW6|B0YIW6_HUMAN	sp|P48444-2|COPD_HUMAN;sp|P48444|COPD_HUMAN;tr|B0YIW6|B0YIW6_HUMAN	8;8;8	8;8;8	8;8;8	sp|P48444-2|COPD_HUMAN Isoform 2 of Coatomer subunit delta OS=Homo sapiens GN=ARCN1;sp|P48444|COPD_HUMAN Coatomer subunit delta OS=Homo sapiens GN=ARCN1 PE=1 SV=1;tr|B0YIW6|B0YIW6_HUMAN Archain 1, isoform CRA_a OS=Homo sapiens GN=ARCN1 PE=4 SV=1	3	8	8	8	2	3	6	5	3	3	2	3	6	5	3	3	2	3	6	5	3	3	27.2	27.2	27.2	47.204	423	423;511;552	0	39.868	11.3	10.6	16.8	16.8	10.4	10.4	870940	44451	33473	109950	69120	68487	70211	49043
sp|P22392|NDKB_HUMAN;sp|P22392-2|NDKB_HUMAN;tr|Q32Q12|Q32Q12_HUMAN;tr|E7ERL0|E7ERL0_HUMAN;sp|P15531|NDKA_HUMAN;sp|P15531-2|NDKA_HUMAN;tr|J3KPD9|J3KPD9_HUMAN;tr|C9K028|C9K028_HUMAN;sp|O60361|NDK8_HUMAN;tr|F6XY72|F6XY72_HUMAN	sp|P22392|NDKB_HUMAN;sp|P22392-2|NDKB_HUMAN;tr|Q32Q12|Q32Q12_HUMAN;tr|E7ERL0|E7ERL0_HUMAN;sp|P15531|NDKA_HUMAN;sp|P15531-2|NDKA_HUMAN;tr|J3KPD9|J3KPD9_HUMAN;tr|C9K028|C9K028_HUMAN;sp|O60361|NDK8_HUMAN	4;4;4;3;3;3;3;2;2;1	4;4;4;3;3;3;3;2;2;1	2;2;2;1;1;1;1;0;2;1	sp|P22392|NDKB_HUMAN Nucleoside diphosphate kinase B OS=Homo sapiens GN=NME2 PE=1 SV=1;sp|P22392-2|NDKB_HUMAN Isoform 3 of Nucleoside diphosphate kinase B OS=Homo sapiens GN=NME2;tr|Q32Q12|Q32Q12_HUMAN Nucleoside diphosphate kinase OS=Homo sapiens GN=NME1-	10	4	4	2	3	2	4	2	1	2	3	2	4	2	1	2	2	2	2	1	1	2	37.5	37.5	23.7	17.298	152	152;267;292;139;152;177;197;60;137;77	0	16.664	29.6	23.7	37.5	19.1	12.5	23.7	911900	78126	60111	112550	47070	45884	26910	68537
tr|B4DR63|B4DR63_HUMAN;sp|P62191|PRS4_HUMAN;tr|G3V4X1|G3V4X1_HUMAN	tr|B4DR63|B4DR63_HUMAN;sp|P62191|PRS4_HUMAN	10;10;1	10;10;1	10;10;1	tr|B4DR63|B4DR63_HUMAN 26S protease regulatory subunit 4 OS=Homo sapiens GN=PSMC1 PE=2 SV=1;sp|P62191|PRS4_HUMAN 26S protease regulatory subunit 4 OS=Homo sapiens GN=PSMC1 PE=1 SV=1	3	10	10	10	0	0	6	4	5	5	0	0	6	4	5	5	0	0	6	4	5	5	36.5	36.5	36.5	41.167	367	367;440;84	0	63.988	0	0	19.6	18	20.7	21.3	1443300	0	0	167260	157390	194810	133640	0
sp|Q9H269|VPS16_HUMAN;sp|Q9H269-2|VPS16_HUMAN;tr|Q5JUA8|Q5JUA8_HUMAN;tr|Q5JUB0|Q5JUB0_HUMAN;tr|Q5JUA9|Q5JUA9_HUMAN	sp|Q9H269|VPS16_HUMAN;sp|Q9H269-2|VPS16_HUMAN;tr|Q5JUA8|Q5JUA8_HUMAN	10;9;7;2;2	10;9;7;2;2	10;9;7;2;2	sp|Q9H269|VPS16_HUMAN Vacuolar protein sorting-associated protein 16 homolog OS=Homo sapiens GN=VPS16 PE=1 SV=2;sp|Q9H269-2|VPS16_HUMAN Isoform 2 of Vacuolar protein sorting-associated protein 16 homolog OS=Homo sapiens GN=VPS16;tr|Q5JUA8|Q5JUA8_HUMAN Vacu	5	10	10	10	0	0	6	7	5	4	0	0	6	7	5	4	0	0	6	7	5	4	21.2	21.2	21.2	94.693	839	839;695;525;227;274	0	103.24	0	0	16.9	17.2	15.1	11.2	888800	0	0	135020	131630	88039	59434	0
sp|O60716-29|CTND1_HUMAN;sp|O60716-27|CTND1_HUMAN;sp|O60716-21|CTND1_HUMAN;sp|O60716-19|CTND1_HUMAN;sp|O60716-13|CTND1_HUMAN;sp|O60716-11|CTND1_HUMAN;sp|O60716-5|CTND1_HUMAN;sp|O60716-3|CTND1_HUMAN;sp|O60716-32|CTND1_HUMAN;sp|O60716-31|CTND1_HUMAN;sp|O60716-26|CTND1_HUMAN;sp|O60716-25|CTND1_HUMAN;sp|O60716-24|CTND1_HUMAN;sp|O60716-23|CTND1_HUMAN;sp|O60716-16|CTND1_HUMAN;sp|O60716-18|CTND1_HUMAN;s…	sp|O60716-29|CTND1_HUMAN;sp|O60716-27|CTND1_HUMAN;sp|O60716-21|CTND1_HUMAN;sp|O60716-19|CTND1_HUMAN;sp|O60716-13|CTND1_HUMAN;sp|O60716-11|CTND1_HUMAN;sp|O60716-5|CTND1_HUMAN;sp|O60716-3|CTND1_HUMAN;sp|O60716-32|CTND1_HUMAN;sp|O60716-31|CTND1_HUMAN;sp|O60716-26|CTND1_HUMAN;sp|O60716-25|CTND1_HUMAN;sp|O60716-24|CTND1_HUMAN;sp|O60716-23|CTND1_HUMAN;sp|O60716-16|CTND1_HUMAN;sp|O60716-18|CTND1_HUMAN;s…	9;9;9;9;9;9;9;9;8;8;8;8;8;8;8;8;8;8;8;8;8;8;8;8;8;7;7;7;7;7;7;7;7;2;1	9;9;9;9;9;9;9;9;8;8;8;8;8;8;8;8;8;8;8;8;8;8;8;8;8;7;7;7;7;7;7;7;7;2;1	9;9;9;9;9;9;9;9;8;8;8;8;8;8;8;8;8;8;8;8;8;8;8;8;8;7;7;7;7;7;7;7;7;2;1	sp|O60716-29|CTND1_HUMAN Isoform 4A of Catenin delta-1 OS=Homo sapiens GN=CTNND1;sp|O60716-27|CTND1_HUMAN Isoform 4AC of Catenin delta-1 OS=Homo sapiens GN=CTNND1;sp|O60716-21|CTND1_HUMAN Isoform 3A of Catenin delta-1 OS=Homo sapiens GN=CTNND1;sp|O60716-19	35	9	9	9	2	2	6	5	4	2	2	2	6	5	4	2	2	2	6	5	4	2	24.3	24.3	24.3	68.03	610	610;616;832;838;879;885;933;939;589;595;639;645;811;817;858;861;864;867;908;912;914;918;938;962;968;618;624;840;846;887;893;941;947;126;123	0	31.779	4.6	4.6	15.7	12.8	12	6.2	862830	22986	19620	135100	140250	65102	34114	31709
sp|Q9Y4R8|TELO2_HUMAN;tr|H3BRS3|H3BRS3_HUMAN;tr|H3BU45|H3BU45_HUMAN	sp|Q9Y4R8|TELO2_HUMAN;tr|H3BRS3|H3BRS3_HUMAN	11;7;1	11;7;1	11;7;1	sp|Q9Y4R8|TELO2_HUMAN Telomere length regulation protein TEL2 homolog OS=Homo sapiens GN=TELO2 PE=1 SV=2;tr|H3BRS3|H3BRS3_HUMAN Telomere length regulation protein TEL2 homolog OS=Homo sapiens GN=TELO2 PE=2 SV=1	3	11	11	11	0	0	6	8	4	4	0	0	6	8	4	4	0	0	6	8	4	4	24.1	24.1	24.1	91.746	837	837;426;160	0	81.242	0	0	12.9	17.7	7.5	11.1	760820	0	0	132390	163850	46587	58533	0
sp|P55060-4|XPO2_HUMAN;sp|P55060-3|XPO2_HUMAN;sp|P55060|XPO2_HUMAN;sp|P55060-2|XPO2_HUMAN;tr|B4DUC5|B4DUC5_HUMAN	sp|P55060-4|XPO2_HUMAN;sp|P55060-3|XPO2_HUMAN;sp|P55060|XPO2_HUMAN;sp|P55060-2|XPO2_HUMAN;tr|B4DUC5|B4DUC5_HUMAN	8;8;8;4;4	8;8;8;4;4	8;8;8;4;4	sp|P55060-4|XPO2_HUMAN Isoform 4 of Exportin-2 OS=Homo sapiens GN=CSE1L;sp|P55060-3|XPO2_HUMAN Isoform 3 of Exportin-2 OS=Homo sapiens GN=CSE1L;sp|P55060|XPO2_HUMAN Exportin-2 OS=Homo sapiens GN=CSE1L PE=1 SV=3;sp|P55060-2|XPO2_HUMAN Isoform 2 of Exportin-	5	8	8	8	1	2	6	4	5	2	1	2	6	4	5	2	1	2	6	4	5	2	16.5	16.5	16.5	103.88	915	915;945;971;195;754	0	49.034	1.9	4.6	13	9.4	9.3	4.2	752980	14464	36291	115050	102500	56919	25508	0
sp|Q9NZI8|IF2B1_HUMAN;sp|Q9NZI8-2|IF2B1_HUMAN	sp|Q9NZI8|IF2B1_HUMAN;sp|Q9NZI8-2|IF2B1_HUMAN	8;7	8;7	7;6	sp|Q9NZI8|IF2B1_HUMAN Insulin-like growth factor 2 mRNA-binding protein 1 OS=Homo sapiens GN=IGF2BP1 PE=1 SV=2;sp|Q9NZI8-2|IF2B1_HUMAN Isoform 2 of Insulin-like growth factor 2 mRNA-binding protein 1 OS=Homo sapiens GN=IGF2BP1	2	8	8	7	0	1	5	2	4	3	0	1	5	2	4	3	0	1	5	2	4	3	19.8	19.8	18	63.48	577	577;438	0	34.826	0	2.4	12.7	5.2	10.4	7.8	960820	0	21693	172200	38999	88073	84636	0
sp|P11388|TOP2A_HUMAN;sp|P11388-2|TOP2A_HUMAN;sp|P11388-3|TOP2A_HUMAN;sp|P11388-4|TOP2A_HUMAN;tr|J3KTB7|J3KTB7_HUMAN	sp|P11388|TOP2A_HUMAN;sp|P11388-2|TOP2A_HUMAN;sp|P11388-3|TOP2A_HUMAN;sp|P11388-4|TOP2A_HUMAN	12;12;12;12;3	12;12;12;12;3	9;9;9;9;1	sp|P11388|TOP2A_HUMAN DNA topoisomerase 2-alpha OS=Homo sapiens GN=TOP2A PE=1 SV=3;sp|P11388-2|TOP2A_HUMAN Isoform 2 of DNA topoisomerase 2-alpha OS=Homo sapiens GN=TOP2A;sp|P11388-3|TOP2A_HUMAN Isoform 3 of DNA topoisomerase 2-alpha OS=Homo sapiens GN=TOP	5	12	12	9	0	0	5	5	5	2	0	0	5	5	5	2	0	0	5	4	4	2	11.6	11.6	9.7	174.38	1531	1531;1557;1567;1612;147	0	40.713	0	0	5.3	5.4	5.6	1.9	726420	0	0	141070	94960	53955	29428	0
sp|P23921|RIR1_HUMAN;tr|E9PD78|E9PD78_HUMAN;tr|F5H861|F5H861_HUMAN;tr|E9PL69|E9PL69_HUMAN	sp|P23921|RIR1_HUMAN;tr|E9PD78|E9PD78_HUMAN	10;7;4;4	10;7;4;4	10;7;4;4	sp|P23921|RIR1_HUMAN Ribonucleoside-diphosphate reductase large subunit OS=Homo sapiens GN=RRM1 PE=1 SV=1;tr|E9PD78|E9PD78_HUMAN Ribonucleoside-diphosphate reductase OS=Homo sapiens GN=RRM1 PE=2 SV=2	4	10	10	10	2	1	6	5	5	3	2	1	6	5	5	3	2	1	6	5	5	3	21.2	21.2	21.2	90.069	792	792;695;454;570	0	66.276	7.1	2.4	12.9	12.4	11.6	7.1	929350	18961	7763.1	171560	113570	106470	66587	30629
sp|Q7Z2W4|ZCCHV_HUMAN;sp|Q7Z2W4-2|ZCCHV_HUMAN;tr|C9J6P4|C9J6P4_HUMAN;sp|Q7Z2W4-4|ZCCHV_HUMAN;tr|H7C5K1|H7C5K1_HUMAN;sp|Q7Z2W4-5|ZCCHV_HUMAN;sp|Q7Z2W4-3|ZCCHV_HUMAN	sp|Q7Z2W4|ZCCHV_HUMAN;sp|Q7Z2W4-2|ZCCHV_HUMAN;tr|C9J6P4|C9J6P4_HUMAN	13;11;11;6;5;4;4	13;11;11;6;5;4;4	13;11;11;6;5;4;4	sp|Q7Z2W4|ZCCHV_HUMAN Zinc finger CCCH-type antiviral protein 1 OS=Homo sapiens GN=ZC3HAV1 PE=1 SV=3;sp|Q7Z2W4-2|ZCCHV_HUMAN Isoform 2 of Zinc finger CCCH-type antiviral protein 1 OS=Homo sapiens GN=ZC3HAV1;tr|C9J6P4|C9J6P4_HUMAN Zinc finger CCCH-type anti	7	13	13	13	1	1	6	4	6	5	1	1	6	4	6	5	1	1	6	4	6	5	23.2	23.2	23.2	101.43	902	902;699;1024;363;264;160;624	0	52.607	2	2	12	6.7	11.6	9.8	886020	12495	6357.3	188710	131200	80745	50065	0
sp|O75190|DNJB6_HUMAN;tr|B4DN73|B4DN73_HUMAN;sp|O75190-3|DNJB6_HUMAN;tr|E9PH18|E9PH18_HUMAN;tr|C9J2C4|C9J2C4_HUMAN;sp|Q8NHS0|DNJB8_HUMAN;tr|C9JB42|C9JB42_HUMAN;tr|C9JDR7|C9JDR7_HUMAN;tr|C9JDX6|C9JDX6_HUMAN;tr|F8WCZ4|F8WCZ4_HUMAN;sp|Q8WWF6|DNJB3_HUMAN;tr|C9J2P2|C9J2P2_HUMAN	sp|O75190|DNJB6_HUMAN;tr|B4DN73|B4DN73_HUMAN;sp|O75190-3|DNJB6_HUMAN;tr|E9PH18|E9PH18_HUMAN	10;9;7;5;4;3;1;1;1;1;1;1	10;9;7;5;4;3;1;1;1;1;1;1	6;6;3;4;0;0;0;0;0;0;0;0	sp|O75190|DNJB6_HUMAN DnaJ homolog subfamily B member 6 OS=Homo sapiens GN=DNAJB6 PE=1 SV=2;tr|B4DN73|B4DN73_HUMAN DnaJ homolog subfamily B member 6 OS=Homo sapiens GN=DNAJB6 PE=2 SV=1;sp|O75190-3|DNJB6_HUMAN Isoform C of DnaJ homolog subfamily B member 6	12	10	10	6	1	0	6	6	6	4	1	0	6	6	6	4	1	0	3	5	3	3	27.6	27.6	17.2	36.087	326	326;277;325;211;228;232;66;98;125;129;145;146	0	154.45	5.2	0	25.2	22.1	20.9	21.8	3349500	17303	0	804570	468590	479640	83635	0
sp|Q9BVI4|NOC4L_HUMAN;tr|F5H303|F5H303_HUMAN;tr|F5H5K6|F5H5K6_HUMAN	sp|Q9BVI4|NOC4L_HUMAN	9;4;3	9;4;3	9;4;3	sp|Q9BVI4|NOC4L_HUMAN Nucleolar complex protein 4 homolog OS=Homo sapiens GN=NOC4L PE=1 SV=1	3	9	9	9	1	0	6	6	4	2	1	0	6	6	4	2	1	0	6	6	4	2	33.3	33.3	33.3	58.467	516	516;270;131	0	68.726	5.2	0	20.3	25	16.1	7.9	1126300	16242	0	203900	200140	79636	77158	0
sp|Q9Y2T2|AP3M1_HUMAN;tr|H0YBM0|H0YBM0_HUMAN;tr|E5RJ52|E5RJ52_HUMAN;sp|P53677|AP3M2_HUMAN	sp|Q9Y2T2|AP3M1_HUMAN	9;1;1;1	9;1;1;1	9;1;1;1	sp|Q9Y2T2|AP3M1_HUMAN AP-3 complex subunit mu-1 OS=Homo sapiens GN=AP3M1 PE=1 SV=1	4	9	9	9	0	0	6	3	5	6	0	0	6	3	5	6	0	0	6	3	5	6	35.9	35.9	35.9	46.939	418	418;48;287;418	0	63.652	0	0	23.4	10.8	19.6	25.1	1241100	0	0	329300	92378	148630	168780	0
sp|Q96T76-9|MMS19_HUMAN;sp|Q96T76|MMS19_HUMAN;sp|Q96T76-8|MMS19_HUMAN;sp|Q96T76-5|MMS19_HUMAN;tr|H0Y746|H0Y746_HUMAN;tr|H7C1W5|H7C1W5_HUMAN;tr|Q5T454|Q5T454_HUMAN;sp|Q96T76-7|MMS19_HUMAN;tr|F8WCH8|F8WCH8_HUMAN;tr|B0QZ77|B0QZ77_HUMAN;tr|H7C0A9|H7C0A9_HUMAN	sp|Q96T76-9|MMS19_HUMAN;sp|Q96T76|MMS19_HUMAN;sp|Q96T76-8|MMS19_HUMAN;sp|Q96T76-5|MMS19_HUMAN	10;10;9;7;4;3;3;3;2;2;1	10;10;9;7;4;3;3;3;2;2;1	10;10;9;7;4;3;3;3;2;2;1	sp|Q96T76-9|MMS19_HUMAN Isoform 6 of MMS19 nucleotide excision repair protein homolog OS=Homo sapiens GN=MMS19;sp|Q96T76|MMS19_HUMAN MMS19 nucleotide excision repair protein homolog OS=Homo sapiens GN=MMS19 PE=1 SV=2;sp|Q96T76-8|MMS19_HUMAN Isoform 5 of MM	11	10	10	10	0	0	6	4	3	2	0	0	6	4	3	2	0	0	6	4	3	2	23.3	23.3	23.3	108.38	987	987;1030;1051;932;598;149;302;318;173;277;98	0	43.554	0	0	13.8	9.2	7.5	4.4	NaN	0	0	85601	101530	32305	35850	0
sp|Q7Z2T5|TRM1L_HUMAN;sp|Q7Z2T5-2|TRM1L_HUMAN	sp|Q7Z2T5|TRM1L_HUMAN	7;3	7;3	7;3	sp|Q7Z2T5|TRM1L_HUMAN TRMT1-like protein OS=Homo sapiens GN=TRMT1L PE=1 SV=2	2	7	7	7	2	2	6	4	2	2	2	2	6	4	2	2	2	2	6	4	2	2	17.7	17.7	17.7	81.746	733	733;390	0	38.127	4.9	4.9	14.3	10.6	5.5	4.9	717600	34639	28732	128890	94489	50666	18565	46759
sp|Q8NE71-2|ABCF1_HUMAN;sp|Q8NE71|ABCF1_HUMAN;tr|H0YGW7|H0YGW7_HUMAN;tr|Q5STZ7|Q5STZ7_HUMAN;tr|Q5STZ8|Q5STZ8_HUMAN	sp|Q8NE71-2|ABCF1_HUMAN;sp|Q8NE71|ABCF1_HUMAN;tr|H0YGW7|H0YGW7_HUMAN	9;9;8;2;2	9;9;8;2;2	9;9;8;2;2	sp|Q8NE71-2|ABCF1_HUMAN Isoform 2 of ATP-binding cassette sub-family F member 1 OS=Homo sapiens GN=ABCF1;sp|Q8NE71|ABCF1_HUMAN ATP-binding cassette sub-family F member 1 OS=Homo sapiens GN=ABCF1 PE=1 SV=2;tr|H0YGW7|H0YGW7_HUMAN ATP-binding cassette sub-fam	5	9	9	9	1	1	6	4	3	2	1	1	6	4	3	2	1	1	6	4	3	2	21.4	21.4	21.4	91.679	807	807;845;596;238;340	0	39.661	2.4	2.4	15	9.9	5.7	6.2	571010	7052.3	5793.5	133670	70393	32224	18069	0
tr|J3KMX1|J3KMX1_HUMAN;sp|Q99567|NUP88_HUMAN;tr|I3L245|I3L245_HUMAN;tr|I3L4K7|I3L4K7_HUMAN	tr|J3KMX1|J3KMX1_HUMAN;sp|Q99567|NUP88_HUMAN	10;10;2;1	10;10;2;1	10;10;2;1	tr|J3KMX1|J3KMX1_HUMAN Nuclear pore complex protein Nup88 (Fragment) OS=Homo sapiens GN=NUP88 PE=4 SV=1;sp|Q99567|NUP88_HUMAN Nuclear pore complex protein Nup88 OS=Homo sapiens GN=NUP88 PE=1 SV=2	4	10	10	10	1	2	6	4	4	4	1	2	6	4	4	4	1	2	6	4	4	4	27.3	27.3	27.3	78.77	696	696;741;153;110	0	22.525	3.4	4.5	17.8	12.5	13.1	13.1	888190	13257	9554.5	186810	137530	82456	70041	0
sp|A0AVF1|TTC26_HUMAN;sp|A0AVF1-3|TTC26_HUMAN;tr|B7Z2T3|B7Z2T3_HUMAN;tr|B7Z6R6|B7Z6R6_HUMAN;sp|A0AVF1-2|TTC26_HUMAN;tr|Q96CU4|Q96CU4_HUMAN;tr|F8WEZ4|F8WEZ4_HUMAN	sp|A0AVF1|TTC26_HUMAN;sp|A0AVF1-3|TTC26_HUMAN;tr|B7Z2T3|B7Z2T3_HUMAN;tr|B7Z6R6|B7Z6R6_HUMAN;sp|A0AVF1-2|TTC26_HUMAN	9;8;7;7;7;3;1	9;8;7;7;7;3;1	9;8;7;7;7;3;1	sp|A0AVF1|TTC26_HUMAN Tetratricopeptide repeat protein 26 OS=Homo sapiens GN=TTC26 PE=2 SV=1;sp|A0AVF1-3|TTC26_HUMAN Isoform 3 of Tetratricopeptide repeat protein 26 OS=Homo sapiens GN=TTC26;tr|B7Z2T3|B7Z2T3_HUMAN Tetratricopeptide repeat protein 26 OS=Hom	7	9	9	9	0	0	6	4	1	3	0	0	6	4	1	3	0	0	6	4	1	3	25.6	25.6	25.6	64.177	554	554;523;423;447;487;271;135	0	40.197	0	0	16.6	10.1	2.2	8.7	800740	0	0	160350	101760	5107.6	25541	0
sp|P38919|IF4A3_HUMAN;tr|I3L3H2|I3L3H2_HUMAN	sp|P38919|IF4A3_HUMAN	11;2	9;1	9;1	sp|P38919|IF4A3_HUMAN Eukaryotic initiation factor 4A-III OS=Homo sapiens GN=EIF4A3 PE=1 SV=4	2	11	9	9	1	2	7	6	3	3	0	1	6	5	2	2	0	1	6	5	2	2	43.3	37.5	37.5	46.871	411	411;125	0	27.795	3.9	7.3	31.6	25.8	14.6	11.9	NaN	0	9224.2	NaN	85564	104210	27317	0
sp|P49674|KC1E_HUMAN;tr|H0Y5S9|H0Y5S9_HUMAN;tr|H0Y682|H0Y682_HUMAN	sp|P49674|KC1E_HUMAN	8;2;2	8;2;2	2;2;2	sp|P49674|KC1E_HUMAN Casein kinase I isoform epsilon OS=Homo sapiens GN=CSNK1E PE=1 SV=1	3	8	8	2	2	2	5	4	0	2	2	2	5	4	0	2	0	0	2	0	0	0	23.1	23.1	7	47.315	416	416;119;144	0	14.965	6.7	6.7	16.3	13.2	0	6.7	548230	18805	14947	96951	81849	0	17393	43570
sp|P61254|RL26_HUMAN;tr|J3QRI7|J3QRI7_HUMAN;tr|J3QQQ9|J3QQQ9_HUMAN;tr|J3QQV1|J3QQV1_HUMAN;tr|E5RIT6|E5RIT6_HUMAN;sp|Q9UNX3|RL26L_HUMAN;tr|J3KTJ8|J3KTJ8_HUMAN;tr|J3QRC4|J3QRC4_HUMAN;tr|J3KSS0|J3KSS0_HUMAN;tr|E5RHH1|E5RHH1_HUMAN;tr|J3KS10|J3KS10_HUMAN	sp|P61254|RL26_HUMAN;tr|J3QRI7|J3QRI7_HUMAN;tr|J3QQQ9|J3QQQ9_HUMAN;tr|J3QQV1|J3QQV1_HUMAN;tr|E5RIT6|E5RIT6_HUMAN;sp|Q9UNX3|RL26L_HUMAN;tr|J3KTJ8|J3KTJ8_HUMAN;tr|J3QRC4|J3QRC4_HUMAN	9;7;7;7;7;7;6;6;3;2;2	9;7;7;7;7;7;6;6;3;2;2	9;7;7;7;7;7;6;6;3;2;2	sp|P61254|RL26_HUMAN 60S ribosomal protein L26 OS=Homo sapiens GN=RPL26 PE=1 SV=1;tr|J3QRI7|J3QRI7_HUMAN 60S ribosomal protein L26 (Fragment) OS=Homo sapiens GN=RPL26 PE=4 SV=1;tr|J3QQQ9|J3QQQ9_HUMAN KRAB-A domain-containing protein 2 OS=Homo sapiens GN=KR	11	9	9	9	2	2	4	5	3	1	2	2	4	5	3	1	2	2	4	5	3	1	49.7	49.7	49.7	17.258	145	145;107;107;110;128;145;97;135;63;39;63	0	14.388	17.2	17.2	25.5	32.4	17.2	9.7	1543800	49976	52999	220140	284160	64903	21148	56562
sp|Q5BKZ1|ZN326_HUMAN;sp|Q5BKZ1-3|ZN326_HUMAN;sp|Q5BKZ1-2|ZN326_HUMAN;tr|E2QRN4|E2QRN4_HUMAN	sp|Q5BKZ1|ZN326_HUMAN	10;4;2;1	10;4;2;1	10;4;2;1	sp|Q5BKZ1|ZN326_HUMAN DBIRD complex subunit ZNF326 OS=Homo sapiens GN=ZNF326 PE=1 SV=2	4	10	10	10	0	0	6	6	4	1	0	0	6	6	4	1	0	0	6	6	4	1	28.4	28.4	28.4	65.653	582	582;376;70;53	0	73.485	0	0	16.7	15.3	14.1	2.7	841930	0	0	196660	162520	73928	30089	0
sp|Q9UJX3-2|APC7_HUMAN;sp|Q9UJX3|APC7_HUMAN;tr|F8VZ62|F8VZ62_HUMAN;tr|F8VQY8|F8VQY8_HUMAN;tr|H0YIW2|H0YIW2_HUMAN;tr|H0YIX7|H0YIX7_HUMAN;tr|F8VYX8|F8VYX8_HUMAN;tr|F8VVT8|F8VVT8_HUMAN;tr|F8VVU6|F8VVU6_HUMAN	sp|Q9UJX3-2|APC7_HUMAN;sp|Q9UJX3|APC7_HUMAN;tr|F8VZ62|F8VZ62_HUMAN	8;8;4;3;2;1;1;1;1	8;8;4;3;2;1;1;1;1	8;8;4;3;2;1;1;1;1	sp|Q9UJX3-2|APC7_HUMAN Isoform 2 of Anaphase-promoting complex subunit 7 OS=Homo sapiens GN=ANAPC7;sp|Q9UJX3|APC7_HUMAN Anaphase-promoting complex subunit 7 OS=Homo sapiens GN=ANAPC7 PE=1 SV=4;tr|F8VZ62|F8VZ62_HUMAN Anaphase-promoting complex subunit 7 (Fr	9	8	8	8	0	1	6	4	5	3	0	1	6	4	5	3	0	1	6	4	5	3	24.2	24.2	24.2	60.002	537	537;599;208;122;149;54;158;164;173	0	41.691	0	2.8	18.1	12.3	15.1	10.1	997370	0	9859.7	187760	143840	68561	54416	0
sp|Q9UNM6|PSD13_HUMAN;sp|Q9UNM6-2|PSD13_HUMAN;tr|J3KNQ3|J3KNQ3_HUMAN;tr|H0YD73|H0YD73_HUMAN;tr|E9PL38|E9PL38_HUMAN;tr|E9PQG3|E9PQG3_HUMAN	sp|Q9UNM6|PSD13_HUMAN;sp|Q9UNM6-2|PSD13_HUMAN;tr|J3KNQ3|J3KNQ3_HUMAN;tr|H0YD73|H0YD73_HUMAN;tr|E9PL38|E9PL38_HUMAN	8;8;7;6;6;1	8;8;7;6;6;1	8;8;7;6;6;1	sp|Q9UNM6|PSD13_HUMAN 26S proteasome non-ATPase regulatory subunit 13 OS=Homo sapiens GN=PSMD13 PE=1 SV=2;sp|Q9UNM6-2|PSD13_HUMAN Isoform 2 of 26S proteasome non-ATPase regulatory subunit 13 OS=Homo sapiens GN=PSMD13;tr|J3KNQ3|J3KNQ3_HUMAN 26S proteasome n	6	8	8	8	0	0	5	4	5	6	0	0	5	4	5	6	0	0	5	4	5	6	29.3	29.3	29.3	42.945	376	376;378;349;221;263;113	0	49.659	0	0	21.8	21.8	20.5	25.3	945580	0	0	112190	136210	125350	144760	0
tr|B4DIL8|B4DIL8_HUMAN;sp|P49815-6|TSC2_HUMAN;sp|P49815-5|TSC2_HUMAN;tr|H3BMQ0|H3BMQ0_HUMAN;sp|P49815-3|TSC2_HUMAN;sp|P49815-2|TSC2_HUMAN;sp|P49815-4|TSC2_HUMAN;sp|P49815|TSC2_HUMAN;tr|H3BQK4|H3BQK4_HUMAN;tr|H3BNT5|H3BNT5_HUMAN	tr|B4DIL8|B4DIL8_HUMAN;sp|P49815-6|TSC2_HUMAN;sp|P49815-5|TSC2_HUMAN;tr|H3BMQ0|H3BMQ0_HUMAN;sp|P49815-3|TSC2_HUMAN;sp|P49815-2|TSC2_HUMAN;sp|P49815-4|TSC2_HUMAN;sp|P49815|TSC2_HUMAN	12;12;12;12;12;12;12;12;4;1	12;12;12;12;12;12;12;12;4;1	12;12;12;12;12;12;12;12;4;1	tr|B4DIL8|B4DIL8_HUMAN Tuberin OS=Homo sapiens GN=TSC2 PE=2 SV=1;sp|P49815-6|TSC2_HUMAN Isoform 6 of Tuberin OS=Homo sapiens GN=TSC2;sp|P49815-5|TSC2_HUMAN Isoform 5 of Tuberin OS=Homo sapiens GN=TSC2;tr|H3BMQ0|H3BMQ0_HUMAN Tuberin OS=Homo sapiens GN=TSC2	10	12	12	12	0	0	6	5	3	1	0	0	6	5	3	1	0	0	6	5	3	1	14.7	14.7	14.7	187.95	1692	1692;1704;1740;1751;1763;1764;1784;1807;535;196	0	34.823	0	0	6.7	6.7	3.9	1.5	544100	0	0	104650	87514	25316	12718	0
sp|Q01082-3|SPTB2_HUMAN;sp|Q01082-2|SPTB2_HUMAN;sp|Q01082|SPTB2_HUMAN;tr|F8W6C1|F8W6C1_HUMAN	sp|Q01082-3|SPTB2_HUMAN;sp|Q01082-2|SPTB2_HUMAN;sp|Q01082|SPTB2_HUMAN;tr|F8W6C1|F8W6C1_HUMAN	10;10;10;5	10;10;10;5	10;10;10;5	sp|Q01082-3|SPTB2_HUMAN Isoform 2 of Spectrin beta chain, non-erythrocytic 1 OS=Homo sapiens GN=SPTBN1;sp|Q01082-2|SPTB2_HUMAN Isoform Short of Spectrin beta chain, non-erythrocytic 1 OS=Homo sapiens GN=SPTBN1;sp|Q01082|SPTB2_HUMAN Spectrin beta chain, non	4	10	10	10	0	1	6	4	2	2	0	1	6	4	2	2	0	1	6	4	2	2	6.9	6.9	6.9	251.39	2155	2155;2168;2364;690	0	48.497	0	0.9	5	3.8	1.6	2.2	587660	0	13028	107620	72803	29376	21758	0
sp|P60900|PSA6_HUMAN;tr|G3V5Z7|G3V5Z7_HUMAN;tr|G3V3I1|G3V3I1_HUMAN;tr|G3V295|G3V295_HUMAN;tr|B4DXJ9|B4DXJ9_HUMAN;tr|G3V3U4|G3V3U4_HUMAN;tr|B4DQR4|B4DQR4_HUMAN;tr|G3V4S5|G3V4S5_HUMAN;tr|G3V2S7|G3V2S7_HUMAN;tr|H0YJC4|H0YJC4_HUMAN	sp|P60900|PSA6_HUMAN;tr|G3V5Z7|G3V5Z7_HUMAN;tr|G3V3I1|G3V3I1_HUMAN;tr|G3V295|G3V295_HUMAN;tr|B4DXJ9|B4DXJ9_HUMAN;tr|G3V3U4|G3V3U4_HUMAN	8;8;7;7;7;4;3;1;1;1	8;8;7;7;7;4;3;1;1;1	8;8;7;7;7;4;3;1;1;1	sp|P60900|PSA6_HUMAN Proteasome subunit alpha type-6 OS=Homo sapiens GN=PSMA6 PE=1 SV=1;tr|G3V5Z7|G3V5Z7_HUMAN Proteasome subunit alpha type OS=Homo sapiens GN=PSMA6 PE=2 SV=1;tr|G3V3I1|G3V3I1_HUMAN Proteasome subunit alpha type OS=Homo sapiens GN=PSMA6 PE	10	8	8	8	0	1	6	2	5	4	0	1	6	2	5	4	0	1	6	2	5	4	39.4	39.4	39.4	27.399	246	246;252;148;203;227;107;167;41;67;85	0	24.787	0	5.3	30.5	14.2	28.9	26.4	693860	0	9005.9	109480	47113	118330	69141	0
sp|Q9H0D6-2|XRN2_HUMAN;tr|B4DZC3|B4DZC3_HUMAN;sp|Q9H0D6|XRN2_HUMAN	sp|Q9H0D6-2|XRN2_HUMAN;tr|B4DZC3|B4DZC3_HUMAN;sp|Q9H0D6|XRN2_HUMAN	8;8;8	8;8;8	8;8;8	sp|Q9H0D6-2|XRN2_HUMAN Isoform 2 of 5-3 exoribonuclease 2 OS=Homo sapiens GN=XRN2;tr|B4DZC3|B4DZC3_HUMAN 5-3 exoribonuclease 2 OS=Homo sapiens GN=XRN2 PE=2 SV=1;sp|Q9H0D6|XRN2_HUMAN 5-3 exoribonuclease 2 OS=Homo sapiens GN=XRN2 PE=1 SV=1	3	8	8	8	2	0	5	3	3	0	2	0	5	3	3	0	2	0	5	3	3	0	14.2	14.2	14.2	99.96	874	874;896;950	0	32.734	4	0	8.7	4.1	4.1	0	675710	12092	0	129770	85122	51840	0	20045
sp|Q9Y3U8|RL36_HUMAN;tr|J3QSB5|J3QSB5_HUMAN;tr|J3KTD3|J3KTD3_HUMAN	sp|Q9Y3U8|RL36_HUMAN;tr|J3QSB5|J3QSB5_HUMAN	8;5;2	8;5;2	8;5;2	sp|Q9Y3U8|RL36_HUMAN 60S ribosomal protein L36 OS=Homo sapiens GN=RPL36 PE=1 SV=3;tr|J3QSB5|J3QSB5_HUMAN 60S ribosomal protein L36 OS=Homo sapiens GN=RPL36 PE=3 SV=1	3	8	8	8	2	0	6	2	4	2	2	0	6	2	4	2	2	0	6	2	4	2	39	39	39	12.254	105	105;94;68	0	14.257	21.9	0	35.2	25.7	34.3	23.8	2019700	59322	0	521860	119950	203720	116070	0
sp|P62873|GBB1_HUMAN;tr|B1AKQ8|B1AKQ8_HUMAN;tr|F6UT28|F6UT28_HUMAN;tr|F6X3N5|F6X3N5_HUMAN;tr|E7EP32|E7EP32_HUMAN;tr|B3KPU1|B3KPU1_HUMAN	sp|P62873|GBB1_HUMAN;tr|B1AKQ8|B1AKQ8_HUMAN;tr|F6UT28|F6UT28_HUMAN;tr|F6X3N5|F6X3N5_HUMAN	7;5;5;4;3;1	7;5;5;4;3;1	4;3;3;2;0;0	sp|P62873|GBB1_HUMAN Guanine nucleotide-binding protein G(I)/G(S)/G(T) subunit beta-1 OS=Homo sapiens GN=GNB1 PE=1 SV=3;tr|B1AKQ8|B1AKQ8_HUMAN Guanine nucleotide-binding protein G(I)/G(S)/G(T) subunit beta-1 (Fragment) OS=Homo sapiens GN=GNB1 PE=2 SV=1;tr|	6	7	7	4	1	2	6	2	3	2	1	2	6	2	3	2	1	2	3	1	1	1	32.6	32.6	17.4	37.377	340	340;108;165;163;296;240	0	65.612	5.3	11.5	26.8	12.1	15.3	12.1	909730	42505	53998	151400	106480	58389	47371	0
sp|Q9BPX3|CND3_HUMAN;tr|D6RA93|D6RA93_HUMAN;tr|H0Y9Z8|H0Y9Z8_HUMAN	sp|Q9BPX3|CND3_HUMAN	9;1;1	9;1;1	9;1;1	sp|Q9BPX3|CND3_HUMAN Condensin complex subunit 3 OS=Homo sapiens GN=NCAPG PE=1 SV=1	3	9	9	9	0	0	6	3	6	1	0	0	6	3	6	1	0	0	6	3	6	1	13.7	13.7	13.7	114.33	1015	1015;232;269	0	29.102	0	0	8.8	4.4	8.8	1.5	571430	0	0	123810	46289	134990	13593	0
sp|O94822|LTN1_HUMAN;sp|O94822-3|LTN1_HUMAN;tr|H7BYG8|H7BYG8_HUMAN	sp|O94822|LTN1_HUMAN;sp|O94822-3|LTN1_HUMAN	9;9;4	9;9;4	9;9;4	sp|O94822|LTN1_HUMAN E3 ubiquitin-protein ligase listerin OS=Homo sapiens GN=LTN1 PE=1 SV=6;sp|O94822-3|LTN1_HUMAN Isoform 3 of E3 ubiquitin-protein ligase listerin OS=Homo sapiens GN=LTN1	3	9	9	9	0	0	6	6	3	2	0	0	6	6	3	2	0	0	6	6	3	2	8.3	8.3	8.3	200.55	1766	1766;1812;813	0	27.868	0	0	5.4	5.8	2.5	2.1	847440	0	0	126460	138440	53433	50598	0
sp|P40938|RFC3_HUMAN;sp|P40938-2|RFC3_HUMAN	sp|P40938|RFC3_HUMAN;sp|P40938-2|RFC3_HUMAN	11;9	11;9	10;9	sp|P40938|RFC3_HUMAN Replication factor C subunit 3 OS=Homo sapiens GN=RFC3 PE=1 SV=2;sp|P40938-2|RFC3_HUMAN Isoform 2 of Replication factor C subunit 3 OS=Homo sapiens GN=RFC3	2	11	11	10	0	0	6	5	0	2	0	0	6	5	0	2	0	0	6	5	0	2	49.7	49.7	47.8	40.556	356	356;305	0	35.749	0	0	28.1	30.6	0	8.7	755840	0	0	172100	140470	0	16999	0
sp|O14545|TRAD1_HUMAN;tr|F8VNX8|F8VNX8_HUMAN;tr|F8VVF3|F8VVF3_HUMAN;tr|B4DI89|B4DI89_HUMAN;tr|F8VWK2|F8VWK2_HUMAN;tr|F8VZ11|F8VZ11_HUMAN	sp|O14545|TRAD1_HUMAN;tr|F8VNX8|F8VNX8_HUMAN	10;6;3;3;2;2	10;6;3;3;2;2	10;6;3;3;2;2	sp|O14545|TRAD1_HUMAN TRAF-type zinc finger domain-containing protein 1 OS=Homo sapiens GN=TRAFD1 PE=1 SV=1;tr|F8VNX8|F8VNX8_HUMAN TRAF-type zinc finger domain-containing protein 1 (Fragment) OS=Homo sapiens GN=TRAFD1 PE=2 SV=1	6	10	10	10	0	0	6	3	5	3	0	0	6	3	5	3	0	0	6	3	5	3	24.9	24.9	24.9	64.84	582	582;283;135;164;94;150	0	25.687	0	0	13.9	7.7	12.7	7	407460	0	0	102180	54980	59075	22531	0
sp|O75934|SPF27_HUMAN	sp|O75934|SPF27_HUMAN	7	7	7	sp|O75934|SPF27_HUMAN Pre-mRNA-splicing factor SPF27 OS=Homo sapiens GN=BCAS2 PE=1 SV=1	1	7	7	7	0	0	5	5	2	3	0	0	5	5	2	3	0	0	5	5	2	3	44	44	44	26.131	225	225	0	16.347	0	0	32.4	38.2	18.2	26.7	1505700	0	0	448210	111840	102400	107010	0
sp|Q71RC2-5|LARP4_HUMAN;sp|Q71RC2|LARP4_HUMAN;sp|Q71RC2-4|LARP4_HUMAN;sp|Q71RC2-3|LARP4_HUMAN;sp|Q71RC2-7|LARP4_HUMAN;sp|Q71RC2-6|LARP4_HUMAN;tr|Q96J85|Q96J85_HUMAN;sp|Q71RC2-2|LARP4_HUMAN;tr|F8W1I4|F8W1I4_HUMAN;tr|F8W1Z5|F8W1Z5_HUMAN;tr|F8VY40|F8VY40_HUMAN	sp|Q71RC2-5|LARP4_HUMAN;sp|Q71RC2|LARP4_HUMAN;sp|Q71RC2-4|LARP4_HUMAN;sp|Q71RC2-3|LARP4_HUMAN;sp|Q71RC2-7|LARP4_HUMAN;sp|Q71RC2-6|LARP4_HUMAN;tr|Q96J85|Q96J85_HUMAN;sp|Q71RC2-2|LARP4_HUMAN	7;7;7;6;5;5;4;4;1;1;1	7;7;7;6;5;5;4;4;1;1;1	7;7;7;6;5;5;4;4;1;1;1	sp|Q71RC2-5|LARP4_HUMAN Isoform 5 of La-related protein 4 OS=Homo sapiens GN=LARP4;sp|Q71RC2|LARP4_HUMAN La-related protein 4 OS=Homo sapiens GN=LARP4 PE=1 SV=3;sp|Q71RC2-4|LARP4_HUMAN Isoform 4 of La-related protein 4 OS=Homo sapiens GN=LARP4;sp|Q71RC2-3|	11	7	7	7	0	0	5	4	2	1	0	0	5	4	2	1	0	0	5	4	2	1	16.7	16.7	16.7	72.399	653	653;724;730;723;445;653;375;605;125;169;191	0	17.431	0	0	13	9.6	6	3.5	374670	0	0	73219	52819	15917	8264.2	0
sp|Q00059|TFAM_HUMAN;sp|Q00059-2|TFAM_HUMAN;tr|H7BYN3|H7BYN3_HUMAN	sp|Q00059|TFAM_HUMAN;sp|Q00059-2|TFAM_HUMAN;tr|H7BYN3|H7BYN3_HUMAN	6;5;3	6;5;3	6;5;3	sp|Q00059|TFAM_HUMAN Transcription factor A, mitochondrial OS=Homo sapiens GN=TFAM PE=1 SV=1;sp|Q00059-2|TFAM_HUMAN Isoform 2 of Transcription factor A, mitochondrial OS=Homo sapiens GN=TFAM;tr|H7BYN3|H7BYN3_HUMAN Transcription factor A, mitochondrial (Fra	3	6	6	6	2	1	5	2	1	2	2	1	5	2	1	2	2	1	5	2	1	2	30.1	30.1	30.1	29.096	246	246;214;219	0	18.01	9.8	4.9	26	11	4.9	9.8	433650	20216	7719.2	131240	20494	10230	15794	26256
sp|Q8IWS0|PHF6_HUMAN;tr|B4E0G4|B4E0G4_HUMAN;tr|E9PC97|E9PC97_HUMAN;tr|Q5JRC6|Q5JRC6_HUMAN;sp|Q8IWS0-2|PHF6_HUMAN	sp|Q8IWS0|PHF6_HUMAN;tr|B4E0G4|B4E0G4_HUMAN;tr|E9PC97|E9PC97_HUMAN;tr|Q5JRC6|Q5JRC6_HUMAN;sp|Q8IWS0-2|PHF6_HUMAN	12;11;11;9;8	12;11;11;9;8	11;10;10;9;8	sp|Q8IWS0|PHF6_HUMAN PHD finger protein 6 OS=Homo sapiens GN=PHF6 PE=1 SV=1;tr|B4E0G4|B4E0G4_HUMAN PHD finger protein 6 OS=Homo sapiens GN=PHF6 PE=2 SV=1;tr|E9PC97|E9PC97_HUMAN PHD finger protein 6 OS=Homo sapiens GN=PHF6 PE=2 SV=1;tr|Q5JRC6|Q5JRC6_HUMAN P	5	12	12	11	0	1	8	6	2	1	0	1	8	6	2	1	0	1	8	6	2	1	43.6	43.6	39.5	41.29	365	365;331;366;324;312	0	66.068	0	4.9	31	24.4	9.9	4.9	556840	0	6097.2	137490	86349	27900	9859.9	0
sp|P35249|RFC4_HUMAN;tr|C9J8M3|C9J8M3_HUMAN;tr|C9JZI1|C9JZI1_HUMAN;tr|C9JTT7|C9JTT7_HUMAN;tr|C9JXZ7|C9JXZ7_HUMAN;tr|C9JGY5|C9JGY5_HUMAN;tr|F8WE44|F8WE44_HUMAN;tr|H7C1P0|H7C1P0_HUMAN	sp|P35249|RFC4_HUMAN;tr|C9J8M3|C9J8M3_HUMAN;tr|C9JZI1|C9JZI1_HUMAN;tr|C9JTT7|C9JTT7_HUMAN	6;5;5;4;2;1;1;1	6;5;5;4;2;1;1;1	6;5;5;4;2;1;1;1	sp|P35249|RFC4_HUMAN Replication factor C subunit 4 OS=Homo sapiens GN=RFC4 PE=1 SV=2;tr|C9J8M3|C9J8M3_HUMAN Replication factor C subunit 4 (Fragment) OS=Homo sapiens GN=RFC4 PE=2 SV=1;tr|C9JZI1|C9JZI1_HUMAN Replication factor C subunit 4 OS=Homo sapiens G	8	6	6	6	1	1	6	4	2	1	1	1	6	4	2	1	1	1	6	4	2	1	28.9	28.9	28.9	39.681	363	363;214;336;167;123;95;97;111	0	20.936	5.5	5.5	28.9	22.6	11	5.5	564970	9029	5895.4	138700	93059	33018	11519	0
sp|Q15345|LRC41_HUMAN;sp|Q15345-3|LRC41_HUMAN	sp|Q15345|LRC41_HUMAN;sp|Q15345-3|LRC41_HUMAN	8;7	8;7	8;7	sp|Q15345|LRC41_HUMAN Leucine-rich repeat-containing protein 41 OS=Homo sapiens GN=LRRC41 PE=1 SV=3;sp|Q15345-3|LRC41_HUMAN Isoform 3 of Leucine-rich repeat-containing protein 41 OS=Homo sapiens GN=LRRC41	2	8	8	8	0	0	6	6	2	1	0	0	6	6	2	1	0	0	6	6	2	1	17.2	17.2	17.2	88.649	812	812;729	0	21.795	0	0	11.1	13.8	3.8	2.2	604750	0	0	145170	105480	35466	15351	0
sp|Q9UNX4|WDR3_HUMAN	sp|Q9UNX4|WDR3_HUMAN	10	10	10	sp|Q9UNX4|WDR3_HUMAN WD repeat-containing protein 3 OS=Homo sapiens GN=WDR3 PE=1 SV=1	1	10	10	10	0	0	6	2	1	1	0	0	6	2	1	1	0	0	6	2	1	1	19.8	19.8	19.8	106.1	943	943	0	27.227	0	0	12.2	4.9	2.8	2.8	737240	0	0	182450	80350	36529	25184	0
tr|H0YM23|H0YM23_HUMAN;tr|E7EUV3|E7EUV3_HUMAN;sp|O75179-2|ANR17_HUMAN;sp|O75179|ANR17_HUMAN;sp|O75179-6|ANR17_HUMAN;sp|O75179-4|ANR17_HUMAN;tr|H0YLQ3|H0YLQ3_HUMAN;sp|O75179-3|ANR17_HUMAN;sp|O75179-5|ANR17_HUMAN;tr|H0YMS3|H0YMS3_HUMAN	tr|H0YM23|H0YM23_HUMAN;tr|E7EUV3|E7EUV3_HUMAN;sp|O75179-2|ANR17_HUMAN;sp|O75179|ANR17_HUMAN;sp|O75179-6|ANR17_HUMAN;sp|O75179-4|ANR17_HUMAN	16;16;16;16;15;9;7;7;6;6	9;9;9;9;8;6;3;4;3;3	9;9;9;9;8;6;3;4;3;3	tr|H0YM23|H0YM23_HUMAN Ankyrin repeat domain-containing protein 17 (Fragment) OS=Homo sapiens GN=ANKRD17 PE=4 SV=1;tr|E7EUV3|E7EUV3_HUMAN Ankyrin repeat domain-containing protein 17 OS=Homo sapiens GN=ANKRD17 PE=2 SV=1;sp|O75179-2|ANR17_HUMAN Isoform 2 of	10	16	9	9	0	1	12	10	4	4	0	0	6	5	1	0	0	0	6	5	1	0	10.3	5	5	263.25	2487	2487;2490;2602;2603;2352;2010;862;1187;751;828	0	22.871	0	0.8	7.5	7.1	2.6	2.8	277230	0	0	72037	45367	6676.7	0	0
sp|Q9BVQ7|SPA5L_HUMAN;sp|Q9BVQ7-2|SPA5L_HUMAN;tr|H0YCA5|H0YCA5_HUMAN;sp|Q9BVQ7-3|SPA5L_HUMAN	sp|Q9BVQ7|SPA5L_HUMAN;sp|Q9BVQ7-2|SPA5L_HUMAN;tr|H0YCA5|H0YCA5_HUMAN	6;5;3;2	6;5;3;2	6;5;3;2	sp|Q9BVQ7|SPA5L_HUMAN Spermatogenesis-associated protein 5-like protein 1 OS=Homo sapiens GN=SPATA5L1 PE=1 SV=2;sp|Q9BVQ7-2|SPA5L_HUMAN Isoform 2 of Spermatogenesis-associated protein 5-like protein 1 OS=Homo sapiens GN=SPATA5L1;tr|H0YCA5|H0YCA5_HUMAN Sper	4	6	6	6	0	0	6	3	2	2	0	0	6	3	2	2	0	0	6	3	2	2	19	19	19	80.709	753	753;620;258;392	0	52.521	0	0	19	11.3	4.1	4.8	534890	0	0	86940	85636	22000	22776	0
sp|Q9H410|DSN1_HUMAN;sp|Q9H410-4|DSN1_HUMAN;tr|Q5JW53|Q5JW53_HUMAN;tr|Q5JW58|Q5JW58_HUMAN;tr|Q5JW54|Q5JW54_HUMAN;sp|Q9H410-2|DSN1_HUMAN;tr|Q5JW57|Q5JW57_HUMAN;sp|Q9H410-3|DSN1_HUMAN	sp|Q9H410|DSN1_HUMAN;sp|Q9H410-4|DSN1_HUMAN;tr|Q5JW53|Q5JW53_HUMAN;tr|Q5JW58|Q5JW58_HUMAN;tr|Q5JW54|Q5JW54_HUMAN;sp|Q9H410-2|DSN1_HUMAN	10;9;8;8;6;6;4;4	10;9;8;8;6;6;4;4	10;9;8;8;6;6;4;4	sp|Q9H410|DSN1_HUMAN Kinetochore-associated protein DSN1 homolog OS=Homo sapiens GN=DSN1 PE=1 SV=2;sp|Q9H410-4|DSN1_HUMAN Isoform 4 of Kinetochore-associated protein DSN1 homolog OS=Homo sapiens GN=DSN1;tr|Q5JW53|Q5JW53_HUMAN Kinetochore-associated protein	8	10	10	10	0	0	6	5	1	0	0	0	6	5	1	0	0	0	6	5	1	0	43.3	43.3	43.3	40.067	356	356;340;241;304;284;289;141;249	0	35.15	0	0	26.4	21.1	7.9	0	515900	0	0	143350	104950	10411	0	0
tr|E7EW59|E7EW59_HUMAN;tr|H0YFS7|H0YFS7_HUMAN;sp|Q9Y467|SALL2_HUMAN;tr|F5H433|F5H433_HUMAN;tr|Q8N656|Q8N656_HUMAN;sp|Q9BXA9-3|SALL3_HUMAN;tr|H3BSM9|H3BSM9_HUMAN;sp|Q9BXA9-4|SALL3_HUMAN;sp|Q9NSC2-2|SALL1_HUMAN;sp|Q9BXA9-2|SALL3_HUMAN;sp|Q9BXA9|SALL3_HUMAN;sp|Q9NSC2|SALL1_HUMAN	tr|E7EW59|E7EW59_HUMAN;tr|H0YFS7|H0YFS7_HUMAN;sp|Q9Y467|SALL2_HUMAN	7;6;6;1;1;1;1;1;1;1;1;1	7;6;6;1;1;1;1;1;1;1;1;1	7;6;6;1;1;1;1;1;1;1;1;1	tr|E7EW59|E7EW59_HUMAN Sal-like protein 2 OS=Homo sapiens GN=SALL2 PE=2 SV=1;tr|H0YFS7|H0YFS7_HUMAN Sal-like protein 2 (Fragment) OS=Homo sapiens GN=SALL2 PE=4 SV=1;sp|Q9Y467|SALL2_HUMAN Sal-like protein 2 OS=Homo sapiens GN=SALL2 PE=1 SV=4	12	7	7	7	0	0	6	4	2	1	0	0	6	4	2	1	0	0	6	4	2	1	14.5	14.5	14.5	95.322	906	906;902;1007;191;198;1095;1154;1167;1227;1228;1300;1324	0	34.56	0	0	11.9	7.3	3.2	1.8	339010	0	0	98488	58656	15414	7524.8	0
sp|O15294|OGT1_HUMAN;sp|O15294-3|OGT1_HUMAN;sp|O15294-2|OGT1_HUMAN;sp|O15294-4|OGT1_HUMAN;tr|C9JZL3|C9JZL3_HUMAN;tr|H7C2T7|H7C2T7_HUMAN	sp|O15294|OGT1_HUMAN;sp|O15294-3|OGT1_HUMAN;sp|O15294-2|OGT1_HUMAN	10;8;6;4;3;2	10;8;6;4;3;2	10;8;6;4;3;2	sp|O15294|OGT1_HUMAN UDP-N-acetylglucosamine--peptide N-acetylglucosaminyltransferase 110 kDa subunit OS=Homo sapiens GN=OGT PE=1 SV=3;sp|O15294-3|OGT1_HUMAN Isoform 1 of UDP-N-acetylglucosamine--peptide N-acetylglucosaminyltransferase 110 kDa subunit OS=H	6	10	10	10	0	0	6	3	1	3	0	0	6	3	1	3	0	0	6	3	1	3	15.5	15.5	15.5	116.92	1046	1046;1036;920;665;156;211	0	29.569	0	0	8.2	3.6	1.5	6.3	407140	0	0	92144	68798	7000	21749	0
sp|Q13627-2|DYR1A_HUMAN;sp|Q13627|DYR1A_HUMAN;sp|Q13627-3|DYR1A_HUMAN;sp|Q13627-4|DYR1A_HUMAN;tr|F8W9I9|F8W9I9_HUMAN;sp|Q13627-5|DYR1A_HUMAN;tr|F8WAP0|F8WAP0_HUMAN;tr|Q76N25|Q76N25_HUMAN;tr|E7EMI5|E7EMI5_HUMAN;sp|Q9Y463-2|DYR1B_HUMAN;sp|Q9Y463-3|DYR1B_HUMAN;sp|Q9Y463|DYR1B_HUMAN	sp|Q13627-2|DYR1A_HUMAN;sp|Q13627|DYR1A_HUMAN;sp|Q13627-3|DYR1A_HUMAN;sp|Q13627-4|DYR1A_HUMAN;tr|F8W9I9|F8W9I9_HUMAN;sp|Q13627-5|DYR1A_HUMAN;tr|F8WAP0|F8WAP0_HUMAN	8;7;6;6;6;6;4;1;1;1;1;1	8;7;6;6;6;6;4;1;1;1;1;1	8;7;6;6;6;6;4;1;1;1;1;1	sp|Q13627-2|DYR1A_HUMAN Isoform 1 of Dual specificity tyrosine-phosphorylation-regulated kinase 1A OS=Homo sapiens GN=DYRK1A;sp|Q13627|DYR1A_HUMAN Dual specificity tyrosine-phosphorylation-regulated kinase 1A OS=Homo sapiens GN=DYRK1A PE=1 SV=2;sp|Q13627-3	12	8	8	8	0	0	6	4	4	1	0	0	6	4	4	1	0	0	6	4	4	1	18.2	18.2	18.2	84.556	754	754;763;529;540;541;584;535;46;131;589;601;629	0	65.148	0	0	12.9	8.9	9.2	3.6	475580	0	0	114670	75467	49108	10664	0
sp|O75319|DUS11_HUMAN;tr|H7C0E6|H7C0E6_HUMAN;tr|C9JGC8|C9JGC8_HUMAN;sp|O75319-2|DUS11_HUMAN;tr|C9JYA6|C9JYA6_HUMAN	sp|O75319|DUS11_HUMAN;tr|H7C0E6|H7C0E6_HUMAN;tr|C9JGC8|C9JGC8_HUMAN;sp|O75319-2|DUS11_HUMAN;tr|C9JYA6|C9JYA6_HUMAN	6;3;3;3;3	6;3;3;3;3	6;3;3;3;3	sp|O75319|DUS11_HUMAN RNA/RNP complex-1-interacting phosphatase OS=Homo sapiens GN=DUSP11 PE=1 SV=1;tr|H7C0E6|H7C0E6_HUMAN RNA/RNP complex-1-interacting phosphatase (Fragment) OS=Homo sapiens GN=DUSP11 PE=2 SV=1;tr|C9JGC8|C9JGC8_HUMAN RNA/RNP complex-1-int	5	6	6	6	0	0	5	3	3	1	0	0	5	3	3	1	0	0	5	3	3	1	28.2	28.2	28.2	38.938	330	330;150;226;226;273	0	11.344	0	0	23.6	14.2	13.6	4.8	385300	0	0	116060	45041	50149	22855	0
sp|O75419-2|CDC45_HUMAN;sp|O75419|CDC45_HUMAN;sp|O75419-3|CDC45_HUMAN;tr|H7BZ91|H7BZ91_HUMAN;tr|C9J911|C9J911_HUMAN	sp|O75419-2|CDC45_HUMAN;sp|O75419|CDC45_HUMAN;sp|O75419-3|CDC45_HUMAN	7;7;7;2;2	7;7;7;2;2	7;7;7;2;2	sp|O75419-2|CDC45_HUMAN Isoform 2 of Cell division control protein 45 homolog OS=Homo sapiens GN=CDC45;sp|O75419|CDC45_HUMAN Cell division control protein 45 homolog OS=Homo sapiens GN=CDC45 PE=1 SV=1;sp|O75419-3|CDC45_HUMAN Isoform 3 of Cell division cont	5	7	7	7	0	0	5	3	1	2	0	0	5	3	1	2	0	0	5	3	1	2	18.3	18.3	18.3	60.244	520	520;566;598;96;159	0	10.685	0	0	15.8	8.5	3.5	10.4	999250	0	0	346900	64715	13666	44440	0
tr|E9PRF4|E9PRF4_HUMAN;sp|Q15047-3|SETB1_HUMAN;sp|Q15047|SETB1_HUMAN;tr|E9PQM8|E9PQM8_HUMAN;sp|Q15047-2|SETB1_HUMAN;tr|E9PAP1|E9PAP1_HUMAN;tr|B0QZE6|B0QZE6_HUMAN;tr|E9PS59|E9PS59_HUMAN	tr|E9PRF4|E9PRF4_HUMAN;sp|Q15047-3|SETB1_HUMAN;sp|Q15047|SETB1_HUMAN;tr|E9PQM8|E9PQM8_HUMAN	10;10;10;5;4;1;1;1	10;10;10;5;4;1;1;1	10;10;10;5;4;1;1;1	tr|E9PRF4|E9PRF4_HUMAN Histone-lysine N-methyltransferase SETDB1 (Fragment) OS=Homo sapiens GN=SETDB1 PE=2 SV=1;sp|Q15047-3|SETB1_HUMAN Isoform 3 of Histone-lysine N-methyltransferase SETDB1 OS=Homo sapiens GN=SETDB1;sp|Q15047|SETB1_HUMAN Histone-lysine N-	8	10	10	10	0	0	6	2	3	2	0	0	6	2	3	2	0	0	6	2	3	2	11.9	11.9	11.9	139.39	1259	1259;1290;1291;636;397;111;156;163	0	50.002	0	0	7.5	2.4	4.6	3.6	386690	0	0	81729	41772	44416	25482	0
sp|Q6PD62|CTR9_HUMAN;tr|H0YCE8|H0YCE8_HUMAN	sp|Q6PD62|CTR9_HUMAN	8;1	8;1	8;1	sp|Q6PD62|CTR9_HUMAN RNA polymerase-associated protein CTR9 homolog OS=Homo sapiens GN=CTR9 PE=1 SV=1	2	8	8	8	0	0	6	6	1	0	0	0	6	6	1	0	0	0	6	6	1	0	12	12	12	133.5	1173	1173;300	0	75.489	0	0	8.4	9.9	1.3	0	424160	0	0	112150	112830	3172.4	0	0
sp|P49959-2|MRE11_HUMAN;tr|F8W7U8|F8W7U8_HUMAN;sp|P49959|MRE11_HUMAN;tr|B3KTC7|B3KTC7_HUMAN;tr|F5GXT0|F5GXT0_HUMAN;tr|F5H742|F5H742_HUMAN;tr|F5H256|F5H256_HUMAN	sp|P49959-2|MRE11_HUMAN;tr|F8W7U8|F8W7U8_HUMAN;sp|P49959|MRE11_HUMAN;tr|B3KTC7|B3KTC7_HUMAN	6;6;6;6;2;1;1	6;6;6;6;2;1;1	6;6;6;6;2;1;1	sp|P49959-2|MRE11_HUMAN Isoform 2 of Double-strand break repair protein MRE11A OS=Homo sapiens GN=MRE11A;tr|F8W7U8|F8W7U8_HUMAN Double-strand break repair protein MRE11A OS=Homo sapiens GN=MRE11A PE=2 SV=1;sp|P49959|MRE11_HUMAN Double-strand break repair p	7	6	6	6	1	0	5	4	1	1	1	0	5	4	1	1	1	0	5	4	1	1	16.8	16.8	16.8	77.641	680	680;707;708;711;221;111;127	0	19.639	2.2	0	13.4	9.9	2.2	2.2	471080	381.83	0	151150	83111	12943	9823.1	0
sp|P51530|DNA2_HUMAN;tr|J3KPX5|J3KPX5_HUMAN;sp|P51530-4|DNA2_HUMAN;sp|P51530-3|DNA2_HUMAN;sp|P51530-2|DNA2_HUMAN;tr|F8VR31|F8VR31_HUMAN;tr|H0Y455|H0Y455_HUMAN;tr|F8VPM6|F8VPM6_HUMAN	sp|P51530|DNA2_HUMAN;tr|J3KPX5|J3KPX5_HUMAN;sp|P51530-4|DNA2_HUMAN;sp|P51530-3|DNA2_HUMAN;sp|P51530-2|DNA2_HUMAN;tr|F8VR31|F8VR31_HUMAN	8;8;7;6;5;5;2;1	8;8;7;6;5;5;2;1	8;8;7;6;5;5;2;1	sp|P51530|DNA2_HUMAN DNA replication ATP-dependent helicase/nuclease DNA2 OS=Homo sapiens GN=DNA2 PE=1 SV=3;tr|J3KPX5|J3KPX5_HUMAN DNA replication ATP-dependent helicase/nuclease DNA2 OS=Homo sapiens GN=DNA2 PE=4 SV=1;sp|P51530-4|DNA2_HUMAN Isoform 4 of DN	8	8	8	8	0	0	6	2	4	1	0	0	6	2	4	1	0	0	6	2	4	1	12.3	12.3	12.3	120.41	1060	1060;1146;1052;822;687;801;375;39	0	24.534	0	0	8.1	4	6	2.7	NaN	0	0	94722	44690	46824	NaN	0
sp|Q96EP0|RNF31_HUMAN;sp|Q96EP0-3|RNF31_HUMAN;tr|H0YKX0|H0YKX0_HUMAN;sp|Q96EP0-2|RNF31_HUMAN;tr|H0YM13|H0YM13_HUMAN;tr|H0YMN0|H0YMN0_HUMAN;tr|H0YMG8|H0YMG8_HUMAN;tr|H0YNJ0|H0YNJ0_HUMAN;tr|H0YMG4|H0YMG4_HUMAN;tr|H0YM83|H0YM83_HUMAN;tr|H0YNT1|H0YNT1_HUMAN;tr|H0YKI4|H0YKI4_HUMAN	sp|Q96EP0|RNF31_HUMAN;sp|Q96EP0-3|RNF31_HUMAN;tr|H0YKX0|H0YKX0_HUMAN	11;8;7;4;3;2;2;1;1;1;1;1	11;8;7;4;3;2;2;1;1;1;1;1	11;8;7;4;3;2;2;1;1;1;1;1	sp|Q96EP0|RNF31_HUMAN E3 ubiquitin-protein ligase RNF31 OS=Homo sapiens GN=RNF31 PE=1 SV=1;sp|Q96EP0-3|RNF31_HUMAN Isoform 3 of E3 ubiquitin-protein ligase RNF31 OS=Homo sapiens GN=RNF31;tr|H0YKX0|H0YKX0_HUMAN E3 ubiquitin-protein ligase RNF31 (Fragment) O	12	11	11	11	0	0	6	1	1	2	0	0	6	1	1	2	0	0	6	1	1	2	20	20	20	119.65	1072	1072;921;917;505;170;143;152;56;120;136;140;165	0	36.074	0	0	10.5	1.7	1.7	3.6	271750	0	0	58265	7819.9	7292.5	25185	0
sp|Q5VTR2|BRE1A_HUMAN;tr|C9J0A5|C9J0A5_HUMAN;tr|C9JXC9|C9JXC9_HUMAN;tr|C9JWJ4|C9JWJ4_HUMAN	sp|Q5VTR2|BRE1A_HUMAN	12;3;3;2	9;3;3;2	9;3;3;2	sp|Q5VTR2|BRE1A_HUMAN E3 ubiquitin-protein ligase BRE1A OS=Homo sapiens GN=RNF20 PE=1 SV=2	4	12	9	9	0	0	9	4	1	0	0	0	6	4	1	0	0	0	6	4	1	0	19	16	16	113.66	975	975;145;181;99	0	21.973	0	0	14.5	8.1	1.7	0	224000	0	0	82667	48810	5316.8	0	0
sp|Q7Z3E5-2|ARMC9_HUMAN;sp|Q7Z3E5|ARMC9_HUMAN;tr|C9J535|C9J535_HUMAN;tr|H7BZA2|H7BZA2_HUMAN;tr|H7C3U7|H7C3U7_HUMAN;tr|H7BZY2|H7BZY2_HUMAN;tr|C9JW07|C9JW07_HUMAN	sp|Q7Z3E5-2|ARMC9_HUMAN;sp|Q7Z3E5|ARMC9_HUMAN	6;6;2;2;2;2;1	6;6;2;2;2;2;1	6;6;2;2;2;2;1	sp|Q7Z3E5-2|ARMC9_HUMAN Isoform 2 of LisH domain-containing protein ARMC9 OS=Homo sapiens GN=ARMC9;sp|Q7Z3E5|ARMC9_HUMAN LisH domain-containing protein ARMC9 OS=Homo sapiens GN=ARMC9 PE=1 SV=2	7	6	6	6	0	0	5	3	0	0	0	0	5	3	0	0	0	0	5	3	0	0	16.7	16.7	16.7	75.578	665	665;817;158;172;194;209;166	0	23.098	0	0	14.4	7.7	0	0	550720	0	0	190540	93102	0	0	0
sp|P06576|ATPB_HUMAN;tr|F8VPV9|F8VPV9_HUMAN;tr|H0YH81|H0YH81_HUMAN;tr|F8W079|F8W079_HUMAN;tr|F8W0P7|F8W0P7_HUMAN;tr|H0YI37|H0YI37_HUMAN;tr|F8VQY0|F8VQY0_HUMAN	sp|P06576|ATPB_HUMAN;tr|F8VPV9|F8VPV9_HUMAN;tr|H0YH81|H0YH81_HUMAN	18;17;13;8;6;5;5	18;17;13;8;6;5;5	18;17;13;8;6;5;5	sp|P06576|ATPB_HUMAN ATP synthase subunit beta, mitochondrial OS=Homo sapiens GN=ATP5B PE=1 SV=3;tr|F8VPV9|F8VPV9_HUMAN ATP synthase subunit beta OS=Homo sapiens GN=ATP5B PE=2 SV=1;tr|H0YH81|H0YH81_HUMAN ATP synthase subunit beta (Fragment) OS=Homo sapiens	7	18	18	18	8	10	5	7	7	11	8	10	5	7	7	11	8	10	5	7	7	11	59.5	59.5	59.5	56.559	529	529;518;362;284;259;133;218	0	105.81	28.9	35.3	16.3	23.8	27.2	34.6	3216300	213870	330810	189470	302160	213250	387450	205030
sp|Q15717|ELAV1_HUMAN;tr|M0QZR9|M0QZR9_HUMAN;tr|M0R055|M0R055_HUMAN	sp|Q15717|ELAV1_HUMAN	12;5;2	12;5;2	1;1;0	sp|Q15717|ELAV1_HUMAN ELAV-like protein 1 OS=Homo sapiens GN=ELAVL1 PE=1 SV=2	3	12	12	1	8	9	5	6	6	8	8	9	5	6	6	8	0	1	1	1	1	0	53.7	53.7	5.5	36.091	326	326;153;133	0	89.201	33.7	39.3	23.9	27.9	26.7	42	2285100	255790	283990	165350	161750	147930	110550	179640
sp|P50747|BPL1_HUMAN;tr|C9JCQ9|C9JCQ9_HUMAN;tr|C9JD75|C9JD75_HUMAN	sp|P50747|BPL1_HUMAN	16;1;1	16;1;1	16;1;1	sp|P50747|BPL1_HUMAN Biotin--protein ligase OS=Homo sapiens GN=HLCS PE=1 SV=1	3	16	16	16	12	8	5	4	6	1	12	8	5	4	6	1	12	8	5	4	6	1	38.4	38.4	38.4	80.759	726	726;77;87	0	53.522	28.9	20.7	11.6	9.9	13.5	1.8	1408700	248990	159260	85324	33192	135030	12695	269980
sp|Q8N1F7|NUP93_HUMAN;tr|H3BVG0|H3BVG0_HUMAN;sp|Q8N1F7-2|NUP93_HUMAN;tr|H3BM93|H3BM93_HUMAN;tr|H3BVE2|H3BVE2_HUMAN;tr|H3BV11|H3BV11_HUMAN;tr|H3BRI8|H3BRI8_HUMAN;tr|H3BMX0|H3BMX0_HUMAN;tr|H3BRD9|H3BRD9_HUMAN;tr|H3BP95|H3BP95_HUMAN;tr|H3BPA9|H3BPA9_HUMAN;tr|H3BV15|H3BV15_HUMAN;tr|H3BNN5|H3BNN5_HUMAN	sp|Q8N1F7|NUP93_HUMAN;tr|H3BVG0|H3BVG0_HUMAN;sp|Q8N1F7-2|NUP93_HUMAN	14;13;11;4;3;3;3;2;2;2;2;1;1	14;13;11;4;3;3;3;2;2;2;2;1;1	14;13;11;4;3;3;3;2;2;2;2;1;1	sp|Q8N1F7|NUP93_HUMAN Nuclear pore complex protein Nup93 OS=Homo sapiens GN=NUP93 PE=1 SV=2;tr|H3BVG0|H3BVG0_HUMAN Nuclear pore complex protein Nup93 OS=Homo sapiens GN=NUP93 PE=2 SV=1;sp|Q8N1F7-2|NUP93_HUMAN Isoform 2 of Nuclear pore complex protein Nup93	13	14	14	14	4	3	5	10	5	5	4	3	5	10	5	5	4	3	5	10	5	5	28.7	28.7	28.7	93.487	819	819;880;696;178;117;136;151;125;140;156;230;84;132	0	134.12	8.1	6.7	10	23	10.5	11.1	NaN	134160	111220	125910	179890	111350	127180	113410
sp|O14874|BCKD_HUMAN;tr|A8MY43|A8MY43_HUMAN;tr|Q96G95|Q96G95_HUMAN;tr|H3BTL2|H3BTL2_HUMAN;tr|H3BS02|H3BS02_HUMAN;tr|H3BNP3|H3BNP3_HUMAN;tr|H3BUV3|H3BUV3_HUMAN	sp|O14874|BCKD_HUMAN;tr|A8MY43|A8MY43_HUMAN;tr|Q96G95|Q96G95_HUMAN	9;7;6;4;3;2;1	9;7;6;4;3;2;1	9;7;6;4;3;2;1	sp|O14874|BCKD_HUMAN [3-methyl-2-oxobutanoate dehydrogenase [lipoamide]] kinase, mitochondrial OS=Homo sapiens GN=BCKDK PE=1 SV=2;tr|A8MY43|A8MY43_HUMAN Branched chain ketoacid dehydrogenase kinase, isoform CRA_c OS=Homo sapiens GN=BCKDK PE=4 SV=1;tr|Q96G9	7	9	9	9	7	6	5	4	5	5	7	6	5	4	5	5	7	6	5	4	5	5	41.5	41.5	41.5	46.36	412	412;365;335;217;217;88;146	0	145.77	30.1	27.4	22.6	19.7	22.6	24.3	NaN	240430	208760	122520	130270	109940	NaN	223730
sp|P62266|RS23_HUMAN;tr|D6RD47|D6RD47_HUMAN;tr|D6RIX0|D6RIX0_HUMAN;tr|D6R9I7|D6R9I7_HUMAN;tr|D6RDJ2|D6RDJ2_HUMAN	sp|P62266|RS23_HUMAN;tr|D6RD47|D6RD47_HUMAN	10;9;3;3;2	10;9;3;3;2	10;9;3;3;2	sp|P62266|RS23_HUMAN 40S ribosomal protein S23 OS=Homo sapiens GN=RPS23 PE=1 SV=3;tr|D6RD47|D6RD47_HUMAN 40S ribosomal protein S23 OS=Homo sapiens GN=RPS23 PE=3 SV=1	5	10	10	10	3	4	4	6	6	5	3	4	4	6	6	5	3	4	4	6	6	5	57.3	57.3	57.3	15.807	143	143;134;85;123;55	0	104.43	27.3	28	35	35.7	42.7	48.3	5160500	23091	77575	571770	581290	632830	470290	35331
CON__P02662	CON__P02662	14	14	14		1	14	14	14	6	13	5	0	5	0	6	13	5	0	5	0	6	13	5	0	5	0	52.3	52.3	52.3	22.975	199	199	0	46.138	27.1	52.3	26.1	0	26.1	0	6161300	147380	2645700	135710	0	173180	0	175070
sp|P35520|CBS_HUMAN;tr|F5H2U1|F5H2U1_HUMAN;sp|P35520-2|CBS_HUMAN;tr|C9JMA6|C9JMA6_HUMAN;tr|H7C2H4|H7C2H4_HUMAN	sp|P35520|CBS_HUMAN;tr|F5H2U1|F5H2U1_HUMAN;sp|P35520-2|CBS_HUMAN	8;7;7;1;1	8;7;7;1;1	8;7;7;1;1	sp|P35520|CBS_HUMAN Cystathionine beta-synthase OS=Homo sapiens GN=CBS PE=1 SV=2;tr|F5H2U1|F5H2U1_HUMAN Cystathionine beta-synthase OS=Homo sapiens GN=CBS PE=2 SV=1;sp|P35520-2|CBS_HUMAN Isoform 2 of Cystathionine beta-synthase OS=Homo sapiens GN=CBS	5	8	8	8	5	4	5	4	4	4	5	4	5	4	4	4	5	4	5	4	4	4	36.7	36.7	36.7	60.586	551	551;463;565;177;224	0	147.98	21.6	14	20.3	14	14	17.4	NaN	68482	54674	NaN	195370	91055	92217	68593
sp|P48047|ATPO_HUMAN;tr|H7C068|H7C068_HUMAN;tr|H7C086|H7C086_HUMAN;tr|H7C0C1|H7C0C1_HUMAN	sp|P48047|ATPO_HUMAN	9;4;3;3	9;4;3;3	9;4;3;3	sp|P48047|ATPO_HUMAN ATP synthase subunit O, mitochondrial OS=Homo sapiens GN=ATP5O PE=1 SV=1	4	9	9	9	4	4	4	5	3	3	4	4	4	5	3	3	4	4	4	5	3	3	58.7	58.7	58.7	23.277	213	213;86;74;191	0	53.168	30	30	33.8	34.7	27.2	23.5	1964700	93916	87956	269890	165990	153320	69631	96156
sp|P22234|PUR6_HUMAN;tr|E9PBS1|E9PBS1_HUMAN;sp|P22234-2|PUR6_HUMAN;tr|D6RF62|D6RF62_HUMAN	sp|P22234|PUR6_HUMAN;tr|E9PBS1|E9PBS1_HUMAN;sp|P22234-2|PUR6_HUMAN;tr|D6RF62|D6RF62_HUMAN	12;11;10;7	12;11;10;7	12;11;10;7	sp|P22234|PUR6_HUMAN Multifunctional protein ADE2 OS=Homo sapiens GN=PAICS PE=1 SV=3;tr|E9PBS1|E9PBS1_HUMAN Phosphoribosylaminoimidazole carboxylase (Fragment) OS=Homo sapiens GN=PAICS PE=2 SV=1;sp|P22234-2|PUR6_HUMAN Isoform 2 of Multifunctional protein A	4	12	12	12	4	6	5	4	5	3	4	6	5	4	5	3	4	6	5	4	5	3	43.1	43.1	43.1	47.079	425	425;413;432;333	0	28.412	12.9	20.9	16	14.4	20.9	9.4	1310000	118940	125150	143080	105150	127690	45834	112410
sp|P34932|HSP74_HUMAN	sp|P34932|HSP74_HUMAN	18	15	14	sp|P34932|HSP74_HUMAN Heat shock 70 kDa protein 4 OS=Homo sapiens GN=HSPA4 PE=1 SV=4	1	18	15	14	2	2	7	7	10	7	2	2	5	6	8	7	2	2	5	6	8	7	31	28	28	94.33	840	840	0	61.973	3.7	4.9	12	13.6	19	17.1	1776800	21067	33216	146390	115980	314220	208540	117530
sp|Q00325-2|MPCP_HUMAN;sp|Q00325|MPCP_HUMAN;tr|F8VVM2|F8VVM2_HUMAN;tr|F8VWQ0|F8VWQ0_HUMAN;tr|F8VZL5|F8VZL5_HUMAN;tr|F8VWR4|F8VWR4_HUMAN	sp|Q00325-2|MPCP_HUMAN;sp|Q00325|MPCP_HUMAN;tr|F8VVM2|F8VVM2_HUMAN	10;9;8;4;3;3	10;9;8;4;3;3	10;9;8;4;3;3	sp|Q00325-2|MPCP_HUMAN Isoform B of Phosphate carrier protein, mitochondrial OS=Homo sapiens GN=SLC25A3;sp|Q00325|MPCP_HUMAN Phosphate carrier protein, mitochondrial OS=Homo sapiens GN=SLC25A3 PE=1 SV=2;tr|F8VVM2|F8VVM2_HUMAN Phosphate carrier protein, mit	6	10	10	10	2	2	5	6	4	6	2	2	5	6	4	6	2	2	5	6	4	6	43.5	43.5	43.5	39.958	361	361;362;324;156;153;154	0	104.55	11.9	11.9	23.5	28	20.8	22.2	2687500	100150	56520	261640	259080	293540	302750	163800
sp|O60925|PFD1_HUMAN;tr|E5RGS4|E5RGS4_HUMAN	sp|O60925|PFD1_HUMAN;tr|E5RGS4|E5RGS4_HUMAN	10;6	10;6	10;6	sp|O60925|PFD1_HUMAN Prefoldin subunit 1 OS=Homo sapiens GN=PFDN1 PE=1 SV=2;tr|E5RGS4|E5RGS4_HUMAN Prefoldin subunit 1 OS=Homo sapiens GN=PFDN1 PE=2 SV=1	2	10	10	10	0	0	5	6	4	7	0	0	5	6	4	7	0	0	5	6	4	7	78.7	78.7	78.7	14.21	122	122;117	0	27.375	0	0	45.9	56.6	32	59	3042100	0	0	314920	447500	267090	395940	0
sp|O95433|AHSA1_HUMAN;tr|B4DUR9|B4DUR9_HUMAN;tr|G3V438|G3V438_HUMAN;tr|H0YJG7|H0YJG7_HUMAN;tr|H0YJ63|H0YJ63_HUMAN;tr|G3V3W9|G3V3W9_HUMAN;tr|H0YJU2|H0YJU2_HUMAN;tr|H0YJG6|H0YJG6_HUMAN	sp|O95433|AHSA1_HUMAN;tr|B4DUR9|B4DUR9_HUMAN;tr|G3V438|G3V438_HUMAN;tr|H0YJG7|H0YJG7_HUMAN	9;8;5;5;4;3;2;1	9;8;5;5;4;3;2;1	9;8;5;5;4;3;2;1	sp|O95433|AHSA1_HUMAN Activator of 90 kDa heat shock protein ATPase homolog 1 OS=Homo sapiens GN=AHSA1 PE=1 SV=1;tr|B4DUR9|B4DUR9_HUMAN Activator of 90 kDa heat shock protein ATPase homolog 1 OS=Homo sapiens GN=AHSA1 PE=2 SV=1;tr|G3V438|G3V438_HUMAN Activa	8	9	9	9	3	2	4	4	5	3	3	2	4	4	5	3	3	2	4	4	5	3	36.4	36.4	36.4	38.274	338	338;288;203;216;90;100;133;120	0	71.697	24	7.4	14.8	14.8	30.8	19.2	1683900	55227	27406	230600	199130	92727	69445	68051
sp|P08779|K1C16_HUMAN;CON__P08779;CON__Q9Z2K1;CON__Q3ZAW8;tr|K7ENW6|K7ENW6_HUMAN	sp|P08779|K1C16_HUMAN;CON__P08779	23;23;7;7;5	11;11;3;3;4	11;11;3;3;4	sp|P08779|K1C16_HUMAN Keratin, type I cytoskeletal 16 OS=Homo sapiens GN=KRT16 PE=1 SV=4;	5	23	11	11	16	12	12	6	16	9	8	6	5	1	7	3	8	6	5	1	7	3	53.7	34.5	34.5	51.267	473	473;473;469;474;162	0	74.63	39.5	34.2	30	11.8	43.6	20.3	1505400	297070	93069	106170	23927	177460	30134	256340
sp|P42167|LAP2B_HUMAN;tr|G5E972|G5E972_HUMAN;sp|P42167-2|LAP2B_HUMAN;tr|H0YJH7|H0YJH7_HUMAN	sp|P42167|LAP2B_HUMAN;tr|G5E972|G5E972_HUMAN;sp|P42167-2|LAP2B_HUMAN	12;10;8;3	12;10;8;3	5;3;1;1	sp|P42167|LAP2B_HUMAN Lamina-associated polypeptide 2, isoforms beta/gamma OS=Homo sapiens GN=TMPO PE=1 SV=2;tr|G5E972|G5E972_HUMAN Thymopentin OS=Homo sapiens GN=TMPO PE=4 SV=1;sp|P42167-2|LAP2B_HUMAN Isoform Gamma of Lamina-associated polypeptide 2, isof	4	12	12	5	2	3	5	6	3	5	2	3	5	6	3	5	0	0	2	3	0	1	39.9	39.9	17.4	50.67	454	454;414;345;237	0	65.744	9.3	12.3	21.1	24.7	11.9	17.2	1650000	17237	77056	323640	196990	93711	120310	26577
sp|P62854|RS26_HUMAN	sp|P62854|RS26_HUMAN	4	4	2	sp|P62854|RS26_HUMAN 40S ribosomal protein S26 OS=Homo sapiens GN=RPS26 PE=1 SV=3	1	4	4	2	2	3	3	3	3	4	2	3	3	3	3	4	1	2	2	2	2	2	31.3	31.3	20.9	13.015	115	115	0	41.716	23.5	31.3	31.3	31.3	31.3	31.3	7096600	232320	206380	991250	399780	1069500	869510	255520
sp|P05388|RLA0_HUMAN;tr|F8VW21|F8VW21_HUMAN;tr|Q3B7A4|Q3B7A4_HUMAN;tr|F8VWS0|F8VWS0_HUMAN;tr|F8VU65|F8VU65_HUMAN;tr|F8VPE8|F8VPE8_HUMAN;tr|G3V210|G3V210_HUMAN;tr|F8VZS0|F8VZS0_HUMAN;sp|Q8NHW5|RLA0L_HUMAN;tr|F8VQY6|F8VQY6_HUMAN;tr|F8VRK7|F8VRK7_HUMAN;tr|F8W1K8|F8W1K8_HUMAN;tr|F8VWV4|F8VWV4_HUMAN;tr|F8VS58|F8VS58_HUMAN	sp|P05388|RLA0_HUMAN;tr|F8VW21|F8VW21_HUMAN;tr|Q3B7A4|Q3B7A4_HUMAN;tr|F8VWS0|F8VWS0_HUMAN;tr|F8VU65|F8VU65_HUMAN;tr|F8VPE8|F8VPE8_HUMAN;tr|G3V210|G3V210_HUMAN;tr|F8VZS0|F8VZS0_HUMAN;sp|Q8NHW5|RLA0L_HUMAN	9;8;8;8;7;6;5;5;5;4;4;3;3;2	9;8;8;8;7;6;5;5;5;4;4;3;3;2	9;8;8;8;7;6;5;5;5;4;4;3;3;2	sp|P05388|RLA0_HUMAN 60S acidic ribosomal protein P0 OS=Homo sapiens GN=RPLP0 PE=1 SV=1;tr|F8VW21|F8VW21_HUMAN 60S acidic ribosomal protein P0 (Fragment) OS=Homo sapiens GN=RPLP0 PE=2 SV=1;tr|Q3B7A4|Q3B7A4_HUMAN 60S acidic ribosomal protein P0 OS=Homo sapi	14	9	9	9	4	5	5	5	4	4	4	5	5	5	4	4	4	5	5	5	4	4	42	42	42	34.273	317	317;244;255;281;247;153;166;246;317;142;156;107;111;121	0	57.983	19.9	28.4	24.9	23.7	19.9	19.6	1869800	129450	137780	286510	190180	80577	87594	86245
sp|P42694|HELZ_HUMAN;tr|J3QS41|J3QS41_HUMAN;tr|I6L9H4|I6L9H4_HUMAN;tr|J3QRR8|J3QRR8_HUMAN	sp|P42694|HELZ_HUMAN;tr|J3QS41|J3QS41_HUMAN;tr|I6L9H4|I6L9H4_HUMAN	13;13;11;2	13;13;11;2	13;13;11;2	sp|P42694|HELZ_HUMAN Probable helicase with zinc finger domain OS=Homo sapiens GN=HELZ PE=1 SV=2;tr|J3QS41|J3QS41_HUMAN Probable helicase with zinc finger domain OS=Homo sapiens GN=HELZ PE=4 SV=1;tr|I6L9H4|I6L9H4_HUMAN HELZ protein OS=Homo sapiens GN=HELZ	4	13	13	13	1	0	5	5	8	5	1	0	5	5	8	5	1	0	5	5	8	5	12.9	12.9	12.9	218.97	1942	1942;1943;1163;193	0	43.863	1.6	0	4.8	4.3	8	4	771880	3167	0	96951	63456	169470	62413	0
sp|P09960|LKHA4_HUMAN;sp|P09960-2|LKHA4_HUMAN;sp|P09960-4|LKHA4_HUMAN;sp|P09960-3|LKHA4_HUMAN;tr|B4DEH5|B4DEH5_HUMAN	sp|P09960|LKHA4_HUMAN;sp|P09960-2|LKHA4_HUMAN;sp|P09960-4|LKHA4_HUMAN;sp|P09960-3|LKHA4_HUMAN	7;6;5;4;2	7;6;5;4;2	7;6;5;4;2	sp|P09960|LKHA4_HUMAN Leukotriene A-4 hydrolase OS=Homo sapiens GN=LTA4H PE=1 SV=2;sp|P09960-2|LKHA4_HUMAN Isoform 2 of Leukotriene A-4 hydrolase OS=Homo sapiens GN=LTA4H;sp|P09960-4|LKHA4_HUMAN Isoform 4 of Leukotriene A-4 hydrolase OS=Homo sapiens GN=LTA	5	7	7	7	1	1	4	5	5	4	1	1	4	5	5	4	1	1	4	5	5	4	17.7	17.7	17.7	69.284	611	611;532;587;508;132	0	48.613	2.9	2.9	11.6	13.6	13.4	9.8	971310	2680.4	2603.8	112760	166680	91259	48060	0
tr|C9JAW5|C9JAW5_HUMAN;sp|Q9Y241|HIG1A_HUMAN;tr|C9JNU6|C9JNU6_HUMAN;sp|Q9Y241-2|HIG1A_HUMAN;sp|A8MV81|HIG1C_HUMAN	tr|C9JAW5|C9JAW5_HUMAN;sp|Q9Y241|HIG1A_HUMAN;tr|C9JNU6|C9JNU6_HUMAN;sp|Q9Y241-2|HIG1A_HUMAN	7;7;7;4;1	7;7;7;4;1	7;7;7;4;1	tr|C9JAW5|C9JAW5_HUMAN HIG1 domain family member 1A, mitochondrial OS=Homo sapiens GN=HIGD1A PE=2 SV=1;sp|Q9Y241|HIG1A_HUMAN HIG1 domain family member 1A, mitochondrial OS=Homo sapiens GN=HIGD1A PE=1 SV=1;tr|C9JNU6|C9JNU6_HUMAN HIG1 domain family member 1A	5	7	7	7	2	2	4	3	2	4	2	2	4	3	2	4	2	2	4	3	2	4	68.7	68.7	68.7	8.8131	83	83;93;96;107;97	0	63.879	48.2	48.2	61.4	54.2	48.2	55.4	1692500	75986	75083	157030	188090	111950	190490	94219
sp|P40429|RL13A_HUMAN;sp|Q6NVV1|R13AX_HUMAN;tr|M0QZU1|M0QZU1_HUMAN	sp|P40429|RL13A_HUMAN	8;3;1	8;3;1	1;0;1	sp|P40429|RL13A_HUMAN 60S ribosomal protein L13a OS=Homo sapiens GN=RPL13A PE=1 SV=2	3	8	8	1	1	1	5	6	5	3	1	1	5	6	5	3	1	1	1	1	1	1	36.9	36.9	8.4	23.577	203	203;102;46	0	17.874	8.4	8.4	29.1	32	29.1	20.2	4202400	13938	19623	586960	711000	303090	189550	0
sp|Q9Y3F4|STRAP_HUMAN;tr|B4DNJ6|B4DNJ6_HUMAN;tr|B0AZV0|B0AZV0_HUMAN;tr|H0YH33|H0YH33_HUMAN	sp|Q9Y3F4|STRAP_HUMAN;tr|B4DNJ6|B4DNJ6_HUMAN;tr|B0AZV0|B0AZV0_HUMAN	8;8;6;2	8;8;6;2	8;8;6;2	sp|Q9Y3F4|STRAP_HUMAN Serine-threonine kinase receptor-associated protein OS=Homo sapiens GN=STRAP PE=1 SV=1;tr|B4DNJ6|B4DNJ6_HUMAN Serine-threonine kinase receptor-associated protein OS=Homo sapiens GN=STRAP PE=2 SV=1;tr|B0AZV0|B0AZV0_HUMAN Serine-threoni	4	8	8	8	3	2	5	5	4	4	3	2	5	5	4	4	3	2	5	5	4	4	37.4	37.4	37.4	38.438	350	350;363;256;95	0	47.811	14.6	10.6	23.7	24.3	18.9	19.7	847790	40879	27237	93596	108060	98743	73833	58901
sp|P25685|DNJB1_HUMAN;tr|B4DX52|B4DX52_HUMAN;tr|M0R080|M0R080_HUMAN;tr|M0QYT3|M0QYT3_HUMAN;tr|M0QXK0|M0QXK0_HUMAN;tr|M0R1D6|M0R1D6_HUMAN;tr|M0QZD0|M0QZD0_HUMAN	sp|P25685|DNJB1_HUMAN;tr|B4DX52|B4DX52_HUMAN;tr|M0R080|M0R080_HUMAN	10;8;6;4;4;2;2	9;7;5;3;3;1;1	9;7;5;3;3;1;1	sp|P25685|DNJB1_HUMAN DnaJ homolog subfamily B member 1 OS=Homo sapiens GN=DNAJB1 PE=1 SV=4;tr|B4DX52|B4DX52_HUMAN DnaJ homolog subfamily B member 1 OS=Homo sapiens GN=DNAJB1 PE=2 SV=1;tr|M0R080|M0R080_HUMAN DnaJ homolog subfamily B member 1 (Fragment) OS=	7	10	9	9	0	0	6	5	8	5	0	0	5	5	7	5	0	0	5	5	7	5	33.5	33.5	33.5	38.044	340	340;240;183;116;162;91;107	0	61.706	0	0	20.3	17.6	26.8	22.4	2182200	0	0	201460	216220	360970	270610	0
tr|M0R0F0|M0R0F0_HUMAN;sp|P46782|RS5_HUMAN;tr|M0R0R2|M0R0R2_HUMAN;tr|M0QZN2|M0QZN2_HUMAN	tr|M0R0F0|M0R0F0_HUMAN;sp|P46782|RS5_HUMAN;tr|M0R0R2|M0R0R2_HUMAN;tr|M0QZN2|M0QZN2_HUMAN	8;8;7;5	8;8;7;5	8;8;7;5	tr|M0R0F0|M0R0F0_HUMAN 40S ribosomal protein S5 (Fragment) OS=Homo sapiens GN=RPS5 PE=3 SV=1;sp|P46782|RS5_HUMAN 40S ribosomal protein S5 OS=Homo sapiens GN=RPS5 PE=1 SV=4;tr|M0R0R2|M0R0R2_HUMAN 40S ribosomal protein S5 OS=Homo sapiens GN=RPS5 PE=3 SV=1;tr	4	8	8	8	3	4	5	4	2	4	3	4	5	4	2	4	3	4	5	4	2	4	62	62	62	22.391	200	200;204;225;134	0	72.992	34	44.5	44.5	33.5	17.5	44.5	2021200	109750	64937	228170	136310	143590	102140	105890
sp|P63104|1433Z_HUMAN;tr|E7EX29|E7EX29_HUMAN;tr|B0AZS6|B0AZS6_HUMAN;tr|E7ESK7|E7ESK7_HUMAN;tr|B7Z2E6|B7Z2E6_HUMAN;tr|H0YB80|H0YB80_HUMAN;tr|E7EX24|E7EX24_HUMAN;tr|E5RGE1|E5RGE1_HUMAN;tr|E5RIR4|E5RIR4_HUMAN;tr|E9PD24|E9PD24_HUMAN;tr|E7EVZ2|E7EVZ2_HUMAN	sp|P63104|1433Z_HUMAN;tr|E7EX29|E7EX29_HUMAN;tr|B0AZS6|B0AZS6_HUMAN;tr|E7ESK7|E7ESK7_HUMAN	9;7;6;5;4;4;4;3;3;3;3	9;7;6;5;4;4;4;3;3;3;3	8;6;5;5;3;3;3;3;3;3;3	sp|P63104|1433Z_HUMAN 14-3-3 protein zeta/delta OS=Homo sapiens GN=YWHAZ PE=1 SV=1;tr|E7EX29|E7EX29_HUMAN 14-3-3 protein zeta/delta (Fragment) OS=Homo sapiens GN=YWHAZ PE=2 SV=1;tr|B0AZS6|B0AZS6_HUMAN 14-3-3 protein zeta/delta OS=Homo sapiens GN=YWHAZ PE=2	11	9	9	8	3	2	5	5	4	2	3	2	5	5	4	2	3	2	5	5	4	2	44.9	44.9	36.7	27.745	245	245;246;168;137;125;130;170;52;75;92;98	0	48.5	18.8	11	29	22.4	24.1	11	801670	33456	21419	139060	90920	60721	21784	44730
sp|Q8NI36|WDR36_HUMAN;tr|D6R922|D6R922_HUMAN;tr|D6RFM8|D6RFM8_HUMAN	sp|Q8NI36|WDR36_HUMAN;tr|D6R922|D6R922_HUMAN	13;11;2	13;11;2	13;11;2	sp|Q8NI36|WDR36_HUMAN WD repeat-containing protein 36 OS=Homo sapiens GN=WDR36 PE=1 SV=1;tr|D6R922|D6R922_HUMAN WD repeat-containing protein 36 OS=Homo sapiens GN=WDR36 PE=2 SV=1	3	13	13	13	1	1	5	7	4	4	1	1	5	7	4	4	1	1	5	7	4	4	25.1	25.1	25.1	105.32	951	951;581;151	0	206.69	3.2	3.9	10.7	14.2	7.5	7.6	1208100	6399.9	5171.3	167270	147750	110760	70867	0
tr|H0Y3A0|H0Y3A0_HUMAN;tr|F2Z388|F2Z388_HUMAN;sp|P42766|RL35_HUMAN	tr|H0Y3A0|H0Y3A0_HUMAN;tr|F2Z388|F2Z388_HUMAN;sp|P42766|RL35_HUMAN	4;4;4	4;4;4	4;4;4	tr|H0Y3A0|H0Y3A0_HUMAN 60S ribosomal protein L35 (Fragment) OS=Homo sapiens GN=RPL35 PE=3 SV=1;tr|F2Z388|F2Z388_HUMAN 60S ribosomal protein L35 OS=Homo sapiens GN=RPL35 PE=2 SV=1;sp|P42766|RL35_HUMAN 60S ribosomal protein L35 OS=Homo sapiens GN=RPL35 PE=1	3	4	4	4	2	2	4	3	3	2	2	2	4	3	3	2	2	2	4	3	3	2	29.2	29.2	29.2	10.513	96	96;96;123	0	32.633	15.6	15.6	29.2	15.6	15.6	15.6	1069800	20541	30749	214860	198670	36703	35889	31273
sp|P63092|GNAS2_HUMAN;sp|P63092-4|GNAS2_HUMAN;sp|Q5JWF2|GNAS1_HUMAN;sp|P63092-3|GNAS2_HUMAN;sp|P63092-2|GNAS2_HUMAN;sp|Q5JWF2-2|GNAS1_HUMAN;sp|P38405|GNAL_HUMAN;sp|P38405-2|GNAL_HUMAN;sp|P38405-3|GNAL_HUMAN;tr|Q5JWD1|Q5JWD1_HUMAN;tr|H0Y7E8|H0Y7E8_HUMAN;tr|K7EQ80|K7EQ80_HUMAN;tr|K7EPE2|K7EPE2_HUMAN;tr|Q5JWE9|Q5JWE9_HUMAN	sp|P63092|GNAS2_HUMAN;sp|P63092-4|GNAS2_HUMAN;sp|Q5JWF2|GNAS1_HUMAN;sp|P63092-3|GNAS2_HUMAN;sp|P63092-2|GNAS2_HUMAN;sp|Q5JWF2-2|GNAS1_HUMAN	9;9;9;8;8;8;4;4;3;1;1;1;1;1	9;9;9;8;8;8;4;4;3;1;1;1;1;1	9;9;9;8;8;8;4;4;3;1;1;1;1;1	sp|P63092|GNAS2_HUMAN Guanine nucleotide-binding protein G(s) subunit alpha isoforms short OS=Homo sapiens GN=GNAS PE=1 SV=1;sp|P63092-4|GNAS2_HUMAN Isoform 4 of Guanine nucleotide-binding protein G(s) subunit alpha isoforms short OS=Homo sapiens GN=GNAS;s	14	9	9	9	2	0	5	5	4	3	2	0	5	5	4	3	2	0	5	5	4	3	34	34	34	45.664	394	394;395;1037;379;380;1023;381;458;174;87;93;145;179;193	0	45.679	10.4	0	23.4	21.8	18.8	14.5	1418300	19912	0	238430	166560	136520	89175	25586
sp|P86791|CCZ1_HUMAN;sp|P86790|CCZ1B_HUMAN;tr|F5H553|F5H553_HUMAN;tr|F8WD66|F8WD66_HUMAN	sp|P86791|CCZ1_HUMAN;sp|P86790|CCZ1B_HUMAN;tr|F5H553|F5H553_HUMAN	11;11;9;2	11;11;9;2	11;11;9;2	sp|P86791|CCZ1_HUMAN Vacuolar fusion protein CCZ1 homolog OS=Homo sapiens GN=CCZ1 PE=1 SV=1;sp|P86790|CCZ1B_HUMAN Vacuolar fusion protein CCZ1 homolog B OS=Homo sapiens GN=CCZ1B PE=1 SV=1;tr|F5H553|F5H553_HUMAN Vacuolar fusion protein CCZ1 homolog OS=Homo	4	11	11	11	0	0	5	4	5	5	0	0	5	4	5	5	0	0	5	4	5	5	35.5	35.5	35.5	55.866	482	482;482;339;78	0	40.77	0	0	17.4	12.7	17.2	17.8	801790	0	0	89005	81272	94432	83907	0
sp|P12694|ODBA_HUMAN;tr|F5H5P2|F5H5P2_HUMAN;tr|B4DP47|B4DP47_HUMAN;tr|F5GXU9|F5GXU9_HUMAN;tr|H0YH31|H0YH31_HUMAN	sp|P12694|ODBA_HUMAN;tr|F5H5P2|F5H5P2_HUMAN;tr|B4DP47|B4DP47_HUMAN	8;8;7;3;1	8;8;7;3;1	8;8;7;3;1	sp|P12694|ODBA_HUMAN 2-oxoisovalerate dehydrogenase subunit alpha, mitochondrial OS=Homo sapiens GN=BCKDHA PE=1 SV=2;tr|F5H5P2|F5H5P2_HUMAN 2-oxoisovalerate dehydrogenase subunit alpha, mitochondrial OS=Homo sapiens GN=BCKDHA PE=4 SV=1;tr|B4DP47|B4DP47_HUM	5	8	8	8	1	2	4	4	6	4	1	2	4	4	6	4	1	2	4	4	6	4	28.5	28.5	28.5	50.47	445	445;479;448;328;211	0	28.459	3.6	7.4	16	16	22.5	13.3	1013800	30484	30374	106440	125950	155390	78245	0
tr|B4DJ81|B4DJ81_HUMAN;sp|P28331-3|NDUS1_HUMAN;sp|P28331-4|NDUS1_HUMAN;sp|P28331-5|NDUS1_HUMAN;sp|P28331|NDUS1_HUMAN;sp|P28331-2|NDUS1_HUMAN	tr|B4DJ81|B4DJ81_HUMAN;sp|P28331-3|NDUS1_HUMAN;sp|P28331-4|NDUS1_HUMAN;sp|P28331-5|NDUS1_HUMAN;sp|P28331|NDUS1_HUMAN;sp|P28331-2|NDUS1_HUMAN	9;9;9;9;9;9	9;9;9;9;9;9	9;9;9;9;9;9	tr|B4DJ81|B4DJ81_HUMAN NADH-ubiquinone oxidoreductase 75 kDa subunit, mitochondrial OS=Homo sapiens GN=NDUFS1 PE=2 SV=1;sp|P28331-3|NDUS1_HUMAN Isoform 3 of NADH-ubiquinone oxidoreductase 75 kDa subunit, mitochondrial OS=Homo sapiens GN=NDUFS1;sp|P28331-4|	6	9	9	9	4	5	4	2	1	1	4	5	4	2	1	1	4	5	4	2	1	1	27	27	27	66.921	611	611;616;670;691;727;741	0	63.129	11.9	14.6	11.1	5.2	2.8	2.8	683830	61540	87485	85261	22696	41336	34702	39753
sp|Q06210-2|GFPT1_HUMAN;sp|Q06210|GFPT1_HUMAN;sp|O94808|GFPT2_HUMAN;tr|E5RJP4|E5RJP4_HUMAN	sp|Q06210-2|GFPT1_HUMAN;sp|Q06210|GFPT1_HUMAN	14;14;4;2	14;14;4;2	14;14;4;2	sp|Q06210-2|GFPT1_HUMAN Isoform 2 of Glutamine--fructose-6-phosphate aminotransferase [isomerizing] 1 OS=Homo sapiens GN=GFPT1;sp|Q06210|GFPT1_HUMAN Glutamine--fructose-6-phosphate aminotransferase [isomerizing] 1 OS=Homo sapiens GN=GFPT1 PE=1 SV=3	4	14	14	14	3	2	5	3	2	2	3	2	5	3	2	2	3	2	5	3	2	2	34.2	34.2	34.2	76.758	681	681;699;682;216	0	59.202	7.3	5	11	8.2	4.6	5.4	917930	254820	36543	77133	44480	41797	28935	0
sp|Q9BQ39|DDX50_HUMAN	sp|Q9BQ39|DDX50_HUMAN	11	10	10	sp|Q9BQ39|DDX50_HUMAN ATP-dependent RNA helicase DDX50 OS=Homo sapiens GN=DDX50 PE=1 SV=1	1	11	10	10	0	0	6	9	3	2	0	0	5	8	2	1	0	0	5	8	2	1	25.6	23.6	23.6	82.564	737	737	0	77.182	0	0	14.8	20.6	8.4	5	922450	0	0	123890	135690	107270	7579	0
sp|P16615-5|AT2A2_HUMAN;sp|P16615-2|AT2A2_HUMAN;sp|P16615-3|AT2A2_HUMAN;sp|P16615|AT2A2_HUMAN;sp|P16615-4|AT2A2_HUMAN;tr|H7C5W9|H7C5W9_HUMAN;tr|B3KY17|B3KY17_HUMAN;sp|O14983-2|AT2A1_HUMAN;sp|O14983|AT2A1_HUMAN;sp|Q93084-4|AT2A3_HUMAN;sp|Q93084-2|AT2A3_HUMAN;sp|Q93084-3|AT2A3_HUMAN;sp|Q93084-7|AT2A3_HUMAN;sp|Q93084|AT2A3_HUMAN;sp|Q93084-6|AT2A3_HUMAN;sp|Q93084-5|AT2A3_HUMAN;tr|J3QSY6|J3QSY6_HUMAN;…	sp|P16615-5|AT2A2_HUMAN;sp|P16615-2|AT2A2_HUMAN;sp|P16615-3|AT2A2_HUMAN;sp|P16615|AT2A2_HUMAN;sp|P16615-4|AT2A2_HUMAN;tr|H7C5W9|H7C5W9_HUMAN	11;11;11;11;9;8;3;3;3;2;2;2;2;2;2;2;1;1;1	11;11;11;11;9;8;3;3;3;2;2;2;2;2;2;2;1;1;1	11;11;11;11;9;8;3;3;3;2;2;2;2;2;2;2;1;1;1	sp|P16615-5|AT2A2_HUMAN Isoform 5 of Sarcoplasmic/endoplasmic reticulum calcium ATPase 2 OS=Homo sapiens GN=ATP2A2;sp|P16615-2|AT2A2_HUMAN Isoform 2 of Sarcoplasmic/endoplasmic reticulum calcium ATPase 2 OS=Homo sapiens GN=ATP2A2;sp|P16615-3|AT2A2_HUMAN Is	19	11	11	11	0	1	5	3	7	6	0	1	5	3	7	6	0	1	5	3	7	6	20.1	20.1	20.1	109.73	997	997;997;999;1042;1015;933;869;994;1001;998;999;1029;1033;1043;1044;1052;50;57;128	0	45.856	0	1.3	9.1	7.1	12.6	9.8	769080	0	11764	130920	58339	125570	109980	0
tr|B7Z1R5|B7Z1R5_HUMAN;sp|P38606|VATA_HUMAN;tr|C9JA17|C9JA17_HUMAN;tr|C9JVW8|C9JVW8_HUMAN	tr|B7Z1R5|B7Z1R5_HUMAN;sp|P38606|VATA_HUMAN	11;11;1;1	11;11;1;1	11;11;1;1	tr|B7Z1R5|B7Z1R5_HUMAN V-type proton ATPase catalytic subunit A OS=Homo sapiens GN=ATP6V1A PE=2 SV=1;sp|P38606|VATA_HUMAN V-type proton ATPase catalytic subunit A OS=Homo sapiens GN=ATP6V1A PE=1 SV=2	4	11	11	11	0	0	5	5	5	4	0	0	5	5	5	4	0	0	5	5	5	4	36	36	36	64.735	584	584;617;185;221	0	79.485	0	0	17.8	17.6	13.9	11	1165200	0	0	139100	195470	133760	119570	0
sp|P22061|PIMT_HUMAN;sp|P22061-2|PIMT_HUMAN;tr|J3KP72|J3KP72_HUMAN;tr|H7BY58|H7BY58_HUMAN;tr|B7Z972|B7Z972_HUMAN;tr|F8WDT3|F8WDT3_HUMAN;tr|F8WAV5|F8WAV5_HUMAN;tr|F8WAX2|F8WAX2_HUMAN;tr|H7C4X2|H7C4X2_HUMAN;tr|C9J0F2|C9J0F2_HUMAN	sp|P22061|PIMT_HUMAN;sp|P22061-2|PIMT_HUMAN;tr|J3KP72|J3KP72_HUMAN;tr|H7BY58|H7BY58_HUMAN;tr|B7Z972|B7Z972_HUMAN	6;6;6;6;5;2;2;2;1;1	6;6;6;6;5;2;2;2;1;1	6;6;6;6;5;2;2;2;1;1	sp|P22061|PIMT_HUMAN Protein-L-isoaspartate(D-aspartate) O-methyltransferase OS=Homo sapiens GN=PCMT1 PE=1 SV=4;sp|P22061-2|PIMT_HUMAN Isoform 2 of Protein-L-isoaspartate(D-aspartate) O-methyltransferase OS=Homo sapiens GN=PCMT1;tr|J3KP72|J3KP72_HUMAN Prot	10	6	6	6	3	3	5	3	2	2	3	3	5	3	2	2	3	3	5	3	2	2	47.1	47.1	47.1	24.636	227	227;228;285;286;192;120;124;130;67;96	0	58.184	33.9	33.9	39.6	33	26.4	26.4	2131900	251460	230460	118830	96202	165320	141150	217110
sp|P61163|ACTZ_HUMAN;tr|F5H3I4|F5H3I4_HUMAN;tr|B4DXP9|B4DXP9_HUMAN;tr|R4GMT0|R4GMT0_HUMAN;sp|P42025|ACTY_HUMAN	sp|P61163|ACTZ_HUMAN;tr|F5H3I4|F5H3I4_HUMAN;tr|B4DXP9|B4DXP9_HUMAN;tr|R4GMT0|R4GMT0_HUMAN	5;4;4;4;2	5;4;4;4;2	5;4;4;4;2	sp|P61163|ACTZ_HUMAN Alpha-centractin OS=Homo sapiens GN=ACTR1A PE=1 SV=1;tr|F5H3I4|F5H3I4_HUMAN Alpha-centractin OS=Homo sapiens GN=ACTR1A PE=2 SV=1;tr|B4DXP9|B4DXP9_HUMAN Alpha-centractin OS=Homo sapiens GN=ACTR1A PE=2 SV=1;tr|R4GMT0|R4GMT0_HUMAN Alpha-c	5	5	5	5	1	0	4	3	3	2	1	0	4	3	3	2	1	0	4	3	3	2	31.1	31.1	31.1	42.613	376	376;302;329;332;376	0	67.865	8	0	25.3	18.1	17.3	16	713480	7409.8	0	103350	53176	47923	37792	0
sp|Q9Y3Z3-4|SAMH1_HUMAN;sp|Q9Y3Z3|SAMH1_HUMAN;sp|Q9Y3Z3-2|SAMH1_HUMAN;sp|Q9Y3Z3-3|SAMH1_HUMAN;tr|A6NDZ3|A6NDZ3_HUMAN	sp|Q9Y3Z3-4|SAMH1_HUMAN;sp|Q9Y3Z3|SAMH1_HUMAN;sp|Q9Y3Z3-2|SAMH1_HUMAN;sp|Q9Y3Z3-3|SAMH1_HUMAN	10;10;9;7;3	10;10;9;7;3	10;10;9;7;3	sp|Q9Y3Z3-4|SAMH1_HUMAN Isoform 4 of Deoxynucleoside triphosphate triphosphohydrolase SAMHD1 OS=Homo sapiens GN=SAMHD1;sp|Q9Y3Z3|SAMH1_HUMAN Deoxynucleoside triphosphate triphosphohydrolase SAMHD1 OS=Homo sapiens GN=SAMHD1 PE=1 SV=2;sp|Q9Y3Z3-2|SAMH1_HUMAN	5	10	10	10	0	0	5	3	4	0	0	0	5	3	4	0	0	0	5	3	4	0	21.8	21.8	21.8	68.121	591	591;626;602;556;170	0	43.633	0	0	14	9	12.2	0	804660	0	0	103870	82487	44091	0	0
sp|P50570-3|DYN2_HUMAN;sp|P50570-2|DYN2_HUMAN;tr|K7ESI9|K7ESI9_HUMAN;tr|F5H4R9|F5H4R9_HUMAN;sp|P50570-4|DYN2_HUMAN;sp|P50570|DYN2_HUMAN;tr|K7ELR1|K7ELR1_HUMAN;tr|K7EPK9|K7EPK9_HUMAN	sp|P50570-3|DYN2_HUMAN;sp|P50570-2|DYN2_HUMAN;tr|K7ESI9|K7ESI9_HUMAN;tr|F5H4R9|F5H4R9_HUMAN;sp|P50570-4|DYN2_HUMAN;sp|P50570|DYN2_HUMAN	9;9;9;9;9;9;2;1	9;9;9;9;9;9;2;1	8;8;8;8;8;8;2;1	sp|P50570-3|DYN2_HUMAN Isoform 3 of Dynamin-2 OS=Homo sapiens GN=DNM2;sp|P50570-2|DYN2_HUMAN Isoform 2 of Dynamin-2 OS=Homo sapiens GN=DNM2;tr|K7ESI9|K7ESI9_HUMAN Dynamin-2 OS=Homo sapiens GN=DNM2 PE=3 SV=1;tr|F5H4R9|F5H4R9_HUMAN Dynamin-2 OS=Homo sapiens	8	9	9	8	0	1	5	5	3	2	0	1	5	5	3	2	0	1	4	4	3	2	20.7	20.7	17.9	97.553	866	866;866;869;870;870;870;479;51	0	34.701	0	3.3	14.1	13.3	8	7.4	655990	0	13434	87342	124370	31733	16779	0
sp|P51665|PSD7_HUMAN;tr|B4DXI8|B4DXI8_HUMAN;tr|H3BNT7|H3BNT7_HUMAN;tr|H3BTM8|H3BTM8_HUMAN;tr|H3BQV2|H3BQV2_HUMAN	sp|P51665|PSD7_HUMAN;tr|B4DXI8|B4DXI8_HUMAN	7;6;3;3;1	7;6;3;3;1	7;6;3;3;1	sp|P51665|PSD7_HUMAN 26S proteasome non-ATPase regulatory subunit 7 OS=Homo sapiens GN=PSMD7 PE=1 SV=2;tr|B4DXI8|B4DXI8_HUMAN 26S proteasome non-ATPase regulatory subunit 7 OS=Homo sapiens GN=PSMD7 PE=2 SV=1	5	7	7	7	0	0	5	5	4	5	0	0	5	5	4	5	0	0	5	5	4	5	38.9	38.9	38.9	37.025	324	324;247;177;198;43	0	23.678	0	0	25	31.5	17.6	25	925700	0	0	141760	113400	110970	94828	0
sp|P53350|PLK1_HUMAN;tr|I3L2H5|I3L2H5_HUMAN;tr|I3L309|I3L309_HUMAN;tr|I3L387|I3L387_HUMAN	sp|P53350|PLK1_HUMAN	13;3;1;1	13;3;1;1	13;3;1;1	sp|P53350|PLK1_HUMAN Serine/threonine-protein kinase PLK1 OS=Homo sapiens GN=PLK1 PE=1 SV=1	4	13	13	13	0	0	5	3	5	4	0	0	5	3	5	4	0	0	5	3	5	4	35.3	35.3	35.3	68.254	603	603;105;58;173	0	44.169	0	0	14.3	6.1	13.8	15.8	863760	0	0	127990	60928	107120	78495	0
sp|Q92769|HDAC2_HUMAN;tr|J3KPW7|J3KPW7_HUMAN;tr|B3KRS5|B3KRS5_HUMAN;tr|H3BM24|H3BM24_HUMAN;tr|E5RFI6|E5RFI6_HUMAN;tr|E5RJ04|E5RJ04_HUMAN;tr|E5RGV4|E5RGV4_HUMAN;tr|E5RHE7|E5RHE7_HUMAN;tr|E5RH52|E5RH52_HUMAN;tr|E5RG37|E5RG37_HUMAN;tr|E5RFP9|E5RFP9_HUMAN;tr|E5RK19|E5RK19_HUMAN	sp|Q92769|HDAC2_HUMAN;tr|J3KPW7|J3KPW7_HUMAN;tr|B3KRS5|B3KRS5_HUMAN;tr|H3BM24|H3BM24_HUMAN	14;14;13;7;6;6;6;6;6;6;6;5	14;14;13;7;6;6;6;6;6;6;6;5	9;9;8;3;2;2;2;2;2;2;2;2	sp|Q92769|HDAC2_HUMAN Histone deacetylase 2 OS=Homo sapiens GN=HDAC2 PE=1 SV=2;tr|J3KPW7|J3KPW7_HUMAN Histone deacetylase 2 OS=Homo sapiens GN=HDAC2 PE=4 SV=1;tr|B3KRS5|B3KRS5_HUMAN Histone deacetylase OS=Homo sapiens GN=HDAC2 PE=2 SV=1;tr|H3BM24|H3BM24_HU	12	14	14	9	0	0	6	7	4	1	0	0	6	7	4	1	0	0	4	4	2	0	43.2	43.2	35	55.364	488	488;582;458;161;60;65;71;86;100;103;109;52	0	33.451	0	0	21.9	24.4	12.5	2.7	1307400	0	0	195660	238170	174980	47790	0
sp|P41250|SYG_HUMAN	sp|P41250|SYG_HUMAN	10	10	10	sp|P41250|SYG_HUMAN Glycine--tRNA ligase OS=Homo sapiens GN=GARS PE=1 SV=3	1	10	10	10	1	1	5	3	2	1	1	1	5	3	2	1	1	1	5	3	2	1	23.3	23.3	23.3	83.165	739	739	0	40.592	2.7	3.7	12.7	10.3	4.6	2.7	619980	19306	7856.5	65495	79453	39645	19688	0
sp|O60684|IMA7_HUMAN;tr|F5H4G7|F5H4G7_HUMAN;tr|F5GYL8|F5GYL8_HUMAN;tr|Q5TFJ7|Q5TFJ7_HUMAN	sp|O60684|IMA7_HUMAN;tr|F5H4G7|F5H4G7_HUMAN;tr|F5GYL8|F5GYL8_HUMAN;tr|Q5TFJ7|Q5TFJ7_HUMAN	10;9;9;6	6;5;5;3	3;2;2;1	sp|O60684|IMA7_HUMAN Importin subunit alpha-7 OS=Homo sapiens GN=KPNA6 PE=1 SV=1;tr|F5H4G7|F5H4G7_HUMAN Importin subunit alpha OS=Homo sapiens GN=KPNA6 PE=2 SV=1;tr|F5GYL8|F5GYL8_HUMAN Importin subunit alpha OS=Homo sapiens GN=KPNA6 PE=2 SV=1;tr|Q5TFJ7|Q5T	4	10	6	3	1	2	8	6	7	4	0	0	4	4	3	3	0	0	2	2	1	1	30.8	23.3	9.7	60.029	536	536;533;541;321	0	40.617	2.1	4.9	23.9	18.7	18.8	14	577040	0	0	79557	121350	26009	30802	0
sp|O94966-4|UBP19_HUMAN;sp|O94966-3|UBP19_HUMAN;sp|O94966-7|UBP19_HUMAN;sp|O94966-6|UBP19_HUMAN;tr|E7ESU0|E7ESU0_HUMAN;sp|O94966|UBP19_HUMAN;tr|E7EST9|E7EST9_HUMAN;sp|O94966-5|UBP19_HUMAN;tr|B5MEG5|B5MEG5_HUMAN;tr|C9J8M4|C9J8M4_HUMAN;sp|O94966-2|UBP19_HUMAN	sp|O94966-4|UBP19_HUMAN;sp|O94966-3|UBP19_HUMAN;sp|O94966-7|UBP19_HUMAN;sp|O94966-6|UBP19_HUMAN;tr|E7ESU0|E7ESU0_HUMAN;sp|O94966|UBP19_HUMAN;tr|E7EST9|E7EST9_HUMAN;sp|O94966-5|UBP19_HUMAN;tr|B5MEG5|B5MEG5_HUMAN	8;8;8;8;7;7;7;7;6;2;2	8;8;8;8;7;7;7;7;6;2;2	8;8;8;8;7;7;7;7;6;2;2	sp|O94966-4|UBP19_HUMAN Isoform 4 of Ubiquitin carboxyl-terminal hydrolase 19 OS=Homo sapiens GN=USP19;sp|O94966-3|UBP19_HUMAN Isoform 3 of Ubiquitin carboxyl-terminal hydrolase 19 OS=Homo sapiens GN=USP19;sp|O94966-7|UBP19_HUMAN Isoform 7 of Ubiquitin car	11	8	8	8	0	0	5	5	6	1	0	0	5	5	6	1	0	0	5	5	6	1	15.9	15.9	15.9	140.02	1268	1268;1281;1372;1384;1089;1318;1321;1419;1358;569;660	0	108.81	0	0	9.9	9.1	12	1.4	982940	0	0	164590	156820	102800	31962	0
sp|Q8IY81|SPB1_HUMAN;tr|J3KS36|J3KS36_HUMAN;tr|J3QSE2|J3QSE2_HUMAN	sp|Q8IY81|SPB1_HUMAN	8;2;1	8;2;1	8;2;1	sp|Q8IY81|SPB1_HUMAN pre-rRNA processing protein FTSJ3 OS=Homo sapiens GN=FTSJ3 PE=1 SV=2	3	8	8	8	0	0	5	7	3	1	0	0	5	7	3	1	0	0	5	7	3	1	17.5	17.5	17.5	96.557	847	847;151;115	0	25.626	0	0	12.2	16.2	6.7	1.7	867000	0	0	162310	151680	63911	2995.3	0
sp|Q8N684-2|CPSF7_HUMAN;sp|Q8N684|CPSF7_HUMAN;sp|Q8N684-3|CPSF7_HUMAN;tr|F5H669|F5H669_HUMAN;tr|C9J286|C9J286_HUMAN;tr|C9J323|C9J323_HUMAN;tr|J3QT54|J3QT54_HUMAN;tr|F5H6M0|F5H6M0_HUMAN;tr|F5H047|F5H047_HUMAN	sp|Q8N684-2|CPSF7_HUMAN;sp|Q8N684|CPSF7_HUMAN;sp|Q8N684-3|CPSF7_HUMAN;tr|F5H669|F5H669_HUMAN	5;5;5;3;1;1;1;1;1	5;5;5;3;1;1;1;1;1	5;5;5;3;1;1;1;1;1	sp|Q8N684-2|CPSF7_HUMAN Isoform 2 of Cleavage and polyadenylation specificity factor subunit 7 OS=Homo sapiens GN=CPSF7;sp|Q8N684|CPSF7_HUMAN Cleavage and polyadenylation specificity factor subunit 7 OS=Homo sapiens GN=CPSF7 PE=1 SV=1;sp|Q8N684-3|CPSF7_HUM	9	5	5	5	1	1	4	3	2	2	1	1	4	3	2	2	1	1	4	3	2	2	16	16	16	51.095	462	462;471;514;374;144;146;205;219;288	0	52.888	3.2	3.2	16	12.1	8.7	8.7	678380	8210.7	7349.9	164100	99648	26473	23447	0
sp|P30050|RL12_HUMAN;sp|P30050-2|RL12_HUMAN	sp|P30050|RL12_HUMAN;sp|P30050-2|RL12_HUMAN	5;4	5;4	5;4	sp|P30050|RL12_HUMAN 60S ribosomal protein L12 OS=Homo sapiens GN=RPL12 PE=1 SV=1;sp|P30050-2|RL12_HUMAN Isoform 2 of 60S ribosomal protein L12 OS=Homo sapiens GN=RPL12	2	5	5	5	1	0	5	4	3	1	1	0	5	4	3	1	1	0	5	4	3	1	44.2	44.2	44.2	17.818	165	165;132	0	20.267	9.7	0	44.2	40	30.9	9.7	770440	10991	0	159980	121450	54626	17885	0
sp|Q6ZNB6|NFXL1_HUMAN;sp|Q6ZNB6-2|NFXL1_HUMAN	sp|Q6ZNB6|NFXL1_HUMAN;sp|Q6ZNB6-2|NFXL1_HUMAN	9;7	9;7	9;7	sp|Q6ZNB6|NFXL1_HUMAN NF-X1-type zinc finger protein NFXL1 OS=Homo sapiens GN=NFXL1 PE=1 SV=2;sp|Q6ZNB6-2|NFXL1_HUMAN Isoform 2 of NF-X1-type zinc finger protein NFXL1 OS=Homo sapiens GN=NFXL1	2	9	9	9	0	0	5	6	0	1	0	0	5	6	0	1	0	0	5	6	0	1	17.2	17.2	17.2	101.34	911	911;733	0	35.158	0	0	10.3	13	0	2.4	530240	0	0	89144	117580	0	11341	0
sp|P62316|SMD2_HUMAN;sp|P62316-2|SMD2_HUMAN;tr|K7EJB5|K7EJB5_HUMAN;tr|K7ERG4|K7ERG4_HUMAN	sp|P62316|SMD2_HUMAN;sp|P62316-2|SMD2_HUMAN	6;5;2;2	6;5;2;2	6;5;2;2	sp|P62316|SMD2_HUMAN Small nuclear ribonucleoprotein Sm D2 OS=Homo sapiens GN=SNRPD2 PE=1 SV=1;sp|P62316-2|SMD2_HUMAN Isoform 2 of Small nuclear ribonucleoprotein Sm D2 OS=Homo sapiens GN=SNRPD2	4	6	6	6	0	3	5	3	2	3	0	3	5	3	2	3	0	3	5	3	2	3	56.8	56.8	56.8	13.527	118	118;108;54;78	0	18.315	0	41.5	47.5	53.4	15.3	53.4	871580	0	76364	134190	92214	28365	58355	0
sp|Q14739|LBR_HUMAN;tr|C9JXK0|C9JXK0_HUMAN;tr|C9JES9|C9JES9_HUMAN	sp|Q14739|LBR_HUMAN;tr|C9JXK0|C9JXK0_HUMAN	7;5;1	7;5;1	7;5;1	sp|Q14739|LBR_HUMAN Lamin-B receptor OS=Homo sapiens GN=LBR PE=1 SV=2;tr|C9JXK0|C9JXK0_HUMAN Lamin-B receptor (Fragment) OS=Homo sapiens GN=LBR PE=2 SV=1	3	7	7	7	2	2	5	1	1	1	2	2	5	1	1	1	2	2	5	1	1	1	17.4	17.4	17.4	70.702	615	615;213;51	0	62.015	5.5	5.5	13.2	4.4	3.1	2.4	2566100	86239	75506	415270	210690	164080	69746	129520
sp|Q9BY77-2|PDIP3_HUMAN;sp|Q9BY77|PDIP3_HUMAN;tr|F8WCX5|F8WCX5_HUMAN;tr|Q6R954|Q6R954_HUMAN;tr|B4DMM2|B4DMM2_HUMAN;tr|F8WEE2|F8WEE2_HUMAN	sp|Q9BY77-2|PDIP3_HUMAN;sp|Q9BY77|PDIP3_HUMAN;tr|F8WCX5|F8WCX5_HUMAN	5;5;4;2;2;2	5;5;4;2;2;2	5;5;4;2;2;2	sp|Q9BY77-2|PDIP3_HUMAN Isoform 2 of Polymerase delta-interacting protein 3 OS=Homo sapiens GN=POLDIP3;sp|Q9BY77|PDIP3_HUMAN Polymerase delta-interacting protein 3 OS=Homo sapiens GN=POLDIP3 PE=1 SV=2;tr|F8WCX5|F8WCX5_HUMAN Polymerase delta-interacting pro	6	5	5	5	1	0	4	2	2	3	1	0	4	2	2	3	1	0	4	2	2	3	20.7	20.7	20.7	42.894	392	392;421;281;185;186;189	0	25.941	4.6	0	16.3	7.9	9.4	12.8	656530	10649	0	157630	61852	40154	61011	0
sp|P31948|STIP1_HUMAN;tr|G3XAD8|G3XAD8_HUMAN;tr|F5H0T1|F5H0T1_HUMAN;tr|F5GXD8|F5GXD8_HUMAN;tr|F5H783|F5H783_HUMAN;tr|H0YGI8|H0YGI8_HUMAN	sp|P31948|STIP1_HUMAN;tr|G3XAD8|G3XAD8_HUMAN;tr|F5H0T1|F5H0T1_HUMAN	9;8;6;4;4;3	9;8;6;4;4;3	9;8;6;4;4;3	sp|P31948|STIP1_HUMAN Stress-induced-phosphoprotein 1 OS=Homo sapiens GN=STIP1 PE=1 SV=1;tr|G3XAD8|G3XAD8_HUMAN Stress-induced-phosphoprotein 1 OS=Homo sapiens GN=STIP1 PE=4 SV=1;tr|F5H0T1|F5H0T1_HUMAN Stress-induced-phosphoprotein 1 OS=Homo sapiens GN=STI	6	9	9	9	0	0	5	3	5	1	0	0	5	3	5	1	0	0	5	3	5	1	21.2	21.2	21.2	62.639	543	543;590;519;138;236;137	0	22.299	0	0	13.8	7.9	15.3	2.8	548650	0	0	90002	40949	110780	14591	0
sp|Q13547|HDAC1_HUMAN;tr|Q5TEE2|Q5TEE2_HUMAN;tr|F5GXM1|F5GXM1_HUMAN	sp|Q13547|HDAC1_HUMAN;tr|Q5TEE2|Q5TEE2_HUMAN	11;6;5	6;1;4	6;1;4	sp|Q13547|HDAC1_HUMAN Histone deacetylase 1 OS=Homo sapiens GN=HDAC1 PE=1 SV=1;tr|Q5TEE2|Q5TEE2_HUMAN Histone deacetylase 1 (Fragment) OS=Homo sapiens GN=HDAC1 PE=2 SV=1	3	11	6	6	1	0	7	8	5	4	1	0	5	5	3	3	1	0	5	5	3	3	35.7	27.4	27.4	55.102	482	482;211;289	0	37.146	3.5	0	27	28	18.9	16.4	867350	16337	0	144490	141530	67124	43538	0
sp|Q6PKG0|LARP1_HUMAN;sp|Q6PKG0-3|LARP1_HUMAN;tr|H0YC73|H0YC73_HUMAN;tr|H0YBW1|H0YBW1_HUMAN;tr|E5RH50|E5RH50_HUMAN;sp|Q659C4-7|LAR1B_HUMAN;sp|Q659C4-6|LAR1B_HUMAN;sp|Q659C4-5|LAR1B_HUMAN	sp|Q6PKG0|LARP1_HUMAN;sp|Q6PKG0-3|LARP1_HUMAN;tr|H0YC73|H0YC73_HUMAN;tr|H0YBW1|H0YBW1_HUMAN;tr|E5RH50|E5RH50_HUMAN	7;6;5;5;5;1;1;1	7;6;5;5;5;1;1;1	6;5;5;5;5;0;0;0	sp|Q6PKG0|LARP1_HUMAN La-related protein 1 OS=Homo sapiens GN=LARP1 PE=1 SV=2;sp|Q6PKG0-3|LARP1_HUMAN Isoform 2 of La-related protein 1 OS=Homo sapiens GN=LARP1;tr|H0YC73|H0YC73_HUMAN La-related protein 1 (Fragment) OS=Homo sapiens GN=LARP1 PE=2 SV=1;tr|H0	8	7	7	6	0	1	5	4	4	1	0	1	5	4	4	1	0	1	4	4	3	1	8.5	8.5	7.2	123.51	1096	1096;1019;195;281;611;201;247;281	0	45.186	0	1.7	8.4	7.2	4.6	1.7	573020	0	7715.7	97079	82698	63803	20475	0
sp|Q9NR50-3|EI2BG_HUMAN;sp|Q9NR50-2|EI2BG_HUMAN;sp|Q9NR50|EI2BG_HUMAN;tr|Q5QP88|Q5QP88_HUMAN;tr|H0Y580|H0Y580_HUMAN	sp|Q9NR50-3|EI2BG_HUMAN;sp|Q9NR50-2|EI2BG_HUMAN;sp|Q9NR50|EI2BG_HUMAN	5;5;5;2;2	5;5;5;2;2	5;5;5;2;2	sp|Q9NR50-3|EI2BG_HUMAN Isoform 3 of Translation initiation factor eIF-2B subunit gamma OS=Homo sapiens GN=EIF2B3;sp|Q9NR50-2|EI2BG_HUMAN Isoform 2 of Translation initiation factor eIF-2B subunit gamma OS=Homo sapiens GN=EIF2B3;sp|Q9NR50|EI2BG_HUMAN Transl	5	5	5	5	0	0	4	4	2	2	0	0	4	4	2	2	0	0	4	4	2	2	23.7	23.7	23.7	44.803	401	401;412;452;197;222	0	36.298	0	0	20.9	19.2	12.7	12.7	654280	0	0	89378	115500	63266	43667	0
sp|Q9UBS4|DJB11_HUMAN;tr|H7C2Y5|H7C2Y5_HUMAN	sp|Q9UBS4|DJB11_HUMAN	8;2	8;2	8;2	sp|Q9UBS4|DJB11_HUMAN DnaJ homolog subfamily B member 11 OS=Homo sapiens GN=DNAJB11 PE=1 SV=1	2	8	8	8	1	0	5	3	4	2	1	0	5	3	4	2	1	0	5	3	4	2	32.7	32.7	32.7	40.513	358	358;168	0	26.493	7	0	21.5	16.2	22.9	11.5	529740	10580	0	117180	47512	49924	40046	0
sp|A1L0T0|ILVBL_HUMAN;tr|E9PJS0|E9PJS0_HUMAN;tr|E9PL44|E9PL44_HUMAN;tr|M0R026|M0R026_HUMAN;tr|M0R1B5|M0R1B5_HUMAN	sp|A1L0T0|ILVBL_HUMAN;tr|E9PJS0|E9PJS0_HUMAN;tr|E9PL44|E9PL44_HUMAN;tr|M0R026|M0R026_HUMAN;tr|M0R1B5|M0R1B5_HUMAN	6;5;4;4;3	6;5;4;4;3	6;5;4;4;3	sp|A1L0T0|ILVBL_HUMAN Acetolactate synthase-like protein OS=Homo sapiens GN=ILVBL PE=1 SV=2;tr|E9PJS0|E9PJS0_HUMAN Acetolactate synthase-like protein (Fragment) OS=Homo sapiens GN=ILVBL PE=2 SV=1;tr|E9PL44|E9PL44_HUMAN Acetolactate synthase-like protein (F	5	6	6	6	0	0	4	2	2	2	0	0	4	2	2	2	0	0	4	2	2	2	18.2	18.2	18.2	67.867	632	632;262;166;525;166	0	38.355	0	0	12.5	5.4	7	7	694760	0	0	126780	98937	36615	37434	0
tr|B5MCF9|B5MCF9_HUMAN;sp|O00541-2|PESC_HUMAN;sp|O00541|PESC_HUMAN;tr|B3KXD6|B3KXD6_HUMAN;tr|H7C267|H7C267_HUMAN;tr|C9JXJ1|C9JXJ1_HUMAN	tr|B5MCF9|B5MCF9_HUMAN;sp|O00541-2|PESC_HUMAN;sp|O00541|PESC_HUMAN;tr|B3KXD6|B3KXD6_HUMAN	7;7;7;6;2;1	7;7;7;6;2;1	7;7;7;6;2;1	tr|B5MCF9|B5MCF9_HUMAN Pescadillo homolog OS=Homo sapiens GN=PES1 PE=2 SV=1;sp|O00541-2|PESC_HUMAN Isoform 2 of Pescadillo homolog OS=Homo sapiens GN=PES1;sp|O00541|PESC_HUMAN Pescadillo homolog OS=Homo sapiens GN=PES1 PE=1 SV=1;tr|B3KXD6|B3KXD6_HUMAN Pesc	6	7	7	7	0	0	5	5	2	2	0	0	5	5	2	2	0	0	5	5	2	2	17.2	17.2	17.2	66.077	571	571;583;588;449;194;171	0	19.714	0	0	12.8	12.8	5.3	5.6	416690	0	0	98056	77473	21408	18370	0
tr|E7ET15|E7ET15_HUMAN;sp|O15042-2|SR140_HUMAN;sp|O15042|SR140_HUMAN;sp|O15042-3|SR140_HUMAN;tr|C9JB80|C9JB80_HUMAN;tr|E7EW00|E7EW00_HUMAN;tr|H0Y8D9|H0Y8D9_HUMAN;tr|C9JDJ7|C9JDJ7_HUMAN;tr|C9J5L1|C9J5L1_HUMAN;tr|H7C4V2|H7C4V2_HUMAN	tr|E7ET15|E7ET15_HUMAN;sp|O15042-2|SR140_HUMAN;sp|O15042|SR140_HUMAN;sp|O15042-3|SR140_HUMAN;tr|C9JB80|C9JB80_HUMAN	8;8;8;6;5;2;2;1;1;1	8;8;8;6;5;2;2;1;1;1	8;8;8;6;5;2;2;1;1;1	tr|E7ET15|E7ET15_HUMAN U2 snRNP-associated SURP motif-containing protein OS=Homo sapiens GN=U2SURP PE=2 SV=1;sp|O15042-2|SR140_HUMAN Isoform 2 of U2 snRNP-associated SURP motif-containing protein OS=Homo sapiens GN=U2SURP;sp|O15042|SR140_HUMAN U2 snRNP-ass	10	8	8	8	1	1	5	2	1	1	1	1	5	2	1	1	1	1	5	2	1	1	11.6	11.6	11.6	118.25	1028	1028;1028;1029;620;488;425;439;131;161;290	0	14.404	1.4	1.4	6.4	3.2	1.4	1.4	654310	23064	18847	134730	59136	23969	21667	0
sp|P46087-2|NOP2_HUMAN;sp|P46087|NOP2_HUMAN;sp|P46087-4|NOP2_HUMAN;sp|P46087-3|NOP2_HUMAN;tr|F5H359|F5H359_HUMAN;tr|F5H8G6|F5H8G6_HUMAN;tr|F5GWB7|F5GWB7_HUMAN;tr|F5H709|F5H709_HUMAN;tr|F5H5X6|F5H5X6_HUMAN;tr|F5GYR3|F5GYR3_HUMAN	sp|P46087-2|NOP2_HUMAN;sp|P46087|NOP2_HUMAN;sp|P46087-4|NOP2_HUMAN;sp|P46087-3|NOP2_HUMAN	7;7;7;6;1;1;1;1;1;1	7;7;7;6;1;1;1;1;1;1	7;7;7;6;1;1;1;1;1;1	sp|P46087-2|NOP2_HUMAN Isoform 2 of Putative ribosomal RNA methyltransferase NOP2 OS=Homo sapiens GN=NOP2;sp|P46087|NOP2_HUMAN Putative ribosomal RNA methyltransferase NOP2 OS=Homo sapiens GN=NOP2 PE=1 SV=2;sp|P46087-4|NOP2_HUMAN Isoform 4 of Putative ribo	10	7	7	7	0	0	4	4	4	3	0	0	4	4	4	3	0	0	4	4	4	3	12.7	12.7	12.7	88.972	808	808;812;845;628;81;98;159;177;250;275	0	16.145	0	0	7.8	7.4	7.9	6.2	513000	0	0	54558	72009	80058	61505	0
sp|Q9BVJ6-3|UT14A_HUMAN;sp|Q9BVJ6|UT14A_HUMAN;sp|Q9BVJ6-2|UT14A_HUMAN;tr|F8WD00|F8WD00_HUMAN;sp|Q5TAP6|UT14C_HUMAN	sp|Q9BVJ6-3|UT14A_HUMAN;sp|Q9BVJ6|UT14A_HUMAN;sp|Q9BVJ6-2|UT14A_HUMAN;tr|F8WD00|F8WD00_HUMAN	8;8;7;7;2	8;8;7;7;2	8;8;7;7;2	sp|Q9BVJ6-3|UT14A_HUMAN Isoform 3 of U3 small nucleolar RNA-associated protein 14 homolog A OS=Homo sapiens GN=UTP14A;sp|Q9BVJ6|UT14A_HUMAN U3 small nucleolar RNA-associated protein 14 homolog A OS=Homo sapiens GN=UTP14A PE=1 SV=1;sp|Q9BVJ6-2|UT14A_HUMAN I	5	8	8	8	0	0	5	6	1	1	0	0	5	6	1	1	0	0	5	6	1	1	15.9	15.9	15.9	82.004	719	719;771;603;717;766	0	23.531	0	0	8.6	10.4	1.9	1.9	616920	0	0	125890	99385	27521	26221	0
[truncated: 2,926 more rows]
[truncated: 21 more columns]
